# Supplementary material for: A Polynucleotide Repeat Expansion Causing Temperature-Sensitivity Persists in Wild Irish Accessions of Arabidopsis thaliana
Source: Front Plant Sci. 2016 Aug 31;7:1311. doi: 10.3389/fpls.2016.01311 (PMC5006647; doi:10.3389/fpls.2016.01311)
Supplement: Table S1 — Primers used for analyzing and sequencing the repeat region of IIL1. [file Table1.XLSX]

## Sheet: Sheet1
Gene	Forward primer	Reverse primer	PCR fragment (in bp)
IL1 (SKB_608 & 561)	5’-GCCTGCAATGACCTTCTTGT-3’	5’-GGGATGACAATGACGGAGAA-3'	~648/1,779
