# Supplementary material for: A Polynucleotide Repeat Expansion Causing Temperature-Sensitivity Persists in Wild Irish Accessions of Arabidopsis thaliana
Source: Front Plant Sci. 2016 Aug 31;7:1311. doi: 10.3389/fpls.2016.01311 (PMC5006647; doi:10.3389/fpls.2016.01311)
Supplement: Table S2 — Genotypic and phenotypic data used for QTL analysis of the modifier of IIL1. [file Table2.XLSX]

## Sheet: BCQTL.csv
RILS	DTF_score	IIL_score	c1_00593	c1_02212	c1_02992	c1_04176	c1_05593	c1_08385	c1_09782	c1_11160	c1_12295	c1_13869	c1_15634	c1_16875	c1_18433	c1_20384	c1_22181	c1_23381	c1_24795	c1_25698	c1_26993	c1_28454	c1_28667	c1_29898	c2_00593	c2_02365	c2_04263	c2_05588	c2_06655	c2_07650	c2_10250	c2_11457	c2_12435	c2_13472	c2_15252	c2_16837	c2_17606	c2_18753	c3_00885	c3_01901	c3_02968	c3_04141	c3_05141	c3_06631	c3_08042	c3_09748	c3_10996	c3_12647	c3_14097
			1	1	1	1	1	1	1	1	1	1	1	1	1	1	1	1	1	1	1	1	1	1	2	2	2	2	2	2	2	2	2	2	2	2	2	2	3	3	3	3	3	3	3	3	3	3	3
			0.592939	2.21152	2.9919	4.17576	5.59287	8.38501	9.78162	11.1601	12.2948	13.8692	15.6338	16.8745	18.4334	20.3843	22.1813	23.3815	24.7952	25.698	26.993	28.4544	28.6668	29.8982	0.59261	2.36507	4.26335	5.5877	6.65462	7.65046	10.2496	11.4571	12.4352	13.4716	15.2517	16.8375	17.6064	18.753	0.884847	1.90132	2.96806	4.1411	5.14089	6.6314	8.04186	9.74753	10.9957	12.6473	14.0972
2	74.17	2.83333	A	A	A	A	A	A	A	A	A	B	B	B	B	B	B	B	B	B	B	B	B	B	A	A	A	A	A	A	B	B	B	B	B	A	A	A	A	A	A	A	A	A	A	A	A	A	A
3	63.71	2	A	A	A	B	B	B	A	A	A	A	A	A	A	A	A	A	B	B	A	A	A	A	A	A	A	A	A	A	A	A	A	A	A	A	A	A	B	B	B	B	B	B	B	B	B	B	B
4		6	A	A	A	A	A	B	B	B	A	A	A	B	B	B	B	B	B	B	B	B	B	B	A	A	A	A	A	A	A	A	A	A			A	A	B	B				B	B	B	B	B	B
5	82.8	2	A	A	A	A	A	A	A	A	A	A	A	A	A	B	B	B	B	B	B	B	B	B	A	A	A	A	A	A	A	A	A	A	A	A	A	A	A	A	A	A	A	A	A	A	A	A	A
7	58.83	2.33333	A	A	A	A	A	A	A	A	A	B	B	B	B	B	B	B	B	B	B	B	B	B	B	B	B	B	B	A	A	A	A	A	A	B	B	B	A	A	A	A	A	A	A	A	A	A	A
9	69.33	2	A	A	A	A	A	A	A	A	A	A	A	A	A	A	A	A	B	B	B	B	B	B	A	A	A	A	A	A	A	A	A	A	A	A	A	A	B	B	B	B	B	B	B	B	B	B	B
10	61.67	2.16667	B	B	B	B	B	B	B	B	B	B	B	B	B	B	B	B	B	B	B	B	B	B	B	B	B	B	B	B	B	B	B	B	B	B	B	B	B	B	B	B	B	B	B	B	B
11		8.16667	B	B	B	B	B	B	B	B	B	B	B	B	B	B	B	B	B	B	B	B	B	B	B	B	B			A	A	A	A	A	A	B	B	B	B	B	B	B	B	B	B	B	B	B	B
12	19	3.25	B	B	B	B	B	B	B	B	B	B	B	B	A	A	B	B	B	B	B	B	B	A	A	A	A	A	A	A	A	A	A	B	B	B	B	B	A	B	B	B	B	B	A	A	A	A	A
13	96	2.16667	B	B	B	B	B	B	B		A	B	B	B	B	B	B	B	B	B	B	B	B	B	A	A	A	A	A	A	A	A	A	A	A	A	A	B	B	B	A	A	A	A	A	A	A	A	A
14	42	6	A	B	B	B	B	B	B	B	B	B	B	B	B	B	B	B	B	B	B	B	B	B	B	A	A	A	A	A					B	B	B	B	A	A	A	A	A	B	B	B	B	B	B
15		4.85714	B	B	B	B	B	B	A			B	B	B	B			A	A	A	A	A	A	A	B	B	B	B	B	A	A	A		A	A	A	A	A	A	A	A	A	A	A	A	A	A	A	A
16	97	2.2	A	A	A	A	A	A	A	A	A	A	A	A	A	A	A	A	A	A	A	A	A	A	A	A	A	A	A	B	A	A	A	B	B	B	B	B	B	B	B	B	B	B	B	B	B	A	A
17	130	9.66667	A	A	A	A	A	A	A	A	A	B	B	B	B	B	A	A	A	A	A	A	A	A	B	B	B	B	B	B	B	B	B	B	B	B	B	B	B	B	B	B	A	A	B	B	B	B	A
19	33.33	2.875	B	B	B	B	B	B	B	B	B	B	B	B	A	B	B	B	B	B	B	B	B	A	B	B	B	B	B	B	B	B	B	B	B	B	B	B	A	A	A	A	A	A	A	A	A	A	A
21		7.16667	A	A	A	A	A	A	A	A	A	B	B	B	B	B	B	B	B	B	B	B	B	B		A	A				B	B	B	B	A	A	A	A	B	A	A	A	A	A	A	A	A	A	A
22	110	6	B	B	B	A	A	A	A	A	A	A	A	A	A	B	B	B	B	B	B	B	B	B	A	B	B	B	B	B	B	B	B	B	B	B	B		B	B	B	B	B	B	B	B	B	B	B
24		7.28571	A	A	A	A	A	A	A	A	A	A	A	A	B	B	B	B	B	B	B	B	B	B	B	B	B	B	B	B	B	B	B	B	B	B	B	B	A	A	A	A	A	A	A	A	A	A	A
26		8.83333	A	A	A	A	A	A	A	A	A	A	A	A	B	B	B	B	B	A	A	A	A	A	B	B	B	B	B	B	A	B	B	B	B	B	B	B							B	B	B	B	B
27	39	5.42857	A	A	A	A	A	A	A	A	A	A	A	A	A	B	B	B	B	B		A	A	A	B	A	A	A	A	A	A	A	A	A	B	A	A	A	A	A	A	A	A	A	A	A	A	A	A
30	35.86	2	B	B	B	B	B	B	B	A	A	A	A	A	A	A	A	A	A	A	A	A	A	A	A	A	A	A	A	A	A	A	A	A	A	B	B	B	A	A	A	A	A	A	A	B	B	B	B
34		8.375	A	A	A	A	B	B	B	A	A	A	A	A	A	A	A	A	A	A	A	A	A	A	B	B	B	B	B	B	B	B	B	B	B	B	B	B	A	A	A	A	A	A	A	A	A	A	A
35	40	7	B	A	A	A	A	A	A	A	A	A	A	A	B	B	B	B	B	B	B	A	A	A	B	B	B	B	B	B	A	B	B	B	B	B	B	B	B	B	B	B	B	B	A	A	A	A	A
36	24	2	B	B	B	B	B	A	A	A	A	A	A	A	A	A	A	A	B	B	B	B	B	B	B	A	A	A	A	A	A	A	A	A	A	A	B	B	A	A	A	A	A	A	A	A	A	A	A
38	25	1.83333	A	A	A	A	A	B	B	B	B	B	B	B	A	A	A	A	A	A	A	A	A	A	A	A	A	A	A	A	A	A	A	A	A	A	A	A	B	B	B	B	B	B	B	B	B	B	B
40		7.83333	A	A	A	A	A	A	A	A	A	A	A	A	B	B	B	B	B	B	B	A	A	A	B	B	B	B	B	B	B	A	A	A	A	A	A	A	A	A	A	A	A	A	A	A	A	A	A
42	31	5.75	A	A	A	A	A	A	A	A	A	A	A	A	A	A	A	B	B	B	B	B	B	B	A	A		B	B	B	B	B	B	B	B	B	B	B	B	B	B	B	B	B	B	B	B	B	B
43		8.4	B	B	B	B	B	B	B	B	B	B	B	B	B	B	B	B	B	B	A	A	A	A	B	B	B	B	B	B	B	B	B	B	B	B	B	B	B	B	B	B	B	B	B	B	B	B	B
44	79	2.16667	B	B	B	B	B	B	B	B	B	B	B	B	B	B	B	B	B	B	A	A	A	A	A	A	A	A	A	A	A	A	A	A	A	A	A	A	B	B	B	B	B	B
45		6.33333	A	A	A	A	A	A	A	A	A	A	A	B	B	B	B	A	A	A	A	A	A		A	A	A	A	A	A	A	A	A	A	B	B	B	B	B	B	B	B	B	B	B	B	B	B	B
46	30.57	2	A	A	A	A	A	A	A	A	A	A	A	A	A	A	A	A	A	A	A	A	A	A	B	B	B	B	B	B	B	B	B	B	B	B	B	B	A	A	A	A	A	A	A	A	A	A	A
			A	A	A	A	A	A	A	A	A	A	A	A	A	A	A	A	A	A	A	A	A	A	B	B	B	B	B	B	B	B	B	B	B	B	B	B	A	A	A	A	A	A	A	A	A	A	A
50	63.8	2	A	A	A	A	A	A	A	A	A	A	A	A	A	B	B	B	B	B	B	B	B	B	B	B	B	B	B	B	B	B	B	B	B	B	B	B	B	B	B	B	B	B	B	A	A	A	A
54	35	5.85714	A	A	A	A	A	A	A	A	A	A	A	B	B	B	B	B	B	B	B	B	B	B		A	A	A	A	A	A	A	A	A	A	A	B	B	B	B	B	B	B	B	B	B	B	B	B
56	32.14	2	B	B	B	B	B	B	B	A	A				A	A	A	B	B	B	B	B	B	B	A	A	A	A	A	A	A	A	A	A	B	B	B	B	B	B	B	B	B	B	A	B	B	B	B
57	65.67	2.5	B	B	B	B	B	B	B	B	B	B	B	B	B	B	B	B	B	B	B	B	B	B	A	A	A	A	A	A	A	A	A	A	A	A	A	A	B	B	B	B	B	B	B	B	B	B	B
58		6.71429	A	A	A	A	A	A	A	A	A	A	A	B	B	B	B	B	A	A	A	A	A	A	A	A	A	A	A	A	A	A	A	A	A	A	A	A	B	B	A	A	B	B	B	B	A	A	A
59	85	4	B	B	B	B	B	B	B	A	A	A	A	A	A	A	A	A	A	A					A	A	A	A	A	A	A	A	A	A	A	A	A	A	A	B	B	B	B	B	B	A	A	A	A
60		9.14286	B	B	B	B	B	B	B	B	B	B	B	B	B	B	B	B	B	B	A	A	B	B	B	B	B	B	B	B	B	B	B	B	B	A	A	A	B	B	B	B	B	B	B	B	B	B	B
62	96.86	2.5	B	A	A	A	A	A	A	A	A	A	A	A	B	B	B	A		B	B	B	B	B	B	B	A	A	A	A	A	A	A	A	A	A	A	A	B	B	B	B	B	B	B	A	A	A	A
63	90	9	A	A	A	A	A	A	A	A	A	A	A	A	B	B	B	B	A	A	A	A	A	A	B	B	B	B	A	A	B	B	B	A	A	A	A	A	A	A	A	A	A	A	B	A	A	A	A
64	39.57	2	B	B	B	B	B	B	B	B	B	B	B	B	B	B	B	B	B	B	A	A	A	A	B	B	B	B	B	B		B	B	B	B	B	B		A	A	A	A	A	A	A	A	A	A	A
66	83	4.5	B	A	A	A	A	A	A	A	A	A	A	B	B	B	B	B	B	B	B	B	B	B	B	B	B	B	B	B	A	B	B	B	B	B	B	B	B	B	B	B	B	B	B	B	B	B	B
67		5.4	A	A	A	A	A	A	A	A	A	A	A	B	B	B	B	A	A	A	A	A	A	A	A	A	A	A	A	A	B	B	B	A	A	A	A	A	B	A	A	A	A	A	A	A	A	A	A
70	110	3.75	A	A	A	A	A	A	A	A	A	A	A	B	A	A	A	A	B	B	B	B	B	B	A	A	A	A	A	A	A	A	A	A	A	A	A	A	A	A	A	A	A	A	A	B	B	B	B
73	85.6	3	A	A	A									B	A	A	A		B	B	B	B	B	B	A	A	A	A	A	A	A	A	A	A	A	A	A	A	B	B	B	B	B	B	B	B	B	B	B
75	69.83	2.2	B	B	B	B	B	B	B	B	B	B	B	B	B	B	B	B	B	B	B	B	B	B	B	B	B	B	B	B	B	B	B	B	B	B	B	B	B	B	B	B	B	B	B	B	B	A	A
76	20	3.28571	B	B	B	B	B			A	A	A	A	B	B	B	A	A	A	A	A				B				A	A	A	A	A	A	A	A	A	A	A	A	A	A	A	A	A	A	A	A	A
77	99.5	4.2	A	A	A	A	A	A	A	A	B			B	B					B	B	B	B	A	B	B	B	A	A	A	A	A	A	A	A	A	A	A	A	A	A	B	B	B	B	B	B	A	A
78	51.83	2	B	B	B	B	B	B	B	A	A	A	A	A	B	B	B	B	B	B	B	A	A	A	B	B	B	B	B	B	B	B	B	B	B	B	B		B	B	B	B	B	B	B	B	B	A	A
80	38.67	2.14286	A	A	A	A	A	A	A	B	B	A	A	A	A	A	A	A	A	A	A	A	A	A	B	B	B	B	B	B	B	A	A	A	A	A	A	A	A	A	A	A	A	A	A	B	B	B	B
81	54.5	2	B	B	B	A	B	B	B	B	B	B	B	B	B	B	B	B	B	B	B	B	B	B	A	A	A	A	A	A	A	A	A	A	A	A	A	A	A	A	A	A	A	A	A	A	B	B	B
84		3.5	A	A	A	A	A	A	A	A	A	A	A	A	B	B	B	B	B	B					B	B	B	B	B	B	B	A	A	A	A	A	A	A	B	B	B	B	B	B	B	A		B
85		3.14286	B	B	B	B	B	B	B	B	A	A	A	A		B	B	B	B	B	B	B	B	B	A	A	A	A	A	A	A	A	B	B	B	B	B	B	B	B	B	B	B	B	B	B	B	B	B
86	30	2.71429	A	A	A	A	A	A	A	A	A	A	A	A	A	A	A	A	A	A	A	A	A	A	A	A	A	A	A	A	B	B	B	B	B	B	B	B	A	A	A	A	A	A	A	B	B	B	B
87	120	5.75	A	A	A	A	A	A	A	A	A	A	A	A	A	A	A	A	A	A	A	A	A	A	A	A	A	A	A	A	A	A	A	A	A	A	A	A	B	B	B	B	B			B	B	B	B
89		7.28571	A	A	A	A	A	A	A	A	A	A	A	B	B	B	B	B	B	B	B	B	B	B	A	A	A	B	B	B	B	B	B	B	B	B	B	B	A	A	B	B	B	B	B	B	B	B	B
90	52.25	2.33333	B	B	B	B	A	A	A	A	A	A	A	A	B	B	B	B	A	A	A	A	A	A	A	A	A	A	A	A	A	A	A	B	B	A	A	A	A	A	A	A	A	A	A	A	A	A	A
91	62	2	A	A	A	A	A	B	B	B	B	B	B	B	B	B	B	B	B	B	B	B	B	B	B	B	B	B	B	B	B	B	B	A	A	A	A	A	A	A	A	A	A	A	A	A	A	A	A
93		#DIV/0!	A	A	A	A	A	A	A	A	A	A	A	A	B	B	B	B	B	A	A	A	A	A	B	B	B	B	B	B	B	B	B	B	B	B	B	A	B	B	B	B	B	B	B	B	B	B	B
94	65.43	2.125	A	A	A	A	A	A	A	A	A	A	A	A	A	A	A	B	B	B	B	B	B	B	A	A	A	A	A	A	B	B	A	A	A	A	A	B	B			B	B	B	B	B	B	B	B
95		5.5	B	B	B	B	B	B	B	B	A	A	A	B	B	B	B	B	B	B	B	B	B	B	B	B	B	B	B	B	B	B	B	B	B	B	B	B	A	A	A	A	A	A	A	A	A	A	A
98	9.83	1.5	A	A	A	A	A	A	A	A	A	A	A	A	A	A	A	A	A	A	A	B	B	B	B	B	B	B	B	B	B	A	A	A	A	A	A	A	A	A	A	A		A	A	A	A	A	A
99	37.5	2	B	B	A	B	B	B	B	B	A	A	A	B	A	A	A	B	B	B	A	A	A	A	B	B	B	B	B	B	B	B	B	B	B	B	B	B	A	A	A	A	A	A			B	B	B
100	89.4	2.4	B	B	B	B	B	B	B	B	B	B	B	B	B	B	B	B	B	B	B	B	B	B	A	A	A	A	A	A	B	B	B	B	B	A	A	A	A	A	A	A	A	A	A	A	A	A	A
101	45	2	A	A	A	A	A	A	A	A	A	A	A	A	A	B	B	B	B	B	B	B	B	B	A	A	A	A	A	A	A	A	A	B	B	B	B	B	A	A	A	A	A	A	A	A	A	A	A
102	41.75	2	A	A	A	A	A	A	A	A	A	A	A	A	A	A	A	A	A	A	A	A	A	B	A	A	A	A	A	A	A	A	A	A	A	A	A	A	A	B	B	B	B	B	B	B	B	B	B
103		7.33333	B	B	B	B	B	B	B	B	B	A	A	A	A	A	A	A	A	A	A	A	A	B	B	A	A	A	A		B	B	B	B	B	B	B	B	B	B	B	B	B	B	B	A	A	B	B
104		7.25	A	A	A	A	A	A	A	A	A	A	A	A	A	A	A	A	A	A	A	A	A		B	B	B	B	B	B	B	B	A	A	A	A	A	A	B	B	B	B	B	B	B	B
105	96.5	2.33333	A	A	A	A	A			B	B			A	B	B	B	B	B	B	A	B	B	B	A	A	A	A	A	A	A	A	A	A	A	A	A	A	B	B	B	B	B	B	B	B	B	B	B
107	77	3.83333	A	A	A	A	A	A	A	A	A	A	A	B	B	B	B	B	A	A	A	A	A	A	A	A	A	A	A	A	B	B	B	A	A	B	B	B	A	A	A	A	B	B	B	B	B	A	A
108	42.17	2.85714	A					B	B	B	B	B	B	B	B	B	B	B	B	B	B	A	A	A	B	B	B	B	B	B	B	B	B	B	B	B	B	A	B	B	B	B	B	B	A	A	A	A	A
109	18.6	1.71429			B	B	B	B	B	B	B	B	B	A	A	A	A	A	A	A	A	A	A	B	A	A	A	A	A	A	A	A	A	A	A	A	A	A	A	A	A	A	A	A	A	A
110	94.17	2.2	B	B	B	B	B	B	A	A	A	A	A	A	A	A	A	A	A	A	A	A	A	A	A	A	A	A	A	A	A	A	A	A	A	A	A	A	A	A	A	A	A	A	A	B	B	B	B
111	27	5.2	B	B	A	A	A	A	A	A	B	A	A	A	A	A	A	A	A	A	A	A	A	A	A	A	A	A	A	A	A	A	A	A	A	A	A		B	B	B	B	B	B	B	A	A	A	A
112	115.8	2.2	A	A	A	A	A	A	A	A	A	A	A	A	B	B	B	B	A		A	A	A	A	B	B	B	B	B	B	B	A		A	A	A	A	A	B	B	B	A	A	A	A		B	A	A
113		6.75		A	A	A	A	A	A	B	B	B	B	B	B	B	B	B	B	B	B	B	B	B	A	A	A	A	A	A	A	A	A	A	A	A	B	A	B	B	B	B	B	B	B	B	B	B	B
114	52.38	2	B	B	B	B	B	B	B	B	B	B	B	B	B	B	B	B	B	B	B	B	B	B	A	A	A	A	A	A					A	A	A	A	B	A	A	A	A	A				A	A
115		6.25	A	A	A	A	A	A	A	B	A	A	A	A	A	A	B	B	B	B	B	B	B	B	A	A	A	A	A	A	A	A	A	A	A	A	A	A	B	B	B	B	B	B	B	B	B	B	B
116	100	2.66667	B	B	B	B	B	B	A	A	A	A	A	A	B	B	B	B	B	B	B	A	A	A	A	A	A	A	A	A	A	A	A	A	A	A	A	A	B	B	B	B	B	B	A	A	A	A	A
117	79.43	2	A	A	A	A	A	A	A	B	A	B	B	B	B	B	B	B	B	B	B	B	B	B	B	B	B	B	B	B	B	B	B	B	B	B	B	A	A	A	A	B	B	B	A	A	A	A	A
119	71	2.33333	A	A	A	A	A	A	B	B	B	A	A	B	B			A	B	B	B	B	B	B		A	A	A	A	A	A	A	A	A	A	A	A	B	B	B	B	B	B	B	B	B	B	B	B
120	76.17	2.33333	A	A	A	A	A	A	A	A	A	A	A	B	B	B	B	B	B	B	B	B	B	B	A	A	A	A	A	A	A	A	A	A	A	A	A	B	B	A	A	A	A	A	A	A	A	A	A
121	59	2	A	B	B		A	A	A	A	B	B	B	B	B	B	B	B	B	B	B	B	B	B	A	A	A	A	A	A	A	A	A	A	A	A	A	A	B	B	A	B	B	A	B	B	B	B	B
123		4.2	A	A	A	A	A	A	A	A	A	A	A	A	A	A	B	B	B	B	B	B	B	B	A	A	A	A	A	A	A	A	B	B	A	B	B	B	A	A	A	A	A	A	A	A
126	33.33	2	B	B	B	B	B	B	B	B	B	B	B	B	B	B	B	B	B	B	B	B	B	B	B	B	B	B	B	B	B	B	B	B	B	B	B	B	B	B	B	B	B	B	B	B	B	B	B
128	40.29	2.375	B	A	A	B	B	B	B	A	A	A	A	A	A	A	A	A	A	A	A	A	A	A	B	B	B	B	B	B	B	B	B	B	A	A	A	A	A	A	A	A	A	A	A	A	A	A	A
131	19	2	A	A	A	A	A	A	A	A	A	A	A	A	A	A	A	A	A	A	A	A	A	A	B	A	A	A	A	A	A	A	A	A	A	A	A	A	B	B	B	B	A	A	A	A	A	A	A
133	17.5	1.57143	A	A	A	A	B	B	A	A	A	A	A	A	A	A	A	A	A	A	A	A	A	A	B	B	B	B	B	B	B	B	B	A	A	A	A	A	A	A	A	A	A			B	B	A	A
135	101.6	2.8	A	A	A	A		A	A	A	A	B	B	B	B	B	B	B	B	B	B	B	B	B	A	A	A	A	A	A	A	A	A	A	A	A	A	A	A	A	A	A		A	A
			A	A	A	A	A	B	B	B	B	B	B	B	B	B	B	B	B	B	B	B	B	A	A	A	A	A	A	A	B	B	B	B	B	B	B	B	A	A	A	A	A	A	A	A	A	A	A
137	110	6.42857	A	A	A	A	B	A	A	A	A	A	A	A	B	B	B	B	B	A	A	A	A	A	B	B	B	B	B	B				A	A	A	A	A	B	B	B	B	A	A	A	A	B	B
139	40	5.57143	B	B	B	B	B	B	B	B	A	A	A	B	B	B	B	B	B	B	B	B	B	A	A	A	A	A	A	A	A	A	A	B	B	B	B	B	B	B	B	B	B	B	B	B	B	B	B
141		3	A	A	A	A	A	A	A	A	A	A	A	A	A	A	B	B			A	A	A	A	A	A	A	A	A	A	A	A	A	A	A	A	A	A	B	B	B	B	B	B	B	B	B	B	B
143		6.75	B	B	A	A	A	A	A	A	A	A	A	B	B	B	B	B	B	B	B	B	B	B							B	A	A	A	A	A	A	A	B	B	B	B	B	B	B	B	B	B	B
144	34.17	2	B	B	B	B	B	B	B	B	B	B	B	B	A	A	A	B		B	B	B	B	B	A	A	A	A	A	A	B	B	B	B	B	B	B	B	A	A	A	A	A	A	A	A	A	A	A
146		5.66667	B	B	B	B	B	B	B	B	B	B	B	B	B	B	B	B	A	A	A	A	A	A	A	A	A	A	A	A	A	A	A	A	A	A	A	A	A	A	A	A	A	A	A	A	A	A	A
147		5.8	B	B	B	B	B	B	B	B	B	B	B	B	B	B	B	B	B	B	B	A	A	A	A	A	A	A	A	A	A	A	B	B	B	B	B	B	B	B	B	B	B	B	B	B	B	B	B
149		6.2	A	A	A	A	A	A	A	A	A	A	A	A	A	A	A	A	B	B	B	B	B	B	A	A	A	A	A	A	A	A	A	A	B	A	A	A	A	A	A	A	A	A	A	A	A	A	A
150	124	5.25	A	A	A	A	A	A	A	B	B	B	B	B	B	B	B	A	A	A	A	A	A	A	B	B	B	B	B	B	A	A	A			B	B	B	B	B	B	B	B	B	B	B	B	B	B
151	49.75	3.6	A	A	A	A		A	A	A	A	B	B	B	B	B	B	B	B	B	B	B	B	B	A	B	B	B	B	A	A	B	B	B	B	B	B	B	B	B	B	B	B	B	B	B	B	B	B
153	8.5	6.375	B	B	B	B	B	B	B	B	B	B	B	B	A	A	A	A		A	A	A	A	A	A	A	A	A	A	B	B	B	B	B	B	B	B	B	A	A	A	A	A	B	B	B	B	B	B
156	33.8	1.83333	B	B	B	B	B	B	B	B	B	B	B	B	B	A	A			B	B	B	B		B	B	B	B	A	A	A	A	A	A	A	A	A	A	A	A	A	A	A	A	A	A	A	A	A
159	107.67	4	A	A	A	A	A	A		B	B	B	B	B	B	B	B	B	B	B	B	B	B	B	A	A	A	A	A	A	A	A	A	A	A	A	A		B	B	B	B				A	A	B	B
161	90	3	B	B	B	B	B	B	B	B	B	B	B	B	B	B	B	B	A	A	A	A	A	A	A	A	A	A	A	A	A	A	A	A	A	A	A	A	A	A	A	A	A	A	A	A	A	A	A
162	42	2.33333	B	B	B	B	B	B	B	B	B	B	B	B	B	B	B	B	B	B	B	B	B	B	A	A	A	A	A	A	A	A	A	A	A	A	A	A	B	B	B	B	B	B	B	B	B	A	A
163	16.33	2.33333	A	A	A	A	A	A	A	A	A	A	A	A	A	A	A	A	A	A	A	A	A	A	B	B	B	B	B	B	B	A	B	B	B	B	B	B	B	B	B	B	B	B	B	B	B	A	A
164	85.5	6.5	A	A	A	A	A	A	A	A	A	A	A	A	A	A	A	A	A	A	B	A	A	A	A	A	A	A	A	A	A	A	A	B	B	B	B	B	A	A	A	B	B	B	B	B	B	B	B
165	98.67	2.75	B	B	B	B	B	B	A	A	A	A	A	A	B	B	B	B	A	A	A	A	A	A	A	A	A	A	A	A	A	A	A	A	A	A	A	A	B	A	A	A	A	A	A	A	A	B	B
166	110.67	4.16667	A	A	A	A	A	A	A	A	A	A	A	A	A	A	A	A	A	A	A	A	A	B	A	A	A	A	A	A	A	A	B	A	B	B	B	B	A	A	A	A	B	B	B	B	B	B	B
167	58.33	2	A	A	A	A	A	A	A	A	B	B	B	B	B	B	B	B	B	B	B	B	B	B	A	A	A	A	A	A	B	B	B	B	B	B	B	B	A	A	A	A		B	B	B	B	B	B
168	117	6	A	A	A	A	A	A	A	A	A	A	A	A	A	A	A	A	A	A	A	A	A	A	A	A	A	A	A	A	A	A	A	A	A	A	A	A	A	A	A	A	B	B	B	B	B	B	B
171		7.4	A	A	A	A	A	A	A	A	A	A	A	A	A	A	A	A	A	A	A	A	A	A	B	B	B	B	B	B	B	B	A	B	B	B	B	B	B	B	B	B	B	B	B	A	A	A	A
172		7.14286	B	B	B	B	B	B	B	B	B	A	A	A	B	B	B	B	B	B	B	B	B	B	A	A	A	A	B	B	B	B	B	B	B	B	B	B	A	A	A	A	A	A	A	A	A
175	40.67	2	A	A	A			B	B	B							A	A	A	A	A	A	A	B	A	A	A	A	A	A	A	A	B	B	B	B	B	B	A	A	A	A	A	A	A	B	B	B	B
176		3.33333	B	B	B	B	B	B	B	B	B	B	B	B	B	B	B	B	B	B	B	B	B	B	B	B	B	B	B		A	A	A	A	A	A	A	A	B	B	B	B	B	B	B	B	B	B	B
179	34	2.16667	B	B	B	B	B	B	B	B	B	B	B	B	B	B	B	B	B	B	B	A	A	A	A	A	A	A	A	A	A	A	A	A	A	A	B	B	B	B	B	B	A	B	B	B	B	B	B
180	26.67	3		B	B	B	B		A	A	A	A	A	A	A	A	B	B	B	B	B	B	B	B	A	A	A	A	A	A	A	A	A	A	A	B	B	B	A	A	A	A	A	A	A	B	B	B	B
181	36.25	2	B	A	A	A	A	A	A	B	B	B	B	B	A	A	A	A	A	A	A	A	A	A	A	A	A	A	A	A	B	B	B		A	A	A	A	B	B	B	B	B	B	B	B	B	B	B
182	90	8.14286	B	B	B		A	A	A	B	B	B	B	B	B	B	B	B	B	B	A	A	A	A	A	A	A	A	A	A	A	A	A	A	A	A	A	A	B	B	B	B	B	B	B	B	B	B	B
183		6	B	B	B	B	B	B	B	B		B	B	B	B	B	B	B	B	B	A	A	A	A	A	A	A	A	A	A	A	A	A	A	A	A	A	A	A	A	A	A	A	A	A	B	B	B	B
184		7.5	B	B	B	B	B	A	A	B	B	B	B	B	B	B	B	B	B	B	B	B	B	B	A	A	A	A	A	A	A	A	A	A	A	B	B	B	B	B	B	B	B	B	B	B	B	B	B
186	22	2.83333	A	A	A	A	A	A	A	A	A	A	A	A	A	A	A	A	A	A	A	A	A	B	A	A	A	A	A		B	B	B	B	B	B	B	B	B	B	B	B	B	B	B	B	B	B	B
188	110	3	B	B	B	B	B	A	A	A	A	A	A	A	A	A	A	A	A	A	A	A	A	A	B	B	B	B	B	B	B	B	B	B		A	A	B	B	B	B	B	B	B	B	B	B	B	B
189	135	3.875	A	A	A	A	B	B	B	B	B	B	B	B	B	B	A	A	A	A	A	A	A	A	A	A	A	A	A	A	A	A	A	A	A	A	A	A	A	A	A	A	A	A	A	A	B	B	B
190	39	8.14286	A	A	A	A	A	A	A	A	A	A	A	A	A	A	A	A	A	A	A	B	B	B	B	B	B	B	B	B	B	B	B	B	B	B	B	B	A	A	A	A	A	A	A	A	A	A	A
191	93.33	2.5	B	B	B	B	B	B	B	B	A	A	A	A	B	B	B	B	B	B	B	B	B	B							A	A	A	A	A	A	A	A	B	B	B	A	A	A	A	A	A	A	A
192	34.17	1.57143	B	B	B	B	B	B	A	A	A	A	A	A	A	A	A	A	B	B	B	B	B	B	A	A	A	A	A	A	B	B	A	A	A	A	A	A	B	B	B	B	B	B	B	B	B	A	A
193	58	2.14286	A	A	A	A	A	A	A	A	A	A	A	B	B	B	B	B	B	B	B	B	B	B	B	B	B	B	B	B	A	A	A	A	A	A	A	A	A	A	A	A	A	A	A	A	A		A
194	98.8	2.4	A	A	A	A	A	A							A	A	A	A	A	A	A	A	A	A	A	A	A	A	A	A	A	A	A	A	A	A	A	A	A	A	A	A	A	A	A	A	A	A	A
195		4	A	A	A	A	A	A	A	A	A	A	A	A	A	A	A	A	A	A	A	A	A	A	A	A	A	A	A	A	A	A	A	A	A	A	A	A	B	A	A	A	A	A		A	A	A	A
196	95.14	3	B	B	B	B	B	B	A	A	A	A	A	A	A	B	B	B	B	A	A	A	A	A	B	B	B	B	B	B	B	B	B	B	A	A	A	A	A	A	A	A	A	A	A	A	A	A	A
197		8	B	B	B	B	B	B	B	B	B	B	B	B	B	B	B	B	B	B	B	B	B		A	A	A	A	A	B	B	B	B	B	B	B	B	B	B	B	B	B	B	B	A	A	A	A	A
199	80	5	A	A	A	A	A	A	A	A	A	A	A	A		A	A		A	A	A	A	A	A	A	A	A	A	A	A	A	A	A	A	A	A	A	A	B	B	B	B	B	B	B	B	B	B	B
200	32	5.14286	A	A	A	A	A	A	A	A	A	A	A	A	A	A	A	A	A	A	A	A	A	A	A	A	A	A	A	A	A	A	A	A		A	A	A	B	B	B	B	B	B	B	B	B	B	B
201	20.4	1.83333	A	A	A	A	B	B	B	B	A	A	A	A	B	B	B	B	B	A	A			B	A	A	A	A	A	A	B	B	B	B	B	B	B	B	A	A	A	A	A	A	B	B	B	B	B
202		6.71429	B	B	B	B			B	B	B	B	B	B	B	B	B	B	B	B	B	B	B	B	A	A	A	A	A	A	B	B	B	B	B	B	B	B	B	B	B	B	B	B	B	B		B	B
203	83	2.375	A	A	A	A	A	A	A	A	A	A	A	B	B	B	B	B	B	B	B	B	B	B	A	A	A	A		B	A	A	A	A	A	A	A	A	A	A	A	A	A	A	A	B	B	B	B
204	68.67	7.8	A	A	A	A	A	A	A	A	A	A	A	A	A	A	A	A	A	A	A	A	A	A	A	A	A	A	A	B	B	B	B	B	B	B	B	A	A	A	A	A	A	A	A	B	B	B	B
206	103	6.5	A	A	A	A	A	A	A	A		A	A	A	A	A	A	A	A	A	A	A	A	A	A	A	A	A	A		B	B	A	A	A	B	B	B	A	A	B	B	A	A	A	A	A	A	A
207	23.5	3	A	A	A	A	A	A	A	A	A	A	A	A	A	B	B	B	B	B	A	A	A	A	B	B	B	B	B	B	B	B	B	B	B	B	B	B	B	B	B	B	B	B	B	B	B	B	B
209	64	2.125	A	A	A	A	A	A	A	A	A	A	A	A	A	B	B	B	B	B	A	A	A	A	B	B	B	B	B	B	B	B	B	B	A	A	A	A	B	B	A	A	B	B	B	B	B	B	B
210	50	6.875	B	B	B	B	B	B	B	B	B	B	B	B	B	B	B	B	B	B	B	B	B	B	A	A	A	A	A	A	A	A	B	B	B	B	B	B	A	A	A	A	A	A	A		A	A	A
211	86.6	2.8	B	B	B	B	B	B	B	A	A	A	A	A	A	A	A	A	A	A	A	A	A	A	A	A	A	A	A	A	A	A	A	A	A	A	A	A	B	B	A	A	A	A	A	A	A	A	A
212	37.6	2	B	A	A	A	A	A	A	A	A	A	A	A	A	A	A	A	A	A	A	A	A	B	B	B	B	B	B	B	B	B	B	B	B	B	B	A	A	A	A	A	A	A	A	A	B	B	B
214	71	2.5	A	A	A	A	A	A	A	A	A	A	A	A	A	A	A	A			B	B	B	B	A	A	A	A	A	A	A	A	A	A	A	A	A	A	B	A	A	A	A		A	A	A	A	A
215	51.17	2	B	B	B	B		B	A	A	A	A	A	A	B	B	B	B	A	B	B	B	B	B	B	B	B	B	B	B	B	B	B	B	B	B	B	A	B	B	B		B	B	B	A	A	A	A
220	38	1.6	A	A	A	A	A	A	A	A	A	A	A	B	A	A	A	A	A	B	B	B	B	B	A	A	A	A	A	A	A	A	A	A	A	A	A	B	A	A	B	B	B	B	B	B	B	B	B
221		6.8	B	B	B	B	B	B	B	B	B	B	B	B	B	B	B	B	B	B	B	B	B	B	B	B	B	B	B	B	B			B	A	A	A	A	A	A	A	A	A	A	B	A	A	A	A
224	45.6	2	A	A	A	A	A	A	A	A	B	B	B	B	A	A	A	A	B	B	A	A	A	A	A	A	A	A	A	A	A	A	A	B	B	B	B	B	A	A	A	A	A	A	A		B	B	B
225	31.71	2.14286	B	B	B	B	B	B	B	B	B	B	B	B	A	A	A	A	A	A	A	A	A	A	A	A	A	A	A	A	A	A	A	A	A	A	A	B	A	A	A	A	A	A	A	A	A	B	B
226	17.25	2.2	B	B	B	B	B	B	B	B	B	B	B	B	A	A	A	A	A	A	A	A	A	A	A	A	A	A	A	A	A	A	A	A	A	A	A	B	A	A	A	A	A	A	A	B	B	B	B
227	20	2.16667	A	A	A	A	A	A	A	A	A	A	A	A	A	A	A	A	A	A	A	A	A	A	B	B	B	B	B	B	B	B	B	B	B	B	B	B	B				B	B	B	B	B	B	B
228	57.4	2	B	B	B	B	B	B	B	B	B	B	B	B	B	B	B	B	B	B	B	B	B	B	B	B	B	B	B	A	A	A	A	A	A	A	A	A	A	A	B	B	B	B	B	B	B	B	B
229	102.5	2.5	A	B	B	B	B	B	B	B	B	B	B	B	B	B	B	B	A	A	A	A	A	A	A	A	A	A	A	A	B	B	B	B	A	A	A	A	B	B	B	B	B	B	A	A	A	A	A
230		6.5	A	B	B	B	B	B	B	B	B	B	B	B	B	B	B	B	A	A	A	A	A	A	A	A	A	A	A	A	B	B	B	B	A	A	A	A	B	B	B	B	B	B	A	A	A	A	A
231	19.6	2.16667	B	B	B	B	B	B	A	A	A	A	A	A	A	A	A	A	A	A	A	A	A	A							A	A	A	A	A	A	A	A	A	A	A	A	A	A	A	A	A	A	A
232	50.2	2.14286	A	A	A	A	A	A	A	A	A	A	A	A	A	A	A	B	B	B	B	A	A	A	B	B	B	B	B	B	B	B	A	B	B	B	B	B	A	A	A	A	A	A	A	A	B	A	A
233	12	2.5	A	A	A	A	A	A	A	A	A	A	A	A	A	A	A	B	B	B	B	A	A	A	B	B	B	B	B	B	B	B	A	B	B	B	B	B	A	A	A	A	A	A	A	A	B	B	B
234		3	A	A	A	A	A	A	A	A	A	A	A	A	A	A	A	A	A	A	A	A	A	A	B	B	B	B	B	B	B	B	B	A	B	B	B		B	B	B	B		A	A	A	A	A	A
235	14.33	2.25	B	A	A	A	A	A	A	A	A	A	A	A	B	B	B	B	B	B	B	B	B	B	A	B	B	B	B	B	B	B	B	B	B	B	B	B	A	A	A	A	A	A	A	A	A	A	A
237	56.86	2.14286	A	A	A	A	A	A			B	B	B	B	B	B	B	B	B	B	A	A	A	A	B	A	A	A	A	A								B	A	A	A	A	A	A	A	A	A	A	A
238	118	5.2	A	A	A	A	A	A	A	A	B	A	A	A	A	A	A	A	A	A	A	A	A	A	A	A	A	A	A	B		A	A	A	A	B	B	B	A			B	A	A	A	A	A	A	A
240	12	4.66667	A	A	A	A	A	B	B	B	B	B	B	B	B	B	B	B	B	B	A	A	A	A	A	A	A	A	A	A	A	A	A	A	A	A	A	A	B	B	A	A	A	A	A	A	A	A	A
241	93	2.66667	A	A	A	A	A	A	A	A	A	A	A	B	B	B	B	B	B	B	A	A	A	A					A	A	B	B	B	B	B	A	B	B	A	A	A	A	A	A	A	A	A	A	A
243	24.75	1.71429	B	B	B	B	B	B	B	B	B	B	B	B	B	B	B	B	B	B	B	B	B	B	B	A	A	A	A	A	A	A	A	A	A	A	A	A	A	A	A	A	A	A	A	A	A	A	A
244	78	2.5	B	B	B	B	B			A	A	A	A	A	A	A	A	A	A	A	A	B	B	A	A	A	A	A	A	A	A	A	A	A	A	A	A	A	A	A	A	A	A	A	A	A	A	B	B
245	68	2	A	A	A	A	A	A	A	A	A	A	A	A	A	A	A	A	A	A	A	A	A	A	A	A	A	A	A	A	A	A	A	A	A	A	A		B	B	B	A	A	A	A	A	A	A	A
246	82	2	A	A	A	A	A	A	A	A	A	A	A	A	B	B	B	A	A	A	A	A	A	A	A	A	A	A	A	B	B	B	B	B	B	B	B	B	B	B	B	B	B	B	B	B	B	B	B
249		5.71429	B	B	B	B	B	B	B	B	B	B	B	A	A	A	A	A	A	A	A	A	A	A	A	A	A	A	A	A	A	A	A	A	A	A	A	A	A	A	A	A	A	B	B	B	B	B	B
250	96	3.75	B	B	B	B	A	A	A	A	A	A	A	A	A	A	A	A	A	A	A	A	A	A	A	A	A	A	B	B	B	B	B	B	B	B	B	B	B	B	B	B		B	A	B	B	B	B
253	36.14	1.875	A	A	A	A	B	B	A	A						A			B	B	A	A	A	A	B	B	B	A	A	A	A	A	A	A	A	A	A	A	A	A	A	A	A	A	A	A	A	A	A
254	90	8.5	A	A	A	A	A	A	A	A	A	A	A	A	A	A	A	A	A	A	A	A	A	B	A	A	A	A	A	A	B	B	B	B	B	B	B	B	B	B	B	B	B	B	B	B	A	A	A
255	83.5	2	A	A	A	A	A	A	A	A	B	B	B	B	B	B	B	B	B	B	A	A	A	A	A	A	A	A	A	A	A	A	A	A	A	A	A	A	A	B	B	B	B	B	B	B	A	B	B
256		7.5	B	B	B	B	B	B	B	B	A	A	A	A	A	A	A	B	B	B	A	A	A	A	B	B	B	B	B	B	B	B	B	B	A	A	A	A	A	A	A	A	A	A	A	A	B	B	B
258	55.5	2.16667	A	A	A	A	A	A	A	A	A	B	B	B	B	B	B	B	B	B	B	B	B	B	B	B	B	B	B	B	B	B	B	B	B				B	A	A	A		B	B	B	B	B	B
262	73.88	2.125	B	B	B	A	A	A	A	A	A	A	A	A	A	A	B	B	B	B	A	A	A	A	A	B	B	B	B	B	B	B	B	B	A	A	A	A	A	A	A	A	A	A	A	A	A	A	A
265	17.14	2.14286	B	A	A	A	A	A	A	A	A	A	A	A	A	A	A	A	A	A	A	A	A	A	B	B	B	B	B	B	B	B	A	A	A	A	A	A	B	B	B	B	B	B	B	B	B	B	B
267	76	2	A	A	A	A	A	A	A	A	A	B	B	B	B	B	B	B	B	A	A	A	A	A	B	B	B	B	B	B	B	B	B	B	B	B	B	B	B	B	B	B	B	B	B	B	B	B	B
269	100	2.5	A	A	A	A	A	A	A	A	A	A	A	A	B	A	A	A	A	A	A	A	A	A	A	A	A	A	A	A	A	A	A	A	A	A	A	A	B	B	B	B	A	A	A	A	B	B	B
270	64.13	2.125	A	A	A	A	A	B	B	A	A	A	A	A	A	B	B	B	B	B	B	B	B	B	B	B	B	B	B	A	A	A	A	A	A	A	A	A	B	B	B	B	B	A	A	A	A	A	A
272		7	A	A	A	A	A	A	A	A	A	A	A	A	A	A	A	B	B	B	B	B	B	B	A	A	A	A	A	A	B	B	B	B	B	B	B	B	B	B	B	B	B	B	B	B	B	B	B
274	60	6	A	A	A	A	A	A	A	A	A	A	A	A	A	B	B	B	B	B	B	B	B	B				B	B	B	A	A	A	A	A	A	A	A	A	B	B	B	B	B	B	B	B	B	B
275		4.5	A	A	A	A	A	A	A	A	A	A	A	A	A	A	A	A	A	A	A	A	A	A	A	A	A	A	A	A	A	A	A	A	A	A	A	B	A	A	A	A	A	A	A	A	A	A	A
276	97	2	A	A	A	A	A	A	A	A	A	A	A	B	A	A	A	A	A	A	B	B	B	B	A	A	A	A	A	B									A	A	A	A	A	A	A	A	A	A	A
277	27	3.85714	B	B	B	B	B	B	B	B	B	B	B	B	A	A	A	A	B	B	B	B	B	B	A	B	B	B	B	B	B	B	A	A	A	A	A	A	B	B	B	B	B	B	B	A	A	A	A
278	41.67	2.14286	B	B	B	B	B	B	B	B	B	B	B	B	B	B	B		B	B	B	B	B	B	A	A	A	A	A	A	A	A	A	A	A	A	A	B	A	A	A	A	A	A	A	B	B	B	B
279		4.85714	B	B	B	B	B	B	B	B	B	B	B	B	B	B	B	B	B	B	B	B	B	B	A	A	A	A	A	A	A	A	A	B	A	B	B	B	B	B	B	B	A	A	B	B	B	B	B
280	53.6	2	A	A	A	A	A	A	A	A	A	A	A	A	A	A	B	B	B	A		A	A	A	B	B	B	B	B	B	B	B	A	A	A	A	A	A	A	A	A	A	A	A	A	B	B	B	B
281	90	6.28571	B	B	B	A	A	A	A	B	A	A	A	B	B	B	B	B	A	A	A	A	A	A	A	A	A	A	A	A	B	B	B	A	A	A	B	B	B	B	B	B	B	B	B	A	A	A	A
282	13.75	2	B	A	A	A	A	A	A	A	A	A	A	A	A	A	A	A	A	A	A	A	A	A	B	B	B	B	B	B	B	B	A	A	A	A	A	A	B	B	B	B	B	B	B	B	B	B	B
284	30	7.4	A	A	A	A	A	A	B	B	B	A	A	A	A	A	A	A	A	A	A	A	A	A						B	A	A	A	A	A	A	A	A	A	A	A	A	A	B	B	B	B	B	B
285	23.5	2		A	A	A	A	A	B	A	A	A	A	A	A	A	A	A	B	B	B	B	B	B	B	B	B	B	B	B	B	B	B	B	B	B	B	B	B	B	B	B	B	B	B	B	B	B	B
288	27	2	A	A	A	A	A	A	A	A	A	B	B	A	A	A	A	A	A	A	B	B	B	B	B	B	B	B	B	B	B	B	B	B	B	B	B	B	B	B	B	B	B	B	B	B	B	B	B
289	45.5	2	A	A	A	A	A	A	B	B	B	B	B	B	B	B	B	B	B	B	B	B	B	A	A	A	A	A	B	B	B	B	B	B	B	B	B	B	A	A	A	A	A				A		A
290		8.25	A	A	A	A	B	B	B	B	B	B	B	B	B	B	B	B	B	B	B	B	B	B	B	B	B	B	B	B	B	B	B	B	B	B	B	A	B	A	A	A	A	A	A	A	A	A	A
291	57.5	2.28571	B	B	B	B	B	B	B	B	B	B	B	B	B	B	B	B	B	B	B	B	B	B	A	A	A	A	A	A	A	A	A	A	A	A	B	B	B	B	B	B	B	B	B	B	B	B	B
292	18.5	4.85714	B	B	B	B	B	B	B	B	A	A	A	A	A	A	B	B	B	B	B	B	B	B	B	B	B	B	B	A	A	A	A	A	A	A	A	B	A	A	A	A	A	A	A	A	A	A	A
294	7.5	5.28571	B	A	A	A	A	A	A	A	A	A	A	A	A	A	A	A	A	A	A	A	A	A	B	B	B	B	A	A	A	A	B	B	B	B	B	B	A	B	B	B	B	B	A	A	A	A	A
296		3.5	B	A	A	A	A	A	A	A	A	A	A	A	A	B	B	B	B	B	B	B	B	B	B	B	B	B	B	A	A	A	A	A	A	A	A	A	B	B	B	B	B	B	B	B	B	B	B
298	88.17	3	B	B	B	B	B	B	B	B	B	A	A	A	B	B	B	B	B	B	B	B	B	B	A	A	A	A	A	A	A	A	B	B	B	B	B	A	A	A	A	A	A	B	B	B	B	B	B
299	86.5	4.5	A	B	B	B	B	B	B	A	A	A	A	A	A	A	A	A	A	A	A	A	A	A	B	B	B	B	B	B	B	B	B	B	B	B	B	B	A	A	A	A		A	A	A	A	A	A
300	95.83	2.33333	B	B	A	A	A	A	B	B	B	A	A	B	B	B	B	B	B	B	B	A	A	A	A	A	A	A	A	A	A	A	A	A	B	B	B	B	A	A	A	A	A	B	B	A	B	B	B
301	27	2.16667	B	B	B	B	B	B	B	B	B	B	B	A	A	A	A	A	A	A	A	A	A	A	A	A	A	A	B	B	B	B	B	B	B	B	B	A	A	A	A	A		A	B	B	B	B	B
302	32	2	A	A	A	A	A	A	A	A	A	A	A	A	A	A	A	A	A	A	A	B	B	B	B	A	A	A	A	A	A	B	A	A	A	B	B	B	B	B	B	B	B	A	A	A	A	A	A
303		7.28571	B	B	B	A	A	A	A	A	A	A	A	A	A	A	A	A	A	A	A	A	A	A	A	A	A	A	A	A	B	B	B	B	B	B	B	B	A	B	B	B	B	B	B	B	B	B	B
304	115	9	A	A	A	A	B	B	B	B	B	B	B	B	A	A	A	A	A	A	A	A	A		A	A	A	A	A	A	A	A	A	A	A	A	A	A	A	A	A	A	A	A	A	A	A	A	A
305	27	6	B	A	A	A	A	A	A	A	A	A	A	A	A	A	A	A	A	A	A	A	A	A							B	B	B	B	A	B	B	B	A	A	A	A	A	A	B		B	B	B
307	56.5	2.25	B	A	A	A	A	B	B	B	B	B	B	B	B	B	B	B	B	B	B	B	B	B	A	A	A	A	A	A	A	A	A	A	A	A	A	A	A	A	A	A	A	A	A	A	A	A	A
308	87.5	2.6	A	A	A	A	A	A	A	B	B	B	B	B	B	B	B	B	B	B	B	B	B		B	A	A	A	A	A	A	B	B	B	B	B	B	B	B	B	B	B	B	B	B	B	B	B	B
309		8.5	A	A	A	A	A	A	A	A	A	A	A	A	A	A	A	A	A	A	A	A	A	A	A	A	A	A	B	B	B	B	B	B	B	B	B	B	B	B	B	B	B	B	B	B	B	A	A
310	63.5	2	B	B	B	B	B	B	B	B	B	B	B	B	B	B	B	B	B	B	A	A	A	A	A	A	A	A	B	B	B	B	B	B	B	B	B	B	B	B	B	B	B	B	B	B	B	B	B
312		6	B	B	B	B	B	B	A	A	A	A	A	A	A	B	B	B	B	B	B	B	B	B	B	A	A	A	A	A	A	A	A	A	A	A	A	B	B	B	B	B	B	B	B	B	B	B	B
314	48.67	2	A	A	A	A	A	A	A	A	A	A	B	B	B	B	B	B	B	B	B	B	B	B	B	B	B	B	B	B	A	A	A	A	A	A	A	A	A	B	B	B	B	B	B	B	B	B	B
315		7.16667	B	B	B	B	B	B	B	A	A	A	A	A	A	A	A	A	A	A	B	B	B	B	B	A	A	A	A	A	A	A	A	A	A	A	A	A	A	A	A	A	A	A	A	B	B	B	B
317		2	A	A	A	A	A	A	A	A	A	A	A	A	A	A	A	A	A		A	A	A	A	B	B	B	B	B	B	B	B	B	B	B	B	B	B	A	A	A	A	A	A	A	A	A
318		6	B	B	B	B	B	B	A	A	A	A	A	A	B	A	A				A	A	A	A	B	A	A	A	A	A	A	A	A	A	A	A	A	A							A		B	B	B
319		8	B	A	A	A	A	A	A	A	A	A	A	A	B	B	B	B	B	B	B	B	B	B	B					B	B	B	B	B	B	B	B	B	B	B	B	B		B	B	B	A	A	A
320		10	B	A	A	A	A	A	A	A	B	A	A	A	A	B	B	B	B	B	B	B	B	B	B	B	B	B	B	B	B	B	B	B	B	B	B	B	A	A	A	A	A	A	A	A	A	A	A
321	37	2	B	B	B	B	B	B	B	B	B	A	A	A	A	A	A	A	A	A	A	B	B		A	A	A	A	A	A	A	A	A	A	A	B	B	B	B	B	B	B	B	B	B	A	A	B	B
322	102.5	3.5	A	A	A	A	A	A	A	A	A	A	A	A	A	A	A	A	A	A	A	A	A	A	A	B	B	B	B	B	B	B	B	B	B			B	A	A	A	A	A	A	A	A	A	A	A
323	115	5.5	B	B	B	B	B	B	B	B	B	B	B	B	B	B	B	B	B	B	B	A	A	A	B	B	B	B	B	B	B	A	A	B	B	B	B	B					B	A	A	B	B	B	B
324	35.33	2	B	B	B	B	B	B	B	B	B	B	B	A	A	A	A	A	A	A	A	A	A	A	A	A	A	A	A	A	A	B	B	B	A	A	A	A	A	A	A	A		B	A	A	A	A	A
325	69.75	2.25	A	B	B	B	B	B	B	B	B	B	B	B	B	B	B	B	B	B	B	B	B	B	B	B	B	B	B	B	B	B	B	B	B	B	B	B	A	A	A	A	A	A	A	A	A	A	A
326	45.75	2	B	B	B	B	B	A	A	B	B	B	B	B	B	B	B	B	B	B	B	B	B	A	A	A	A	A	B	B	B	B	B	B	A	A	A	A					B	B	B	A	A	A	A
327	38	2	B	A	A	A	A	A	A	A	A	A	A	A	B	B	B	B	B	B	B	B	A	B	A	A	A	B	B	B	B	B	B	B	B	B	B	B	B	B	B	B		B	B	B	B	B	B
328	32.75	2.16667	B	B	B	B			B	B	B	B	B	A	A	A	A	A	A	A	A	A	A	A	A	A	A	A	A	A	A	B	B	B	A	A	A	A	A	A	A	A	A	B	A	A	A	A	A
329		4.57143	B	B	B	B	B	B	B	B	B	B	B	A	A	A	A	A	A	A	A	A	A	A	A	A	A	A	A	A	A	A	A	A	A	A	A	A	A	A	A	A	A	A	A	A	A		A
332		8	A	A	A	A	A	A	A	A	B	A	A	A	B	B	B	B	B	B	A	A	A	A	A	A	A	A	A	A	B	B	B	B	B	B	B	B	B	B	B	B	B	B	B	B	B	B	B
333	24	6.14286	A	A	A	A	A	A	A	A	A	A	A	A	B	B	B	A	A	A	A	A	A	A	A	A	A	A	A	A	A	A	A	A	A	A	A	A	A	A	A	A	A	A	A		B	B	B
335	22	3	B	B	B	B	B	B	A	A	A	A	A	A	B	B	B	B	B	B	B	B	B		B	B	B	B	B	B	B	B	A	A	A	A	A	A	B	B	B	B	B	B	B	B	B	B	B
336	64	5.66667	A	A	A	A	A	A	A	B	B	B	B	B	B	B	B	A		A	A	A	A	A	B	B	B	B	B	B	B	B	B	B	B	B	B	B	A	A	A	B	B	B	A	A	A	B	B
337	24	5	A	A	A	A	A	A	A	A	A	B	B	B	B	B	B	B	A	A	A	A	A	A	B	B	B	B	B	B	B	B	B	B	B	B	B	B	A	A	A	A	A	B	B	B	B
338		2.33333	B	B	B	B	B	B	B	B	B	B	B	B	B	B	B	B	B	B	B	B	B	B	A	A	A	A	A	A	A	B	B	B	B	B	B	B	B	B	B	B	B	B	B	B	B	B	B
339		7.75	A	A	A	A	A	A	A	A	A	A	A	A	A	B	B	B	B	B	A	A	A	A	B	B	B	B	B	B	B	B	B	A	A	A	A	A	A	A	A			B	B	B	B
340	85.75	2	A	A	A	A	A	A	B	A	A	B	B	B	B	B	B	B	B	B	B	B	B	B	A	A	A	A	B	B	B	B	B	B	B	B	B	B		A	A	A	A	A	A	A	A	B	B
341	75.8	2	B	B	B	B	B	A	A	A	A	A	A	B	B	B	B	B	B	B	B	B	B	B		A	A	A	A	A	A	A	A	A	A	A	A	A	B	B	B	B	B	B	B	B	B	A	A
342	32	7.33333	A	A	A	A	A	A	A	A	A	A	A	A	A	A	A	A	A	B	A	A	A	A	A	B	B	B	B	B	A	A	A	A	A	A	A	A	B	B	B	B		B	B	B	B	B	B
345	15	7.71429	B	B	B	B	B	B	B	B	B	B		A	A	A	B	B	B	B	B	B	B	A	A	B	B	B	B	B	B	B	B	A	A	A	A	A	A	A	A	A	A	A	A	A	B	B	B
346		6.33333	A	A	A	A	A	A	A	A		A	A	A	A	A	A	A	A	A	A	A	A	A	B	A	A	A	A	A	A	A	A	A	A	A	A	B	A	A	A	A	A	A	B	B	A	A	A
347		2.5	B	B	B	B	B	A	A	A	A	A	A	B	B	B	B	B	B	B	B	A	A	A	A	A	A	A	A		B	B	B	B	B	B	B	B	A	B	B	B	B	B	B	B	B	B	B
348	27.75	2.16667	A	A	A	A	A	A	A	A	A	A	A	A	A	A	A	A	A	A	A	A	A	A	B	B	B	B	B	B	B	B	B	B	B	B	B	B	A	A	A	A	A	A	A	A	A	A	A
351	99.17	2.625	A	A	A	A	A	A	B	B	B	A	A	A	A	A	A	A	A	A	A	B	B	B	A	A	A	A	A	A	A	A	A	A	A	A	B	B	A	A	A	A	A	A	A	A	A	A	A
352	50.5	4.5	A	A	A	A	A	A			B	B	B	B	B	B	B	B	B	A	A		A	A	A	A	A	A	A	A	A	A	A	A	A	A	A	A	A	B	B	B	B	B	B	B	B	B	B
353	96	2	B	B	A	A	A	A	B	B	A	A	A	B	B	B	B		A	A	A	A	A	A	A	A	A	A	A	A	A	A	B	B	B	A	A	A	A	A	A	A	A	A	A	A	A	A	A
354	55	2.16667	A	A	A	A	A	A	A	A	A	A	A	A	B	B	B	B		A	A	A	A	A	A	A	A	A	A	A	A	A	A	A	A	A	A	A	A	A	A	A	A	A	A	A	A	B	B
355	61.5	2	A	A	A	A	A	B	B	B	B	B	B	B	B	B	B	B	B	B	B	A	A	A	A	A	A	A	A	A	A	A	A	B	B	B	B	B	B	B	B	B	B	B	B	A
356	87	2.66667	A	A	A	A	B	B	A	A	A	A	A	A	A	B	B	B	B	B	B	B	B	B	A	A	A	A	A	A					B	B	B	B	A	A	A	A	A	A	A	A	A	B	B
357	94.5	4	B	B	B	B	A	B	B	B	B	A	A	A	B	B	B	B	B	B	B	B	B	B	B	B	B	B	B	B	B	B	B	B	B	B	B	B	B	B	B	B	B	B	B	A	A	B	B
358	13	8.5	A	A	A	A	A	A	A	A	A	A	A	A	A	A	A	A	A	A	A	A	A	A	B	B	B	B	B	B	B	B	B	B	B	B	B	B	A	A	A	A	A	A	A	A	A	A	A
362	115	3	A	A	A	A	A	A	A	A	A	A	A	A	A	A	A	A	B	B	B	B	B		A	A	A	A	A	A	B	B	B	B	B	B	B	B	B	B	B	B	A	A	A	B	B	B	B
364	34.4	2.2	B		A	A	A	A	A	A	A	A	A	A	A	B	B		B	B	B	B	B	A	B	B	B	B	B	B	B	B	B	B	B	B	B	B	B	B	B	B	B	B	B	B	B	A	A
365	96	2.6	A	A	A	A	B	A	A	A	A	A	A	A	A	B	B	B	B	B	B	B	B	B	A	A	A	A	A	A				A	B	B	B	B	A	A	A	A	A	A	A	A	A	B	B
367	29.5	2.66667	A	A	A	A	A	A	A	A	A	A	A	A	A	A	A	A	B	B	B	B	B		B	B	B	B	B	B	A	A	A	A	A	A	A	B	A	A	A	A	A	A	A	A	A	A	A
368	51.25	2	A	A	A	A	A	A	B	B	B	A	A	A	A	B	B	B	B	B	B	B	B	B	B	B	B	B	B	B	B	B	B	B	B	B	B	B	A	A	A	A	A	A	A	A	B	B	B
370	16.33	2.75	B	A	A	A	A	A	A	A	A	A	A	A	A	A	A	A	A	A	A	A	A	A	A	A	A	A	A	B	B	B	B	A	A	A	A	B	B	B	B	B	B	B	B	B	B	B	B
371	88.75	2	B	B	B	B	B	B	B	B	B	B	B	B			A	A	A	A	A	A	A	A	B	B	B	B	A	A	A	A	A	A	A	B	B	B	A	A	A	A	A	A	A	A	A	A	A
372	66	2.75	B	B	B	B	A	B	B	B	B	B	B	B	A	A	A	A	A	A	A	A	A	A	A	A	A	A	A	A	B	B	B	B	A	A	A		B	B	A	A	A	A	A	B	B	B	B
374	17.25	2	A	A	A	A		B	A	A	A	A	A	A	A	A	A	A	A	A	A	A	A	A	B	B	B	B	B	B	B	B	B	B	B	B	B	B	B	B	B	A	A		B	B	B	B	B
376	68.25	2	A	A	A	B	B	B	B	B	A	A	A	A	A	A	A	A	A	A	A	A	A	A	B	B	B	B	B	B	B	B	B	B	A	A	A	A	A	A	A	A	A	A	A	A	A	A	A
379	74.2	2.5	B	B	B	B	B	B	B	B	B	B	B	B	B	B	B	B	B	B	B	B	B	B	A	A	A	A	A	A	A	A	A	A	A	A	A	A	B	B	B	B	B	B	B	B	B	B	B
382	84.4	2.28571	B	B	B	B	B	B	A	A	A	A	A	A	A	A	A	A	A	A	A	A	A	A	A	A	A	A	A	A	A	A	A	A	A	A	A	A	B	B	B	B	B	B	A	B	B	B	B
383	22.17	2	A	A	A	A	A	A	A	A	A	A	A	A	A	A	A	A	A	A	A	A	A	A	B	B	B	B	B	B	B	A				B	B	B	B	B	B	B	B	B	B	B	B	B	B
384	96.6	2.5	A	A	A	A	A	A	A	A	B	B	B	A	B	B	B	B	B	B	B	B		B	B	B	B	B	B	B	B	B	A	A	A	A	A	A	B	B	B	B	B	B	B	B	B	B	B
385	56	2	A	A	A	A	A	A	A	A	A	A	A	A	B	B	B	B	B	B	B	B	B	A	B	B	B	B	B	B	B	B	B	B	B				A	A	A	A	A	A	A	A	A	A	A
396	95	6.14286	B	B	B	B	B	B	B	B	B	A	A	A	B	B	B	B	B	B	B	B	B	B	B	B	B	B	B	B	B	B	B	B	A	A	A	A	B	B	B	B	B	B	A	A	A	A	A
400	74.2	2.6	A	A	A	A	A	A	A	B	A	A	A	B	B	B	B	B	B	B	B	B	B	B	A	A	A	A	A	A	A	A	A	A	A	A	B	B	B	B	B	B	B	B	B	B	B	B	B
402	80.4	2	A	A	A	A	A	A	A	A	A	A	A	A	A	A	A	B	B						A	A	A	A	A	A	A	A	A	A	A	A	A	A	A		A	A	A	A	A	A	A		A
404		3.16667	B	B	B	B	B	B	B	B	B	A	A	A	A	A	A	A	A	A	A	A	A	A	B	B	B	B	B	B	A	A	A	A	A	A	A	A	B	A	A	A	A	A	A	A	B	B	B
405	35.83	2	B	A	A		B	A	A	A	A	A	A	A	A	A	A	A	A	A	B	B	B	B	B	B	B	B	B	B	B	B	A		B	B	B	B	B	B	B	B	B	B	B	B	B	B	B
406		5.66667	A	A	A	A	A	A	A	A	A	A	A	B	B	B	B		A	A	A	A	A	A	A	B	B	B	B	B	B	B	B	B	B	B	B	B	A	A	A	A	A	A	A	A	A	A	A
407	70.75	2.16667		B	B	B	B	B	B	B	B	B	B	A	A	B	B	B	B	B	B	B	B	B	B						A	A	A	A	B	B	B	B				B	B	B	B	B	B	B	B
409		3.6	A	A	A	A	A	A	A	A	A	B	B	B	A	A					A	A	A	A	A	A	A	A	A	A	A	A	A	A	A	A	A	A	B	B	B	B	B	B	B	B	A	A	A
412	32.33	2.5	A	A	A	A	A	A	A	A	A	A	A	A	A	A	A	A	A	A	A	A	A	A	B	A	A	A	A	A	A	A	A	A	A	A	A	A	A	A	A	A	A	A	B	B	B	B	B
414		7.28571	B	B	B	B	B	B	B	B	B	A	A	A	A	A	A	A	A	A	A	A	A	A	A	A	A	A	A	A	A	A	A	A	A	A	A	A	A	A	A	B	A	A	A	A	A	A	A
419	54.5	2.28571	B	A	A	A	A	A	A	A	B	B		A	A				B	B	B	B	B	B	B	B	B	B	B	B	B	B	B	B	A	A	A	B	B	B	B	B	B	B	B	A	A	A	A
421	48.63	2	B	B	B	B	B	B	B	B	B	B	B	B	B	B	B	B	B	B	B	B	B	B	A	A	A	A	A	A	B	A	A	A	A	A	A	A	A	A	A	A	A	A	A	B	B	B	B
426	20	7.85714		B	B	B	B	B	A	A	A	A	A	A	A	B	B	A	A	A	A	A	A	A	B	B	B	B	B	B	B	B	B	B		A	A	A	A	A	A	A	A	A	A	A	A	A	A
428	11	4.25	A	A	A	A	A	A	A	A	A	A	A	A	B	B	B	B	B	B	B	B	B	B	A	A	A	A	A	A	A	A	A	A	A	B	B	B	B	B		A	A	A	A	A	A		A
429	31.86	1.71429	B	B	B	B	B	B	B	B	A	A	A	A	A	A	B	B	B	B	B	B	B	B	A	A	A	A	A	A	A	B	B	B	A	A	A	A	B	B	B	B	B	B	B	B	B	B	B
430	23	3.33333	A	A	A	A	A	A	A	A	A	A	A	A	A	A	A	A	A	B	B	B	B	B	B	B	B	B	B	B	B	B	B	B	B	B	B	B	A	A	A	A	A	A	A	A	A	A	A
431		#DIV/0!	A	A	A	A	A	A	B	B	B	B	B	B	B	B	B	B	A	B	B	B	B	A	A	A	A	A	B	B	B	B	B	B	B	A	A	A	B	B	B	B	B	B	B	B	A	A	A
436	23	2.14286	A	A	A	A	A	A	A	A	A	A	A	A	A	A	A	A	A	A	A	B	B	A											A	A	A	A	A	A	A	A	A	A	A	A	B	B	B
438		8.14286	B	B	B	B	B	B	B					B	B	B	B	B	B	B	B	B	B	B	A	A	A	A	A	B	B	B	B	B	B	B	B	B	A	A	A	B	B	B	B	B	B	B	B
440		4.71429	B	B	B	B	A	A	A	A	A	A	A	A	A	A		B	B	B	B	B	B	B	A	A	A	A	A	A	A	A	B	B	B	B	B	B	A	A	A	A		B	B	B	B	B	B
			B	B	B	B	B	B	B	B	B	B	B	B	B	B	B	B	B	B	B	B	B	B	A	A	B	B	B	B	B	B	B	B	B	A	A	A	A	A	A	A	A	A	A	A	B	B	B
445		7.85714	A	A	A	A	A	B	B	B	B	B	B	B	B	B	B	B	B	B	B	A	A	A	A	A	A	A	A	A	B	B	B		B	B	B	B	A	A	A	A		A	A	A	B	B	B
446	55.29	2	A	A	A	A	A	A		A	A	A	A	B	B	B	B	B	B	B	B	B	B	B	B	B	B	B	B	B	B	B	B	B	B	B	B	B	B	B	B	B	B	B	B	B	B	B	B
447	54.43	2	A	A	A	A						B	B	B	B	B	B	B	B	B	B	B	B	B	B	B	B	B	B	B	B	B	B	B	B	B	B	B	B	B	B	B	B	B	B	B	B	B	B
449	88.57	2.42857	A	A	A	A		A	A	A	A	A	A	B	B		B	B	B			B	B	B	A	A	A	A	A	A	A	A	A	A	A	B	B	B	A	A				B	B	B	B	B	B
450	107.5	3	A	A	A	A	A	A	A	A	A	A	A	A	A	A	A	A	A	A	A	A	A	A	A	A	A		B	B	B	B	B	B	B	B	B	B	A	A	A	A	A	A	A	A	A	A	A
451	41.88	1.875	A	A	A	A	A	A	A	A	A	A	A	A	A	A	A	A	A	A	A	A	A	A	A	A	A	A	A	A	A	A	A	A	A	A	A	B	B	A	A	A	A	A	A	A	A		A
452	70.33	2.2	A	A	A	A	A	A	A	B	B	A	A	B	B	B	B	B	B	B	B	B	B	B	A	A	A	A	A	A	B	B	A	A	A	A	A	A	B	B	B	B	B	B	B	B	B	A	A
453		9.8	A	A	A	A	A	A	A	A	A	A	A	B	B	B	B	B	A	A	B	A	A	A	B	B	B	B	B	B	B	B	B	B	B	B	B	B	A	A	A	A	A	A	A	A	A	A	B
454	64.29	2.14286	A	A	A	A	A	A	A	A	A	A	A	B	B	B	B	B	B	B	B	B	B	B	A	A	A	A	A	A	A	A	A	A	A	A	A	A	B	B	B	B	B	B	B	B	B	B	B
455	18.5	7.5	B	A	A	A	B	A	A	A	A	A	A	A		B	B		A	A	B	B	B	B	A	B	B	B	B	B	B	B	B	B	B	B	B	B	B	B	B	B	B	B	B	A	A	A	A
456	56.14	2.125	A	A	A	A	A	B	B	B	A	A	A	A	B	B	B	B	A	A	A	A	A	A	B	B	B	B	B	B	B	B	B	B	B	B	B	B	B	B	B	A		B	B	B	B	B	B
457	40	7.875	A	A	A	A	A	A	A	A	A	B	B	B	B	B	B	B	B	B	B	B	B	B	B	B	B	B	B	B	B	B	B	B	B	B	B	B	B	B	B	B		B	B	B	B	B	B
460	26.71	1.83333	B	B	B	B	B	B	B	B	B	B	B	A	A	A	A	A	A	A	A	A	A	A	B	B	B	B	B	B	B	B	B	B	B	B	B	B	B	B	B	B	B	B	B	B	A	A	A
462	90	7.85714	B	B	A	A	A	A	B	A	A	A	A	A	B	A	A	A	A	A	A	A	A	A					B		A	B	B	B	B	B	B	B	A	A	A	A	A	A		B	B	A	A
463	71.2	3.28571	A	A	A	A	A	B	B			A	A	A	A	A	B	B	A						B	B	B	B	B	B	A	A	A	A	A	B	B	B	B	A	A	A	A	B	B	B	B	B	B
465	53.25	2.25	A	A	A	A	A	A	A	A	A				B	B	B	B	B	B	B	B	B	B	A	A	A	A	A	A	B	B	B	B	B	B	B	B	B	B	B	B	B	B	B	B	B	B	B
466	48	2.875	A	A	A	A	A	A	A	A	A	A	A	A	B	B	B	B	B	B	B	B	B	B	B	B	B	B	B	B	A	A	A	A	A	A	A	A	A	A	A	A	A	A	B	B	B	B	B
467	47.4	2.25	A	A	A	A	B	B	B	B	B	B	B	B	B	A	A	A	A	A	A	A	A	A	A	A	A	A	A	A	A	A	A	B	B	B	B	B	A	A	A	A	A	A	A	A	A	A	A
468	42.67	2	A	A	A	A	A	A	A	A	A	A	A	A	A	B	B	B	A	A	A	A	A	A	A	A	A	A	A	A	A	A	A	A	A	A	A	A	A	A	A	A	A	A	A	A	A	B	B
470	35.17	2.14286	B	B	B	B	B	B	B	B	B	B	B	B	B	B	B	B	A	A	A	A	A	A	A						B	A	A	A	A	B	B	B	B	B	B	B	B	B	A	A	A	A	A
473	67.33	2	B	B	B	B	B	B	B	B	B	A	A	A	A	A	A	A	B	B	B	B	B	A	A	A	A	A	A	A	B	B	B	B	B	B	B	B	B	B	B	B	B	B	B	B	A	A	A
474		7.28571	A	A	A	A	A	A	A	A	A	A	A	A	B	B	B	A	A	A	A	A	A	A	A	A	A	A	A	A	B	B	B	B	B	B	B	B	B	B	B	B	B	B	B	B	B	B	B
476	67.5	2.8	B	A	A	B	B	B	B	B	B	B	B	B	B	B	B	B	B	B	B	B	B	B	A	A	A	A	A	A	A	A	A	A	A	A	A	A	A	A	A	A		A	A	A	A	A	A
477	118.33	7	A	A	A	A	A		A	A	A	B	B	A	A	A	A	A	A	A	A	A	A	B	B	B	B	B	B	B	B	B	B	B	B	B	B	B	B	B	B	B		B	B	B	B	B	B
478		6.375	B	B	B	B	B	B	B	B	B	A	A	A	A	A	A	A	B	B	B	B	B	A	A	A	A	A	A	A	B	B	B	B	B	B	B	B	B	B	B	B	B	B	B	B	A	A	A
479		4	B	B	B		A	A	A	A	A	B	B	B	B	B	B	B	B	B	B	B	B	B	B	B	B	B	B	A	A	A	A	A	A	A	A	A	B	B	B	B	B	B	B	B	B	B	B
482	17	6.6	A	A	A	A	A	A	A	A	A	A	A	A	A	A	A	A	A	A	A	A	A	A	A	A	A	A	A	A	A	A	A	A	A	A	A	A	B	B	B	B	B	B	B	A	A		A
485		7.625		B	B	B	B	B	B	B	B	B	B	B	B	B	B	B	A	A	A	A	A	A	B	B	B	B	B	B	A	A	A	A	A	A	A	A	A	A	A	A	A	A	A	B	B	A	A
487		8.4				A	A	A	A	A	A	A	A	A	A	B	B	B	B	B	B	B	B	A	B	B	B	B	B	B	B	A	A	A	A	A	A	A	B	B	B	B	B	B	B	B	A	A	A
488	91.33	2	A	A	A	A	A	A	A	A	A	A	A	A	A	B	B	B	B	B	B	B	B	B	A	A	A	A	A	B	B	B	B	B	B	B	B	B	B	B	B	B	B	B	B	B	B	B	B
489		8.625	B	B	B	B	B	A	B	B	B	B	B	B	B	B	B	B	B	B	A	A	A	A	B	B	B	B	B	B	B	B	B	B	A	B	B	B	B	B	B	B	B	B	B	A	A	A	A
491	108.13	2.375	A	A	A	A	A	A	A	A	A	A	A	B	B	B	B			B	B	B	B	B	B	B	B	B	B	B	B	B	B	B	B	B	B	B	A	A	A	A	A	A	A	A	A	B	B
492	53.5	2.25	A	A	A	A	A	A	A	A	B	B	B	B	B	B	B	B	B	B	B	B	B	B	B	B	B	B	B	B	B	B	B	B	B	A	A	A	B	B	B	A		B	B	B	B	B	B
494	42.71	2	B	B	B	B	A	A	A	A	A	A	A	A	B	B	B	B	B	A	A	A	A	A	A	A	A	A	A	A	A	A	A	A	A	A	A	A	B	B	B	B	B	B	B	A	A	A	A
495		7	A	A	A	A	A	A	A	A	A	A	A	A	B	B	B	B	A	A	A	A	A	A	B	A	A	A	A	A	A	A	A	A	A	A	A	A	A			B	B	B	B	B	B	B	B
496	93.75	2.4	A	A	A	A	A	A	A	A	A	B	B	A	A		B	B	B	B	B	B	B	B	A	A	A	A	A	A	B	B	B	B	B	B	B	B	A	A	A	A	A	A	A	A	A	A	A
497		6.14286	A	A	A	A	A	A	A	A	A	A	A	A	B	B	B	B	B	A				A	A	A	A	A	A	A	A	A	A	B	B	A	A	A	A	A	A	A	A	A	A	A	A	A	A
498	17.5	8.14286	A	A	A	A	A	A	A	A	A			A	A	B	B	B	B	B	A	A	A	A	A	A	A	A	A	A	B	B	B	B	B	B	B	A	B	B	B	B	B	B	B	B	B	B	B
499		7	B	B	B	B	B	B	B	B	B	B	B	B	B	B	B	B	B	B	B	B	B	B	B	B	B	B	B	B	B	B	B	B	B	B	B	B	A	A	A	A	A	A	A	A	A	B	B
502	72.67	2	A	A	A	A	A	A	A	A	A	A	A	A	A	A	B	B	B	B	B	B	B	B	B	B	B	A	A	A	A	A	A	A	A	A	A	A	A	A	A	A	A	A	A	A	A	B	B
503	18	4.875	B	B	B	B	B	A	A	A	A	A	A	A	A	A	A	A	A	B	B	B	B	B	B	A	A	A	A	A			A	A	A	A	A	A				B		A	A	A		B	B
504	20.83	2	B	A	A	A	A	A	A	A	A	A	A	A	A	A	A	A	A	A	A	A	A	A	B	B	B	B	B	A	B	B	B	B	B	B	A	A	B	B	B	B	B	B	B	A	A	A	A
507		5.66667	A	A	A		B	B	B	B	B	B	B	B	B	B	B	B	B	B	B	B	B	B	A	B	B	B	B	A	A	A	A	A	A	A	A	A	B	B	B	B	B	B	B	B	B	B	B
508	30.2	2						B	B	B	B	B	B	B	A	A	A	A	A	A	A	A	A	A	B	B	B	B	B	B	B	B	A	A	A	A	A	A	A	A	A	A	A	A	A	A	B	B	B
509	26.4	2.5	A	B	B	B	A	A	A	A	A	A	A	A	A	A	A	A	B	B	B	B	B	B	B	B	B	B	B	B	B	B	B	B	B	B	B	B	A	A	A	A	A	A	A	A	B	B	B
511	50	8.14286		A	A	A	A	A	A	A	A	A	A	B	B	B	B	B	B	B	B	B	B	A	B	B	B	B	A	A	B	B	B	B	B	B	B	B	B	B	B	B	B	A	A	A	B	B	B
513	21.8	2	B	B	B	B	B	A	A	A	A	A	A	A	A	A	A	A			B	B	B	B	B	B	B	B	B	B	B	B		B	B	A	A	A	A	A	A	A	A	A	A	A	B	B	B
514	59.43	2.4	A	A	A	A	B	B	B	B	B	B	B	B	B	B	B	B	B	B	B	B	B	B	A	A	A	A	A	A	A	A	A	A	A	B	B	B	A	A	A	A	A	A	A	A	A	A	A
515		8.16667	B	B	B	B	B	B	B	B	B	B	B	B	B	B	B	B	B	B	B	B	B	B	B	B	B	B	B	B	B	B	B	B	B	B	B	B	B	B	B	B	B	B	B	B	B	B	B
516		7.625	B	B	B	A	A	A	A	A	A	A	A	A	A	A	A	A	A	A	A	B	B	B	A								B	B	B	A	A	A	B	B	B	B	B	A	A	A	A	B	B
517	107.5	2.5	A					B	A	A	A	A	A	A	A	B	B	B	B	B	B	B	B	B	A	A	A	A	A	A	A	A	A	A	A	A	A	A	B	B	B	B	B	B	B	B	B	B	B
518	14	5.71429	B	B	B	B	B	A	A	A	A	A	A	A	A	A	A	A	A	A	A	A	A	A	A	A	A	A	A	A	A	B	A	A	A	A	A	A	B					A	A	A	A	A	A
519	91	2.6	B	B	B	B	B	B	B	B	A	A	A	A	A	A	A	A	B	B	A	A	A	A	B	B	B	B	B	B	B	B	B	B	B	B	B		A	A	B	B	B	B	B	A	A	A	A
521	15	1.5	B	A	A	A	A	B	A	A	A	B	B	B	A	A	A	A	A	A	A	A	A	A	B	A	A	A	A	A	B	B	B			B		B	A	A	A	A	A	A	A	A	A	B	B
524	31.17	2	B	B	B	B	B	B	A	A	A	A	A	A	A	A	A	B	B	B	B	B	B	B	A	A	A	A	A	A	B	B	B	B	B	B	B	B	A	A	A	A	A	A	A	B	B	B	B
525	30.75	1.875	B	B	B	B	B	B	B	B	B	A	A	A	A	A	A	A	A	A	A	A	A	A	B	A	A	A	A	A	A	A	B	B	B	B	B	B	A	A	A	A	A	A	A	A		B	B
526	77.67	2.25	B	B	B	B	B	A	A	B	A	A	A	A	A	A	A	A	B	B	B	B	B	A	A	A	A	A	A	A	A	A	B	B	B	B	B	B	B	B	B	B	B	B	B	A	A	A	A
528	39.67	2.42857	A	A	A				A	B	A	A	A	A	A	A	A	A	A	B	B	B	B	B	A	A	A	A	A	A	A	A	A	A	A	A	A	A	B	B	B	B	B	B	B	B	B	B	B
529		5.25	B	B	B	B	B	B	B	B	B	A	A	A	A	A	A	B	B	B	B	B	B	B	B	A	A	A	B	B	B	B	B	B	B	B	B	B	A	A	A	A	A	A	A	A	A	B	B
530	55.71	2	B	A	A	A	A	A	A	A	B	B	B	B	B	B	B	B	B	B	B	B	B	B	B	B	B	B	B	B	B	A	A	A	A	A	A	A	B	B	B	B	B	B	B	A	A	A	A
534	32.6	2.625	B	B	B	B	B	A	A	A	A	A	A	A	A	A	A	A	A	A	A	A	A	A	A	A	A	A	A	A	A	B	B	A	B	B	B	B	A	A	A	A	A	A	A	A	A	A	A
[truncated: 40 more columns]
