# Supplementary material for: A Polynucleotide Repeat Expansion Causing Temperature-Sensitivity Persists in Wild Irish Accessions of Arabidopsis thaliana
Source: Front Plant Sci. 2016 Aug 31;7:1311. doi: 10.3389/fpls.2016.01311 (PMC5006647; doi:10.3389/fpls.2016.01311)
Supplement: Table S3 — Details of the collection of accessions in Ireland. [file Table3.XLSX]

## Sheet: Sheet1
Sample No.	County	Collection Location	Date of collection (dd-mm-yyyy)	Altitude (masl)	Latitude (d°m's'')	Longitude (d°m's'')	Growth habit	Number Of Siliques	comments
At001	Galway	Woodquay	2011-05-26	6	53°16'36.30''		Well tended garden soil	0	growing by itself
At002	Galway	County hall	2011-05-26	11	53°16'21.82''	-9°03'05.92''	wood chip garden	7	growing in a group
At003	Galway	County hall	2011-05-26	11	53°16'21.82''	-9°03'05.92''	wood chip garden	3	growing in a group
At004	Galway	County hall	2011-05-26	11	53°16'21.82''	-9°03'05.92''	wood chip garden	2	growing in a group
At005	Galway	St Nicolas anglican church	2011-05-26	9	53°16'22.49''	-9°03'13.71''	dirt garden	4	very unhealthy
At006	Galway	St Nicolas anglican church	2011-05-26	9	53°16'22.49''	-9°03'13.71''	dirt garden	0	very unhealthy
At007	Galway	Kristina's house	2011-05-26	6	53°16'29.46''	-9°03'41.99''	peble ground	2	growing in groups
At008	Galway	Kristina's house	2011-05-26	6	53°16'29.46''	-9°03'41.99''	peble ground	0	growing in groups
At009	Galway	Kristina's house	2011-05-26	6	53°16'29.46''	-9°03'41.99''	peble ground	0	growing in groups
At010x	Galway	Brigit's Garden, Roscahill	2011-05-29	13	53°23'01.82''	-9°12'46.10''	wood chip garden in car park	6	Growing with others
At011	Galway	Brigit's Garden, Roscahill	2011-05-29	13	53°23'01.82''	-9°12'46.10''	wood chip garden in car park	6	Growing with others
At012x	Clare	Wood Loop north, Ballyvaghan (Green Road)	2011-05-31	29	53°06'31.65''	-9°08'00.44''	Gravel shady area below Hawthorn	9	dying
At013	Clare	Wood Loop north, Ballyvaghan (Green Road)	2011-05-31	29	53°06'31.65''	-9°08'00.44''	Gravel shady area below Hawthorn	24	dying
At014	Clare	Wood Loop south, Ballyvaghan (Green Road)	2011-05-31	23	53°05'32.24''	-9°09'00.78''	Dirt area off road	50	Growing with others
At015x	Clare	Wood Loop south, Ballyvaghan (Green Road)	2011-05-31	23	53°05'32.24''	-9°09'00.78''	Dirt area off road	20	Growing with others
At016	Clare	Wood Loop south, Ballyvaghan (Green Road)	2011-05-31	23	53°05'32.24''	-9°09'00.78''	Dirt area off road	5	Growing with others
At017	Clare	Wood Loop south, Ballyvaghan (Green Road)	2011-05-31	23	53°05'32.24''	-9°09'00.78''	Dirt area off road	16	Growing with others
At018	Clare	Wood Loop south, Ballyvaghan (Green Road)	2011-05-31	23	53°05'32.24''	-9°09'00.78''	Dirt area off road	40	Growing with others
At019	Galway	National University of Ireland Galway (nuig) garden	2011-05-31	28	53°16'39.27''	-9°03'43.29''	Flower pot growing with flowers	3	Growing with others
At020	Galway	National University of Ireland Galway (nuig) garden	2011-05-31	28	53°16'39.27''	-9°03'43.29''	Flower pot growing with flowers	0	Growing with others
At021	Galway	National University of Ireland Galway (nuig) garden	2011-05-31	28	53°16'39.27''	-9°03'43.29''	Flower pot growing with flowers	0	Growing with others
At022	Galway	National University of Ireland Galway (nuig) garden	2011-05-31	28	53°16'39.27''	-9°03'43.29''	Flower pot growing with flowers	0	Growing with others
At023x (burren 2011)	Clare	somewhere in the Burren	unknown	unknown	unknown	unknown	unknown	1	Collected by Docota
At024x	Galway	National University of Ireland Galway (nuig) carpark	2011-06-02	5	53°16'44.12''	-9°03'35.64''	Side of footpath	20	Healthy but growing with other dead ones
At025	Galway	Round Stone, facing a wall south west of pier	2011-06-02	11	53°23'46.67''	-9°55'08.13''	gravely area near wall	50	Leaves slightly purplish, many with white spots
At026	Galway	Round Stone, facing a wall south west of pier	2011-06-02	11	53°23'46.67''	-9°55'08.13''	gravely area near wall	20	Leaves slightly purplish, many with white spots
At027	Galway	Round Stone, facing a wall south west of pier	2011-06-02	11	53°23'46.67''	-9°55'08.13''	gravely area near wall	10	Leaves slightly purplish, many with white spots
At028	Galway	Round Stone, facing a wall south west of pier	2011-06-02	11	53°23'46.67''	-9°55'08.13''	gravely area near wall	5	Leaves slightly purplish, many with white spots
At029	Galway	Round Stone, facing a wall south west of pier	2011-06-02	11	53°23'46.67''	-9°55'08.13''	gravely area near wall	60	Leaves slightly purplish, many with white spots
At030	Galway	Round Stone, facing a wall south west of pier	2011-06-02	11	53°23'46.67''	-9°55'08.13''	gravely area near wall	10	Leaves slightly purplish, many with white spots
At031	Galway	Round Stone, facing a wall south west of pier	2011-06-02	11	53°23'46.67''	-9°55'08.13''	gravely area near wall	5	Leaves slightly purplish, many with white spots
At032x	Galway	Round Stone, facing a wall south west of pier	2011-06-02	11	53°23'46.67''	-9°55'08.13''	gravely area near wall	6	Leaves slightly purplish, many with white spots
At033	Galway	Round Stone, facing a wall south west of pier	2011-06-02	11	53°23'46.67''	-9°55'08.13''	gravely area near wall	5	Leaves slightly purplish, many with white spots
At034	Galway	Round Stone, facing a wall south west of pier	2011-06-02	11	53°23'46.67''	-9°55'08.13''	gravely area near wall	20	Leaves slightly purplish, many with white spots
At035	Galway	Round Stone, facing a wall south west of pier	2011-06-02	11	53°23'46.67''	-9°55'08.13''	gravely area near wall	100	Leaves slightly purplish, many with white spots
At036	Galway	Round Stone, facing a wall south west of pier	2011-06-02	11	53°23'46.67''	-9°55'08.13''	gravely area near wall	2	Leaves slightly purplish, many with white spots
At037	Galway	Round Stone, facing a wall south west of pier	2011-06-02	11	53°23'46.67''	-9°55'08.13''	gravely area near wall	40	Leaves slightly purplish, many with white spots
At038	Galway	Round Stone, facing a wall south west of pier	2011-06-02	11	53°23'46.67''	-9°55'08.13''	gravely area near wall	40	Leaves slightly purplish, many with white spots
At039x	Galway	Round Stone, facing a wall south west of pier	2011-06-02	11	53°23'46.67''	9°55'08.13''	gravely area near wall	60	Leaves slightly purplish, many with white spots
At040	Galway	Kylemore Abbey car park enterence	2011-06-04	30	53°33'33.90''	-9°53'26.84''	Pebble garden lining driveway	60	Healthy
At041	Galway	Kylemore Abbey car park enterence	2011-06-04	30	53°33'33.90''	-9°53'26.84''	Pebble garden lining driveway	8	healthy
At042	Galway	Kylemore Abbey car park enterence	2011-06-04	30	53°33'33.90''	-9°53'26.84''	Pebble garden lining driveway		healthy
At043	Galway	Kylemore Abbey car park enterence	2011-06-04	30	53°33'33.90''	-9°53'26.84''	Pebble garden lining driveway	40	healthy
At044	Galway	Kylemore Abbey car park enterence	2011-06-04	30	53°33'33.90''	-9°53'26.84''	Pebble garden lining driveway	60	healthy
At045	Galway	Kylemore Abbey car park enterence	2011-06-04	30	53°33'33.90''	-9°53'26.84''	Pebble garden lining driveway	20	healthy
At046	Galway	Kylemore Abbey car park enterence	2011-06-04	30	53°33'33.90''	-9°53'26.84''	Pebble garden lining driveway	46	healthy
At047	Galway	Kylemore Abbey car park enterence	2011-06-04	30	53°33'33.90''	-9°53'26.84''	Pebble garden lining driveway	20	healthy
At048	Galway	Kylemore Abbey car park enterence	2011-06-04	30	53°33'33.90''	-9°53'26.84''	Pebble garden lining driveway	10	healthy
At049	Galway	Kylemore Abbey car park enterence	2011-06-04	30	53°33'33.90''	-9°53'26.84''	Pebble garden lining driveway	10	healthy
At050x	Galway	Kylemore Abbey car park enterence	2011-06-04	30	53°33'33.90''	-9°53'26.84''	Pebble garden lining driveway	2	healthy
At051	Galway	Kylemore Abbey car park enterence	2011-06-04	30	53°33'33.90''	-9°53'26.84''	Pebble garden lining driveway	5	healthy
At052	Galway	Kylemore Abbey car park enterence	2011-06-04	30	53°33'33.90''	-9°53'26.84''	Pebble garden lining driveway	2	healthy
At053	Galway	Kylemore Abbey car park enterence	2011-06-04	30	53°33'33.90''	-9°53'26.84''	Pebble garden lining driveway	21	healthy
At054	Galway	Kylemore Abbey car park enterence	2011-06-04	30	53°33'33.90''	-9°53'26.84''	Pebble garden lining driveway	5	healthy
At055	Galway	Kylemore Abbey car park enterence	2011-06-04	30	53°33'33.90''	-9°53'26.84''	Pebble garden lining driveway	60	healthy
At056	Galway	Kylemore Abbey car park enterence	2011-06-04	30	53°33'33.90''	-9°53'26.84''	Pebble garden lining driveway	10	healthy
At057	Galway	Kylemore Abbey car park enterence	2011-06-04	30	53°33'33.90''	-9°53'26.84''	Pebble garden lining driveway	15	healthy
At058	Galway	Kylemore Abbey car park enterence	2011-06-04	30	53°33'33.90''	-9°53'26.84''	Pebble garden lining driveway	0	healthy
At059	Galway	Kylemore Abbey car park enterence	2011-06-04	30	53°33'33.90''	-9°53'26.84''	Pebble garden lining driveway	5	one tiny healthy looking plant no seeds
At060	Galway	Kylemore Abbey car park enterence	2011-06-04	30	53°33'33.90''	-9°53'26.84''	Pebble garden lining driveway	8	healthy
At061	Galway	Kylemore Abbey car park enterence	2011-06-04	30	53°33'33.90''	-9°53'26.84''	Pebble garden lining driveway	0	healthy
At062	Galway	Kylemore Abbey car park enterence	2011-06-04	30	53°33'33.90''	-9°53'26.84''	Pebble garden lining driveway	0	healthy
At063	Galway	Kylemore Abbey car park enterence	2011-06-04	30	53°33'33.90''	-9°53'26.84''	Pebble garden lining driveway	14	healthy
At064	Galway	Kylemore Abbey car park enterence	2011-06-04	30	53°33'33.90''	-9°53'26.84''	Pebble garden lining driveway	4	healthy
At065	Galway	Kylemore Abbey car park enterence	2011-06-04	30	53°33'33.90''	-9°53'26.84''	Pebble garden lining driveway	0	one tiny healthy looking plant no seeds
At066	Galway	Kylemore Abbey car park enterence	2011-06-04	30	53°33'33.90''	-9°53'26.84''	Pebble garden lining driveway	10	white spotted leaves
At067x	Galway	Kylemore Abbey car park enterence	2011-06-04	30	53°33'33.90''	-9°53'26.84''	Pebble garden lining driveway	6	healthy
At068	Galway	Kylemore Abbey car park enterence	2011-06-04	30	53°33'33.90''	-9°53'26.84''	Pebble garden lining driveway	0	healthy
At069x	Galway	Kylemore Abbey car park near foot bridge	2011-06-04	29	53°33'35.00''	-9°53'27.69''	Pebble garden lining driveway	4	healthy
At070	Galway	Kylemore Abbey car park near foot bridge	2011-06-04	29	53°33'35.00''	-9°53'27.69''	Pebble garden lining driveway	7	healthy
At071	Galway	Kylemore Abbey car park near foot bridge	2011-06-04	29	53°33'35.00''	-9°53'27.69''	Pebble garden lining driveway	7	one tiny healthy looking plant no seeds
At072	Galway	Kylemore Abbey car park near foot bridge	2011-06-04	29	53°33'35.00''	-9°53'27.69''	Pebble garden lining driveway	1	healthy
At073	Galway	Kylemore Abbey car park near foot bridge	2011-06-04	29	53°33'35.00''	-9°53'27.69''	Pebble garden lining driveway	0	healthy
At074	Galway	Kylemore Abbey car park near foot bridge	2011-06-04	29	53°33'35.00''	-9°53'27.69''	Pebble garden lining driveway	0	healthy
At075x	Galway	Letterfrack	2011-06-04	29	53°33'10.66''	-9°56'58.76''	dirt flowerpot	4	few dry leaves
At076	Galway	Letterfrack	2011-06-04	29	53°33'10.66''	-9°56'58.76''	dirt flowerpot	8	few dry leaves
At077x	Galway	cornamona roadside, adjacent Mac's Bar	2011-06-06	9	53°30'54.41''	-9°26'50.81''	gravel driveway near wall	28	no dna, growing in masses at base of wall, on wall and in garden.
At078	Galway	cornamona roadside, adjacent Mac's Bar	2011-06-06	9	53°30'54.41''	-9°26'50.81''	gravel driveway near wall	60	growing in masses
At079	Galway	cornamona roadside, adjacent Mac's Bar	2011-06-06	9	53°30'54.41''	-9°26'50.81''	gravel driveway near wall	50	healthy
At080x	Galway	cornamona roadside, opposite Mac's Bar and adjacent Mellottes Bed and Breakfast	2011-06-06	10	53°30'54.53''	-9°26'51.73''	unmaintained dirt garden/roadside/on wall	30
At081	Galway	cornamona roadside, opposite Mac's Bar and adjacent Mellottes Bed and Breakfast	2011-06-06	10	53°30'54.53''	-9°26'51.73''	unmaintained dirt garden/roadside/on wall	8	sprayed on road side
At082	Galway	cornamona roadside, opposite Mac's Bar and adjacent Mellottes Bed and Breakfast	2011-06-06	10	53°30'54.53''	-9°26'51.73''	unmaintained dirt garden/roadside/on wall	10	healthy
At083	Galway	cornamona roadside, opposite Mac's Bar and adjacent Mellottes Bed and Breakfast	2011-06-06	10	53°30'54.53''	-9°26'51.73''	unmaintained dirt garden/roadside/on wall	8	sprayed, dying on roadside
At084	Galway	cornamona roadside, opposite Mac's Bar and adjacent Mellottes Bed and Breakfast	2011-06-06	10	53°30'54.53''	-9°26'51.73''	unmaintained dirt garden/roadside/on wall	6	sprayed growing out of a rock wall
At085	Galway	cornamona roadside, opposite Mac's Bar and adjacent Mellottes Bed and Breakfast	2011-06-06	10	53°30'54.53''	-9°26'51.73''	unmaintained dirt garden/roadside/on wall	19	sprayed
At086x	Galway	cornamona roadside, opposite Mac's Bar and adjacent Mellottes Bed and Breakfast	2011-06-06	10	53°30'54.53''	-9°26'51.73''	unmaintained dirt garden/roadside/on wall	30	sprayed
At087	Galway	Ross Errilly Friary ruins	2011-06-06	17	53°28'42.08''	-9°07'54.45''	gravely roadside	16	growing on ground edge of sheep field, natural soil.
At088	Galway	Ross Errilly Friary ruins	2011-06-06	17	53°28'42.08''	-9°07'54.45''	gravely roadside	0	growing on ground edge of sheep field, natural soil.
At089	Galway	Ross Errilly Friary ruins	2011-06-06	17	53°28'42.08''	-9°07'54.45''	gravely roadside	0	growing on ground edge of sheep field, natural soil.
At090	Galway	Ross Errilly Friary ruins	2011-06-06	17	53°28'42.08''	-9°07'54.45''	gravely roadside	0	growing on ground edge of sheep field, natural soil.
At091x	Galway	Ross Errilly Friary ruins	2011-06-06	17	53°28'42.08''	-9°07'54.45''	gravely roadside	4	growing on ground edge of sheep field, natural soil.
At092	Galway	Ross Errilly Friary ruins	2011-06-06	17	53°28'42.08''	-9°07'54.45''	gravely roadside	21	growing on ground edge of sheep field, natural soil.
At093	Galway	Ross Errilly Friary ruins	2011-06-06	17	53°28'42.08''	-9°07'54.45''	gravely roadside	4	growing on ground edge of sheep field, natural soil.
At094	Galway	Ross Errilly Friary ruins	2011-06-06	17	53°28'42.08''	-9°07'54.45''	gravely roadside	30	growing on ground edge of sheep field, natural soil.
At095	Galway	Ross Errilly Friary ruins	2011-06-06	17	53°28'42.08''	-9°07'54.45''	gravely roadside	21	growing on ground edge of sheep field, natural soil.
At096	Galway	Ross Errilly Friary ruins	2011-06-06	17	53°28'42.08''	-9°07'54.45''	gravely roadside	5	growing on ground edge of sheep field, natural soil.
At097	Galway	Ross Errilly Friary ruins	2011-06-06	17	53°28'42.08''	-9°07'54.45''	gravely roadside	39	growing on ground edge of sheep field, natural soil.
At098	Galway	Ross Errilly Friary ruins	2011-06-06	17	53°28'42.08''	-9°07'54.45''	gravely roadside	20	growing on ground edge of sheep field, natural soil.
At099	Galway	Ross Errilly Friary ruins	2011-06-06	17	53°28'42.08''	-9°07'54.45''	gravely roadside	5	growing on ground edge of sheep field, natural soil.
At100x	Galway	Ross Errilly Friary ruins	2011-06-06	17	53°28'42.08''	-9°07'54.45''	gravely roadside	5	growing on ground edge of sheep field, natural soil.
At101	Galway	Ross Errilly Friary ruins	2011-06-06	17	53°28'42.08''	-9°07'54.45''	gravely roadside	8	growing on ground edge of sheep field, natural soil.
At102	Galway	Ross Errilly Friary ruins	2011-06-06	17	53°28'42.08''	-9°07'54.45''	gravely roadside	20	growing on ground edge of sheep field, natural soil.
At103	Galway	University Street, Galway	2011-06-07	7	53°16'34.85''	-9°03'39.61''	gravel driveway	10	growing with Cardamine hirsuta
At104x	Galway	University Street, Galway	2011-06-07	7	53°16'34.85''	-9°03'39.61''	gravel driveway	8	growing with Cardamine hirsuta
At105	Clare	Leagwee Rock, Doolin	2011-06-08	64	53°02'14.10''	-9°22'44.60''	stony path	2.5	growing with one other dead plant.
At106	Galway	nuig garden, location3	2011-06-08	10	53°16'42.15''	-9°03'42.79''	Well maintained dirt garden	1	growing in empty garden with one other, v. healthy looking
At107	Galway	nuig garden, location3	2011-06-08	10	53°16'42.15''	-9°03'42.79''	Well maintained dirt garden	1.5	growing in empty garden with one other, v. healthy looking
At108x	Clare	Outside Bill Cullen motor group, Galway Rd, Ennis	2011-06-08	7	52°52'00.08''	-8°58'46.03''	Poorly maintained dirt garden	60	whole population had died, but it was a v. large population.
At109x	Clare	O'Deas Castle car park	2011-06-08	27	52°54'40.33''	-9°03'19.77''	growing naturally on wall and ground	0	Growwing healthily in masses, on wall and on ground.
At110	Clare	O'Deas Castle car park	2011-06-08	27	52°54'40.33''	-9°03'19.77''	growing naturally on wall and ground	0	Growwing healthily in masses, on wall and on ground.
At111	Clare	O'Deas Castle car park	2011-06-08	27	52°54'40.33''	-9°03'19.77''	growing naturally on wall and ground	5	Growwing healthily in masses, on wall and on ground.
At112x	Clare	O'Deas Castle car park	2011-06-08	27	52°54'40.33''	-9°03'19.77''	growing naturally on wall and ground	100	Growwing healthily in masses, on wall and on ground.
At113	Clare	O'Deas Castle car park	2011-06-08	27	52°54'40.33''	-9°03'19.77''	growing naturally on wall and ground	20	Growwing healthily in masses, on wall and on ground.
At114	Clare	O'Deas Castle car park	2011-06-08	27	52°54'40.33''	-9°03'19.77''	growing naturally on wall and ground	30	Growwing healthily in masses, on wall and on ground.
At115	Clare	O'Deas Castle car park	2011-06-08	27	52°54'40.33''	-9°03'19.77''	growing naturally on wall and ground	2	Growwing healthily in masses, on wall and on ground.
At116	Clare	O'Deas Castle car park	2011-06-08	27	52°54'40.33''	-9°03'19.77''	growing naturally on wall and ground	25	Growwing healthily in masses, on wall and on ground.
At117	Clare	O'Deas Castle car park	2011-06-08	27	52°54'40.33''	-9°03'19.77''	growing naturally on wall and ground	15	Growwing healthily in masses, on wall and on ground.
At118	Clare	O'Deas Castle car park	2011-06-08	27	52°54'40.33''	-9°03'19.77''	growing naturally on wall and ground	10	small and purply
At119	Clare	O'Deas Castle car park	2011-06-08	27	52°54'40.33''	-9°03'19.77''	growing naturally on wall and ground	0	Growwing healthily in masses, on wall and on ground.
At120	Clare	O'Deas Castle car park	2011-06-08	27	52°54'40.33''	-9°03'19.77''	growing naturally on wall and ground	200	Growwing healthily in masses, on wall and on ground.
At121	Clare	O'Deas Castle car park	2011-06-08	27	52°54'40.33''	-9°03'19.77''	growing naturally on wall and ground	20	Growwing healthily in masses, on wall and on ground.
At122	Clare	O'Deas Castle car park	2011-06-08	27	52°54'40.33''	-9°03'19.77''	growing naturally on wall and ground	30	Growwing healthily in masses, on wall and on ground.
At123	Clare	O'Deas Castle car park	2011-06-08	27	52°54'40.33''	-9°03'19.77''	growing naturally on wall and ground	7	Growwing healthily in masses, on wall and on ground.
At124	Clare	O'Deas Castle car park	2011-06-08	27	52°54'40.33''	-9°03'19.77''	growing naturally on wall and ground	20	Growwing healthily in masses, on wall and on ground.
At125	Clare	O'Deas Castle car park	2011-06-08	27	52°54'40.33''	-9°03'19.77''	growing naturally on wall and ground	4	Growwing healthily in masses, on wall and on ground.
At126	Clare	O'Deas Castle car park	2011-06-08	27	52°54'40.33''	-9°03'19.77''	growing naturally on wall and ground	1	Growwing healthily in masses, on wall and on ground.
At127	Clare	O'Deas Castle car park	2011-06-08	27	52°54'40.33''	-9°03'19.77''	growing naturally on wall and ground	30	Growwing healthily in masses, on wall and on ground.
At128	Clare	O'Deas Castle car park	2011-06-08	27	52°54'40.33''	-9°03'19.77''	growing naturally on wall and ground	3	Growwing healthily in masses, on wall and on ground.
At129	Clare	O'Deas Castle car park	2011-06-08	27	52°54'40.33''	-9°03'19.77''	growing naturally on wall and ground	43	Growwing healthily in masses, on wall and on ground.
At130	Clare	O'Deas Castle car park	2011-06-08	27	52°54'40.33''	-9°03'19.77''	growing naturally on wall and ground	1	Growwing healthily in masses, on wall and on ground.
At131	Clare	O'Deas Castle car park	2011-06-08	27	52°54'40.33''	-9°03'19.77''	growing naturally on wall and ground	0	Growwing healthily in masses, on wall and on ground.
At132	Clare	O'Deas Castle car park	2011-06-08	27	52°54'40.33''	-9°03'19.77''	growing naturally on wall and ground	40	Growwing healthily in masses, on wall and on ground.
At133	Clare	O'Deas Castle car park	2011-06-08	27	52°54'40.33''	-9°03'19.77''	growing naturally on wall and ground	2	big fleshy leaves
At134	Clare	O'Deas Castle car park	2011-06-08	27	52°54'40.33''	-9°03'19.77''	growing naturally on wall and ground	5	Growwing healthily in masses, on wall and on ground.
At135	Clare	O'Deas Castle car park	2011-06-08	27	52°54'40.33''	-9°03'19.77''	growing naturally on wall and ground	40	Growwing healthily in masses, on wall and on ground.
At136x	Clare	O'Deas Castle location 2	2011-06-08	25	52°54'41.20''	-9°03'57.4''	Growing on Road side	50	growing in colony mostly dying
At137	Clare	O'Deas Castle location 2	2011-06-08	25	52°54'41.20''	-9°03'57.4''	Growing on Road side	20	growing in colony mostly dying
At138	Clare	O'Deas Castle location 2	2011-06-08	25	52°54'41.20''	-9°03'57.4''	Growing on Road side	30	growing in colony mostly dying
At139	Clare	O'Deas Castle location 2	2011-06-08	25	52°54'41.20''	-9°03'57.4''	Growing on Road side	40	growing in colony mostly dying
At140	Clare	O'Deas Castle location 2	2011-06-08	25	52°54'41.20''	-9°03'57.4''	Growing on Road side	60	growing in colony mostly dying
At141x	Clare	Rath cemetary carpark	2011-06-08	24	52°54'39.37''	-9°05'06.78''	growing on wall and road side	20	growing in colony mostly dying
At142	Clare	Rath cemetary carpark	2011-06-08	24	52°54'39.37''	-9°05'06.78''	growing on wall and road side	8	growing in colony mostly dying
At143	Clare	Rath cemetary carpark	2011-06-08	24	52°54'39.37''	-9°05'06.78''	growing on wall and road side	70	growing in colony mostly dying
At144	Clare	Rath cemetary carpark	2011-06-08	24	52°54'39.37''	-9°05'06.78''	growing on wall and road side	0	growing in colony mostly dying
At145	Clare	Rath cemetary carpark	2011-06-08	24	52°54'39.37''	-9°05'06.78''	growing on wall and road side	7	growing in colony mostly dying
At146x	Clare	Rath cemetary carpark	2011-06-08	24	52°54'39.37''	-9°05'06.78''	growing on wall and road side	7	growing in colony mostly dying
At147	Clare	Rath cemetary carpark	2011-06-08	24	52°54'39.37''	-9°05'06.78''	growing on wall and road side	130	growing in colony mostly dying
At148	Clare	Rath cemetary carpark	2011-06-08	24	52°54'39.37''	-9°05'06.78''	growing on wall and road side	60	growing in colony mostly dying
At149	Clare	Rath cemetary carpark	2011-06-08	24	52°54'39.37''	-9°05'06.78''	growing on wall and road side	80	growing in colony mostly dying
At150	Clare	Rath cemetary carpark	2011-06-08	24	52°54'39.37''	-9°05'06.78''	growing on wall and road side	50	growing in colony mostly dying
At151	Clare	Rath cemetary carpark	2011-06-08	24	52°54'39.37''	-9°05'06.78''	growing on wall and road side	60	good leaves
At152	Clare	Rath cemetary carpark	2011-06-08	24	52°54'39.37''	-9°05'06.78''	growing on wall and road side	0	growing in colony mostly dying
At153	Clare	Rath cemetary carpark	2011-06-08	24	52°54'39.37''	-9°05'06.78''	growing on wall and road side	0	growing in colony mostly dying
At154	Clare	Rath cemetary carpark	2011-06-08	24	52°54'39.37''	-9°05'06.78''	growing on wall and road side	5	not much DNA
At155	Clare	Rath cemetary carpark	2011-06-08	24	52°54'39.37''	-9°05'06.78''	growing on wall and road side	4	not much DNA
At156	Clare	Rath cemetary carpark	2011-06-08	24	52°54'39.37''	-9°05'06.78''	growing on wall and road side	70	not much DNA
At157	Clare	Rath cemetary carpark	2011-06-08	24	52°54'39.37''	-9°05'06.78''	growing on wall and road side	80	not much DNA
At158x	Clare	Rath cemetary carpark	2011-06-08	24	52°54'39.37''	-9°05'06.78''	growing on wall and road side	70	spotted leaves
At159	Clare	Rath cemetary carpark	2011-06-08	24	52°54'39.37''	-9°05'06.78''	growing on wall and road side	80	spotted leaves
At160	Clare	Rath cemetary carpark	2011-06-08	24	52°54'39.37''	-9°05'06.78''	growing on wall and road side	200	spotted leaves
At161x	Galway	Galway Cathedral, in city	2011-06-11	7	53°16'28.67''	-9°03'23.28''	growing by side of footpath	9	small
At162	Galway	Galway Cathedral, in city	2011-06-11	7	53°16'28.67''	-9°03'23.28''	growing by side of footpath	3	little leaves
At163	Galway	Claddagh Quay	2011-06-16	3	53°16'03.19''	-9°03'15.68''	growing in/ next to public garden	dna only	looked like a mutant, large rosset base
At164x	Galway	Claddagh Quay	2011-06-16	3	53°16'03.19''	-9°03'15.68''	growing in/ next to public garden	dna only	looked like a mutant, large rosset base
At165	Galway	Claddagh Quay	2011-06-16	3	53°16'03.19''	-9°03'15.68''	Growing in dirt garden by galway bay	dna only	fleshy/healthy growing with Cardamine hirsuta and Capsella bursa-pastoris (shepherd's purse)
At166	Galway	Claddagh Quay	2011-06-16	3	53°16'03.19''	-9°03'15.68''	Growing in dirt garden by galway bay	dna only	fleshy/healthy growing with Cardamine hirsuta and Capsella bursa-pastoris (shepherd's purse)
At167	Galway	Claddagh Quay	2011-06-16	3	53°16'03.19''	-9°03'15.68''	Growing in dirt garden by galway bay	dna only	fleshy/healthy growing with Cardamine hirsuta and Capsella bursa-pastoris (shepherd's purse)
At168	Galway	Claddagh Quay	2011-06-16	3	53°16'03.19''	-9°03'15.68''	Growing in dirt garden by galway bay	dna only	fleshy/healthy growing with Cardamine hirsuta and Capsella bursa-pastoris (shepherd's purse)
At169	Galway	Claddagh Quay	2011-06-16	3	53°16'03.19''	-9°03'15.68''	Growing in dirt garden by galway bay	dna only	fleshy/healthy growing with Cardamine hirsuta and Capsella bursa-pastoris (shepherd's purse)
At170x	Galway	Claddagh Quay	2011-06-16	3	53°16'03.19''	-9°03'15.68''	Growing in dirt garden by galway bay	dna only	fleshy/healthy growing with Cardamine hirsuta and Capsella bursa-pastoris (shepherd's purse)
At171x	Galway	Kristina's front yard	2011-06-16	6	53°16'28.62''	-9°03'41.11''	growing between pebbles	9
At172	Galway	Kristina's front yard	2011-06-16	6	53°16'28.62''	-9°03'41.11''	growing between pebbles
At173	Galway	University Street, Galway location 2	2011-06-17	7	53°16'33.43''	9°03'41.11''	dirt patch behind wall on street	30	white spotted leaves, covered in lice.
At174	Galway	University Street, Galway location 2	2011-06-17	7	53°16'33.43''	9°03'32.47''	dirt patch behind wall on street	30	white spotted leaves, covered in lice.
At175	Leitrim	main street, Dromahair	2011-06-18	28	54°13'44.66''	-8°13'44.66''	in overgrown front pebble garden	dna only	dead
At176	Leitrim	main street, Dromahair	2011-06-18	28	54°13'44.66''	-8°13'44.66''	in overgrown front pebble garden	dna only	dead
At177	Leitrim	Parke's Castle	2011-06-18	17	54°15'53.00''	-8°20'02.88''	Growing on castle walls made from stones established in the 1300s	no dna
At178	Leitrim	Parke's Castle	2011-06-18	17	54°15'53.00''	-8°20'02.88''	Growing on castle walls made from stones established in the 1300s	20	established population, growing only on higher walls, lower ones sprayed
At179	Leitrim	Parke's Castle	2011-06-18	17	54°15'53.00''	-8°20'02.88''	Growing on castle walls made from stones established in the 1300s	20	established population, growing only on higher walls, lower ones sprayed
At180	Leitrim	Parke's Castle	2011-06-18	17	54°15'53.00''	-8°20'02.88''	Growing on castle walls made from stones established in the 1300s	20	established population, growing only on higher walls, lower ones sprayed
At181	Leitrim	Parke's Castle	2011-06-18	17	54°15'53.00''	-8°20'02.88''	Growing on castle walls made from stones established in the 1300s	20	established population, growing only on higher walls, lower ones sprayed
At182	Leitrim	Manorhamilton town centre	2011-06-18	67	54°18'19.95''	-8°10'21.97''	dirt garden under town hall	10
At183	Leitrim	Manorhamilton town centre	2011-06-18	67	54°18'19.95''	-8°10'21.97''	dirt garden under town hall	10
At184	Leitrim	Manorhamilton town centre	2011-06-18	48	54°18'08.89''	-8°10'32.69''	sprayed roadside	dna only	dead
At185	Limerick	Hyde Road, Limerick bus station	2011-06-19	14	52°39'32.64''	-8°37'30.27''	dirt garden growing with roses	seeds only	dead
At186x	Limerick	Peoples Park, Limerick	2011-06-19	15	52°39'31.8''	-8°37'40.97''	Well maintained dirt garden	10
At187	Limerick	Peoples Park, Limerick	2011-06-19	15	52°39'31.8''	-8°37'40.97''	Well maintained dirt garden	10
At188	Limerick	Peoples Park, Limerick	2011-06-19	15	52°39'31.8''	-8°37'40.97''	Well maintained dirt garden	10
At189	Limerick	Peoples Park, Limerick	2011-06-19	15	52°39'31.8''	-8°37'40.97''	Well maintained dirt garden	10
At190	Limerick	Peoples Park, Limerick	2011-06-19	15	52°39'31.8''	-8°37'40.97''	Well maintained dirt garden	10
At191	Limerick	Peoples Park, Limerick	2011-06-19	15	52°39'31.8''	-8°37'40.97''	Well maintained dirt garden	10
At192	Limerick	Peoples Park, Limerick	2011-06-19	15	52°39'31.8''	-8°37'40.97''	Well maintained dirt garden	10
At193	Limerick	Peoples Park, Limerick	2011-06-19	15	52°39'31.8''	-8°37'40.97''	Well maintained dirt garden	10
At194	Limerick	Peoples Park, Limerick	2011-06-19	15	52°39'31.8''	-8°37'40.97''	Well maintained dirt garden	10
At195	Limerick	Peoples Park, Limerick	2011-06-19	15	52°39'31.8''	-8°37'40.97''	Well maintained dirt garden	10
At196	Limerick	Peoples Park, Limerick	2011-06-19	15	52°39'31.8''	-8°37'40.97''	Well maintained dirt garden	10
At197	Limerick	Peoples Park, Limerick	2011-06-19	15	52°39'31.8''	-8°37'40.97''	Well maintained dirt garden	10
At198	Limerick	Peoples Park, Limerick	2011-06-19	15	52°39'31.8''	-8°37'40.97''	Well maintained dirt garden	10
At199	Limerick	Peoples Park, Limerick	2011-06-19	15	52°39'31.8''	-8°37'40.97''	Well maintained dirt garden	10
At200	Limerick	Peoples Park, Limerick	2011-06-19	15	52°39'31.8''	-8°37'40.97''	Well maintained dirt garden	10
At201	Limerick	Peoples Park, Limerick	2011-06-19	15	52°39'31.8''	-8°37'40.97''	Well maintained dirt garden	10
At202	Limerick	Peoples Park, Limerick location 2	2011-06-19	14	52°39'28.0''	-8°37'36.5''	dirt ground next to garden	10
At203x	Waterford	Outside Woodlands Hotel, Waterford	2011-06-19	9	52°14'24.95''	-7°03'49.97''	side of footpath	no dna	dead
At204x	Kilkenny	Mooncoin Curch	2011-06-20	30	52°17'43.36''	-7°15'37.21''	church garden underneath crucifix	100	healthy
At205	Kilkenny	Mooncoin Curch	2011-06-20	30	52°17'43.36''	-7°15'37.21''	church garden underneath crucifix	100	healthy
At206	Kilkenny	Mooncoin Curch	2011-06-20	30	52°17'43.36''	-7°15'37.21''	church garden underneath crucifix	100	healthy
At207	Kilkenny	Mooncoin Curch	2011-06-20	30	52°17'43.36''	-7°15'37.21''	church garden underneath crucifix	100	healthy
At208x	Waterford	Kilsheelan cemetary	2011-06-20	15	52°21'37.4''	-7°34'40.8''	Dirt patch side of cemetary	10	healthy
At209	Waterford	Kilsheelan cemetary	2011-06-20	15	52°21'37.4''	-7°34'40.8''	Dirt patch side of cemetary	10	healthy
At210	Waterford	Kilsheelan cemetary	2011-06-20	15	52°21'37.4''	-7°34'40.8''	Dirt patch side of cemetary	10	healthy
At211	Waterford	Kilsheelan cemetary	2011-06-20	15	52°21'37.4''	-7°34'40.8''	Dirt patch side of cemetary	10	healthy
At212	Waterford	Kilsheelan cemetary	2011-06-20	15	52°21'37.4''	-7°34'40.8''	Dirt patch side of cemetary	10	healthy
At213	Waterford	Kilsheelan cemetary	2011-06-20	15	52°21'37.4''	-7°34'40.8''	Dirt patch side of cemetary	10	healthy
At214	Waterford	Kilsheelan cemetary	2011-06-20	15	52°21'37.4''	-7°34'40.8''	Dirt patch side of cemetary	10	healthy
At215	Waterford	Kilsheelan cemetary	2011-06-20	15	52°21'37.4''	-7°34'40.8''	Dirt patch side of cemetary	10	healthy
At216	Waterford	Kilsheelan cemetary	2011-06-20	15	52°21'37.4''	-7°34'40.8''	Dirt patch side of cemetary	10	healthy
At217	Waterford	Kilsheelan cemetary	2011-06-20	15	52°21'37.4''	-7°34'40.8''	Dirt patch side of cemetary	10	healthy
At218x	Tipperary	Church garden main street, Clogheen	2011-06-20	59	52°16'31.5''	-7°59'54.4''	dirt garden	10	healthy
At219	Tipperary	Church garden main street, Clogheen	2011-06-20	59	52°16'31.5''	-7°59'54.4''	dirt garden	10	healthy
At220	Tipperary	Church garden main street, Clogheen	2011-06-20	59	52°16'31.5''	-7°59'54.4''	dirt garden	10	healthy
At221	Tipperary	Church garden main street, Clogheen	2011-06-20	59	52°16'31.5''	-7°59'54.4''	dirt garden	10	healthy
At222	Tipperary	Church garden main street, Clogheen	2011-06-20	59	52°16'31.5''	-7°59'54.4''	dirt garden	10	healthy
At223	Tipperary	Church garden main street, Clogheen	2011-06-20	59	52°16'31.5''	-7°59'54.4''	dirt garden	10	healthy
At224	Tipperary	Church garden main street, Clogheen	2011-06-20	59	52°16'31.5''	-7°59'54.4''	dirt garden	10	healthy
At225	Tipperary	Church garden main street, Clogheen	2011-06-20	59	52°16'31.5''	-7°59'54.4''	dirt garden	10	healthy
At226	Tipperary	Church garden main street, Clogheen	2011-06-20	59	52°16'31.5''	-7°59'54.4''	dirt garden	10	healthy
At227	Tipperary	Church garden main street, Clogheen	2011-06-20	59	52°16'31.5''	-7°59'54.4''	dirt garden	10	healthy
At228	Tipperary	Church garden main street, Clogheen	2011-06-20	59	52°16'31.5''	-7°59'54.4''	dirt garden	10	healthy
At229	Tipperary	Church garden main street, Clogheen	2011-06-20	59	52°16'31.5''	-7°59'54.4''	dirt garden	10	healthy
At230	Tipperary	Church garden main street, Clogheen	2011-06-20	59	52°16'31.5''	-7°59'54.4''	dirt garden	10	healthy
At231	Tipperary	Church garden main street, Clogheen	2011-06-20	59	52°16'31.5''	-7°59'54.4''	dirt garden	10	healthy
At232	Tipperary	Church garden main street, Clogheen	2011-06-20	59	52°16'31.5''	-7°59'54.4''	dirt garden	10	healthy
At234	Tipperary	Church garden main street, Clogheen	2011-06-20	59	52°16'31.5''	-7°59'54.4''	dirt garden	10	healthy
At235	Tipperary	Church garden main street, Clogheen	2011-06-20	59	52°16'31.5''	-7°59'54.4''	dirt garden	10	healthy
At236	Tipperary	Church garden main street, Clogheen	2011-06-20	59	52°16'31.5''	-7°59'54.4''	dirt garden	10	healthy
At237	Tipperary	Church garden main street, Clogheen	2011-06-20	59	52°16'31.5''	-7°59'54.4''	dirt garden	10	healthy
At238	Tipperary	Ormonde Castle, Carrick On Suir	2011-06-20	8	52°20'44.6''	7°24'27.2''	Growing on castle walls- high	3	dying
At239x	Waterford	Stradbally cemetary	2011-06-20	75	52°08'11.9''	-7°28'06.2''	dirt
At240	Waterford	Stradbally cemetary	2011-06-20	75	52°08'11.9''	-7°28'06.2''	dirt
At241	Waterford	Stradbally cemetary	2011-06-20	75	52°08'11.9''	-7°28'06.2''	dirt
At242	Waterford	Stradbally cemetary	2011-06-20	75	52°08'11.9''	-7°28'06.2''	dirt
At243	Waterford	Stradbally cemetary	2011-06-20	75	52°08'11.9''	-7°28'06.2''	dirt
At244	Cork	Youghal car park	2011-06-20	6	51°57'20.3''	-7°50'54''	overgrown garden
At245	Cork	Youghal car park	2011-06-20	6	51°57'20.3''	7°50'54''	overgrown garden
At246	Kilkenny	Piltown cemetary	2011-06-20	17	52°20'45.6''	7°19'21.6''	dirt
At247x	Waterford	John Cummins remorial R675 road, Knockyoolahan East road side	2011-06-20	40	52°06'44.50''	-7°30'41.16''	growing out of a rock wall	seeds only
At248x	Waterford	Lismore Castle, Castlelands	2011-06-20	38	52°08'18.0''	-7°55'58.2''	growing bat base of wall	10
At249	Tipperary	Cahir Castle, Cahir	2011-06-20	70	52°22'25.8''	-7°55'32.5''	parking lot poorly maintained garden	10	dead
At250x	Tipperary	Clonmel rainway station	2011-06-20	28	52°21'38.9''	-7°41'52.9''	overgrown dirt patch, private parking lot	no dna	dying out for the season
At251	Tipperary	Ormonde Castle, Carrick On Suir	2011-06-20	13	52°20'44.0''	-7°24'27.3''	growing out of castle walls, higher up, lower walls/ground sprayed	seeds only
At252x	Kilkenny	Fiddown Cemetary bus stop	2011-06-20	14	52°20'45.6''	-7°19'21.6''	dirt garden
At253	Kilkenny	Fiddown Cemetary bus stop	2011-06-20	14	52°20'45.6''	-7°19'21.6''	dirt garden
At254	Kilkenny	Fiddown Cemetary	2011-06-20	12	52°20'45.2''	-7°19'21.8''	dirt garden
At255	Waterford	Dungarvan highschool	2011-06-20	9	52°05'07.3''	-7°37'50.3''	dirt	no seeds
At256	Waterford	Dungarvan highschool	2011-06-20	9	52°05'07.3''	-7°37'50.3''	dirt	no seeds
At257	Waterford	Dungarvan highschool	2011-06-20	9	52°05'07.3''	-7°37'50.3''	dirt	no seeds
At258	Waterford	Dungarvan highschool	2011-06-20	9	52°05'07.3''	-7°37'50.3''	dirt	no seeds
At259	Waterford	Dungarvan highschool	2011-06-20	9	52°05'07.3''	-7°37'50.3''	dirt	no seeds
At260	Waterford	Dungarvan highschool	2011-06-20	9	52°05'07.3''	-7°37'50.3''	dirt	no seeds
At261	Waterford	Dungarvan highschool	2011-06-20	9	52°05'07.3''	-7°37'50.3''	dirt	no seeds
At262x	Wexford	Keeloges church/cemetary	2011-06-21	113	52°20'18.0''	-6°32'19.3''	graves	both
At263	Wexford	Wexford city, church of the Immaculate Conception	2011-06-21	31	52°20'18.9''	-6°27'51.7''	dirt garden	both	leafy/fresh
At264	Wexford	Wexford city, church of the Immaculate Conception	2011-06-21	31	52°20'18.9''	-6°27'51.7''	dirt garden	both
At265	Wexford	Wexford city, church of the Immaculate Conception	2011-06-21	31	52°20'18.9''	-6°27'51.7''	dirt garden	both
At266	Wexford	Wexford city, church of the Immaculate Conception	2011-06-21	31	52°20'18.9''	-6°27'51.7''	dirt garden	both
At267x	Wexford	Wexford city, church of the Immaculate Conception	2011-06-21	31	52°20'18.9''	-6°27'51.7''	dirt garden	both
At268x	Bray	Springfield burrial ground, Springfield	2011-06-21	56	53°11'09.47''	-6°07'46.22''	outskirts of graves	both v. little tissue and seeds	dead
At269x	Wexford	Oylgate church	2011-06-21	58	52°25'23.3''	-6°31'53.5''	graves	both
At270x	Wexford	New Ross Catholic Church	2011-06-21	16	52°23'34.3''	-6°56'39.4''	graves	both	strange/mutant looking siliques
At271	Wexford	New Ross Untended driveway	2011-06-21	9	52°23'28.18''	-6°56'51.18''	gravely driveway	no dna
At272x	Wexford	Enniscorthy Catholic Church front yard by fence	2011-06-21	39	52°30'09.3''	-6°34'14.9''	dirt	both	dying
At273	Wexford	Enniscorthy cemetary	2011-06-21	31	52°30'39.6''	-6°34'6.1''	grave	both
At274	Wexford	Wexford city, Technical School	2011-06-21	46	52°20'05.2''	-6°28'17.6''	rose garden	both	big and fleshy
At275	Wexford	Wexford city, Technical School	2011-06-21	46	52°20'05.2''	-6°28'17.6''	rose garden	both	big and fleshy
At276	Wexford	Wexford city, Technical School	2011-06-21	46	52°20'05.2''	-6°28'17.6''	rose garden	both	big and fleshy
At277	Wexford	Wexford city, Technical School	2011-06-21	46	52°20'05.2''	-6°28'17.6''	rose garden	both	big and fleshy
At278	Wexford	Wexford city, Technical School	2011-06-21	46	52°20'05.2''	-6°28'17.6''	rose garden	both	big and fleshy
At279	Wexford	Wexford city, Technical School	2011-06-21	46	52°20'05.2''	-6°28'17.6''	rose garden	both	big and fleshy
At280	Wexford	Wexford city, Technical School	2011-06-21	46	52°20'05.2''	-6°28'17.6''	rose garden	both	big and fleshy
At281	Wexford	Wexford city, Technical School	2011-06-21	46	52°20'05.2''	-6°28'17.6''	rose garden	both	big and fleshy
At282	Wexford	Wexford city, Technical School	2011-06-21	46	52°20'05.2''	-6°28'17.6''	rose garden	both	big and fleshy
At283	Wexford	Wexford city, Technical School	2011-06-21	46	52°20'05.2''	-6°28'17.6''	rose garden	both	big and fleshy
At284	Wexford	Gorey church	2011-06-21	59	52°40'28.2''	-6°17'52.8''	church garden underneath crucifix	dna only	healthy
At285	Wexford	Gorey church	2011-06-21	59	52°40'28.2''	-6°17'52.8''	church garden underneath crucifix	dna only	healthy
At286	Wexford	Gorey church	2011-06-21	59	52°40'28.2''	-6°17'52.8''	church garden underneath crucifix	dna only	healthy
At287	Wexford	Gorey church	2011-06-21	59	52°40'28.2''	-6°17'52.8''	church garden underneath crucifix	dna only	healthy
At288	Wexford	Gorey church	2011-06-21	59	52°40'28.2''	-6°17'52.8''	church garden underneath crucifix	dna only	healthy
At289	Wexford	Gorey church	2011-06-21	59	52°40'28.2''	-6°17'52.8''	church garden underneath crucifix	dna only	healthy
At290	Wexford	Gorey church	2011-06-21	59	52°40'28.2''	-6°17'52.8''	church garden underneath crucifix	dna only	healthy
At291	Wexford	Gorey church	2011-06-21	59	52°40'28.2''	-6°17'52.8''	church garden underneath crucifix	dna only	healthy
At292	Wexford	Gorey church	2011-06-21	59	52°40'28.2''	-6°17'52.8''	church garden underneath crucifix	dna only	healthy
At293	Wexford	Gorey church	2011-06-21	59	52°40'28.2''	-6°17'52.8''	church garden underneath crucifix	dna only	healthy
At294	Wexford	Gorey church	2011-06-21	59	52°40'28.2''	-6°17'52.8''	church garden underneath crucifix	dna only	healthy
At295	Wexford	Gorey church	2011-06-21	59	52°40'28.2''	-6°17'52.8''	church garden underneath crucifix	dna only	healthy
At296	Wexford	Gorey church	2011-06-21	59	52°40'28.2''	-6°17'52.8''	church garden underneath crucifix	dna only	healthy
At297	Wexford	Gorey church	2011-06-21	59	52°40'28.2''	-6°17'52.8''	church garden underneath crucifix	dna only	healthy
At298	Wexford	Kiloggy Cemetary/Church	2011-06-21	45	52°35'24.06''	-6°29'33.94''	grave	both	healthy
At299	Wexford	Kiloggy Cemetary/Church	2011-06-21	45	52°35'24.06''	-6°29'33.94''	grave	both	healthy
At300x	Wicklow	Rathnew Cemetary	2011-06-21	14	52°59'34.62''	-6°04'33.52''	grave	both	very little dna
At301x	Waterford	Bus stop opposite Church	2011-06-21	27	52°16'00.92''	-7°06'03.83''	Discheveled ground
At302	Waterford	Bus stop opposite Church	2011-06-21	27	52°16'00.92''	-7°06'03.83''	Discheveled ground
At304	Waterford	Bus stop opposite Church	2011-06-21	27	52°16'00.92''	-7°06'03.83''	Discheveled ground
At305	Waterford	Bus stop opposite Church	2011-06-21	27	52°16'00.92''	-7°06'03.83''	Discheveled ground
At306	Waterford	Bus stop opposite Church	2011-06-21	27	52°16'00.92''	-7°06'03.83''	Discheveled ground
At307x	Waterford	Bus stop opposite Church	2011-06-21	27	52°16'00.92''	-7°06'03.83''	Discheveled ground
At308	Waterford	Ferrybank Church and Cemetary	2011-06-21	25	52°16'01.47''	-7°06'04.27''	grave	both	dying/little tissue
At309	Waterford	Ferrybank Church and Cemetary	2011-06-21	25	52°16'01.47''	-7°06'04.27''	grave	both
At310x	Wexford	Murrintown Cemetary	2011-06-21	67	52°17'13.53''	-6°31'20.20''	grave	both
At311x	Fermanagh	Portora Royal School, Enniskillen	2011-06-22	52	54°20'59.11''	-7°39'09.53''	unknown	both	collected by Robert Northridge BSBI recorder for Co. Fermanagh
At312	Fermanagh	Portora Royal School, Enniskillen	2011-06-22	52	54°20'59.11''	-7°39'09.53''	unknown	both	collected by Robert Northridge BSBI recorder for Co. Fermanagh
At313x	Galway	Cemetary in Paddy Kelly's grave	2011-06-25	15	53°07'43.31''	-8°57'18.21''	gravel grave		healthy established population
At314	Galway	Cemetary in Paddy Kelly's grave	2011-06-25	15	53°07'43.31''	-8°57'18.21''
At315	Galway	Cemetary in Paddy Kelly's grave	2011-06-25	15	53°07'43.31''	-8°57'18.21''
At316x	Galway	Cemetary in Paddy Kelly's grave	2011-06-25	15	53°07'43.31''	-8°57'18.21''
At317xxx	Galway	Cemetary in Paddy Kelly's grave	2011-06-25	15	53°07'43.31''	-8°57'18.21''			purply
At318	Galway	Cemetary in Paddy Kelly's grave	2011-06-25	15	53°07'43.31''	-8°57'18.21''			spotted leaves
At319xx	Galway	Cemetary in Paddy Kelly's grave	2011-06-25	15	53°07'43.31''	-8°57'18.21''
At320x	Galway	Cemetary in Paddy Kelly's grave	2011-06-25	15	53°07'43.31''	-8°57'18.21''
At 321x	Galway	Cemetary in Paddy Kelly's grave	2011-06-25	15	53°07'43.31''	-8°57'18.21''			purply and white spotted leaves
At322x	Galway	Cemetary in Paddy Kelly's grave	2011-06-25	15	53°07'43.31''	-8°57'18.21''
At323	Clare	Carran Church garden	2011-06-25	134	53°02'15.61''	-9°04'34.73''	dirt garden		healthy
At324	Clare	Carran Church garden	2011-06-25	134	53°02'15.61''	-9°04'34.73''	dirt garden		babies
At325	Clare	Carran Church garden	2011-06-25	134	53°02'15.61''	-9°04'34.73''	dirt garden
At326	Clare	Carran Church garden	2011-06-25	134	53°02'15.61''	-9°04'34.73''	dirt garden
At327	Clare	Carran Church garden	2011-06-25	134	53°02'15.61''	-9°04'34.73''	dirt garden
At328	Clare	Carran Church garden	2011-06-25	134	53°02'15.61''	-9°04'34.73''	dirt garden
At329	Clare	Carran Church garden	2011-06-25	134	53°02'15.61''	-9°04'34.73''	dirt garden
At330	Clare	Carran Church garden	2011-06-25	134	53°02'15.61''	-9°04'34.73''	dirt garden
At331	Clare	Carran Church garden	2011-06-25	134	53°02'15.61''	-9°04'34.73''	dirt garden
At332	Clare	Carran Church garden	2011-06-25	134	53°02'15.61''	-9°04'34.73''	dirt garden
At333	Clare	Carran Church garden	2011-06-25	134	53°02'15.61''	-9°04'34.73''	dirt garden
At334	Clare	Carran Church garden	2011-06-25	134	53°02'15.61''	-9°04'34.73''	dirt garden
At335	Clare	Carran Church garden	2011-06-25	134	53°02'15.61''	-9°04'34.73''	dirt garden
At336	Clare	Carran Church garden	2011-06-25	134	53°02'15.61''	-9°04'34.73''	dirt garden
At337	Clare	Carran Church garden	2011-06-25	134	53°02'15.61''	-9°04'34.73''	dirt garden
At338	Clare	Carran Church garden	2011-06-25	134	53°02'15.61''	-9°04'34.73''	dirt garden
At339	Clare	Slieve Carran- Eagle Rock	2011-06-25	76	53°05'06.65''	-8°59'12.30''	dirt patch near wall in Burren
At340	Clare	Slieve Carran- Eagle Rock	2011-06-25	76	53°05'06.65''	-8°59'12.30''	dirt patch near wall in Burren
At341	Clare	Slieve Carran- Eagle Rock	2011-06-25	76	53°05'06.65''	-8°59'12.30''	dirt patch near wall in Burren
At342	Clare	Slieve Carran- Eagle Rock	2011-06-25	76	53°05'06.65''	-8°59'12.30''	dirt patch near wall in Burren
At343	Clare	Slieve Carran- Eagle Rock	2011-06-25	76	53°05'06.65''	-8°59'12.30''	dirt patch near wall in Burren
At344	Clare	Slieve Carran- Eagle Rock	2011-06-25	76	53°05'06.65''	-8°59'12.30''	dirt patch near wall in Burren
At345	Clare	Slieve Carran- Eagle Rock	2011-06-25	76	53°05'06.65''	-8°59'12.30''	dirt patch near wall in Burren
At346	Clare	Slieve Carran- Eagle Rock	2011-06-25	76	53°05'06.65''	-8°59'12.30''	dirt patch near wall in Burren
At347	Clare	Slieve Carran- Eagle Rock	2011-06-25	76	53°05'06.65''	-8°59'12.30''	dirt patch near wall in Burren
At348	Clare	Slieve Carran- Eagle Rock	2011-06-25	76	53°05'06.65''	-8°59'12.30''	dirt patch near wall in Burren
At349	Clare	Corcomroe Abbey, The Burren	2011-06-25	27	53°07'36.5''	-9°03'11.9''	gravely and dirt graves
At350	Clare	Corcomroe Abbey, The Burren	2011-06-25	27	53°07'36.5''	-9°03'11.9''	gravely and dirt graves
At351x	Clare	Corcomroe Abbey, The Burren	2011-06-25	27	53°07'36.5''	-9°03'11.9''	gravely and dirt graves
At352	Clare	Corcomroe Abbey, The Burren	2011-06-25	27	53°07'36.5''	-9°03'11.9''	gravely and dirt graves
At353	Clare	Corcomroe Abbey, The Burren	2011-06-25	27	53°07'36.5''	-9°03'11.9''	gravely and dirt graves
At354	Clare	Corcomroe Abbey, The Burren	2011-06-25	27	53°07'36.5''	-9°03'11.9''	gravely and dirt graves
At355	Clare	Corcomroe Abbey, The Burren	2011-06-25	27	53°07'36.5''	-9°03'11.9''	gravely and dirt graves		purple leaves with white spotts
At356	Clare	Corcomroe Abbey, The Burren	2011-06-25	27	53°07'36.5''	-9°03'11.9''	gravely and dirt graves
At357	Clare	Corcomroe Abbey, The Burren	2011-06-25	27	53°07'36.5''	-9°03'11.9''	gravely and dirt graves
At358x	Clare	Corcomroe Abbey, The Burren	2011-06-25	27	53°07'36.5''	-9°03'11.9''	gravely and dirt graves
At359	Galway	NUIG garden, location4	2011-06-26	10	53°16'44.09''	-9°03'41.49''	garden ouside out lab door
At360	Clare	Mountshannon	2011-06-27	39	52°55'57.71''	-8°26'16.36''	Collected by Phoebe O'Brian
At361	Clare	Mountshannon	2011-06-27	39	52°55'57.71''	-8°26'16.36''	Collected by Phoebe O'Brian
2012
At361x	Galway	Coast Road Oranmore	2012-05-19	11	53°16'19.7''	8°58'45.2''	Gravel driveway
At362x	Galway	Coast Road Oranmore		7	53°16'25.0''	8°56'25.4''	Gravel road side
At363x	Galway	Knockgarra (Peninsula just past Kinvarra)		5	53°09'19.6''	8°59'26.8''	Gravel road side
At364x	Clare	Ballyvaughn (Fuel station along wall)		5	53°06'54.1''	9°08'59.3''	Gravel road side
At365x	Clare	Carron			53°02'26.2''	9°04'32.2''	Gravel
At366x	Clare	Corcomroe Pub		13	53°07'12.8''	9°04'15.4''	Gravel driveway/dirt near wall	both	Gravel road side
At367				12	53°09'05.0''	9°05'54.3''		both	Gravel road side
At368	Clare	Tom O'Laughlin grave	2012-03-14		53°07'42.85''	8°57'19.96''	Mount Cron Cemetery	both	Gravel road side
At369x	Clare	St Patirick's Church	2012-03-14		53°03'50.33''	9°04'37.41''		both	Gravel road side
At370x5	Clare	Paddy Kelly's grave 2012	2012-03-14		53°07'42.85''	8°57'19.96''	Mount Cron Cemetery	both	Gravel road side
At371	Clare	O'Halaram grave	2012-03-14		53°03'41.1''	9°04'42.3''	Belacula Cemetery	both	Gravel road side
At372	Clare	Finvarra	2012-03-14		53°09'02.1''	9°06'12.1''	House front in Finvarra	both	Gravel road side
At373	Clare	Curca	2012-03-14		53°08'12.7''	9°04'01.9''	St Patrick's Church Belacula	both	Gravel road side
At374	Clare	Bishops Quarter	2012-03-14		53°07'23.5''	9°07'31.1''	Bishops quarter	both	Gravel road side
At375	Clare	Cron	2012-03-14		53°08'07.3''	9°05'56.0''	In front of black gate in Cron cave.	both	Gravel road side
At376x	Mayo	Peter Ryder's house	2012-03-14		53°57'07.37''	9°19'07.48''
At377	Clare	Main road Carron	2012-05-13				To Belharbour infront of white house
At378	Clare	Corcomroe Abbey, The Burren	2012-05-13				Marget Kerin's grave
At379x	Clare	Belacula, St Patrick's Church	2012-05-13	6	53°07'08.13''	9°04'15.44''	Sprayed
At380	Clare	Bishops Quarter	2012-05-13				Cemetery
At381	Clare	Bishops Quarter	2012-05-13				Road near beach
At382	Clare	Tower Road	2012-05-13				Tower Rd, off main Rd near Bellhabour
At383x	Galway	Oranmore	2012-05-13	7	53°16'13.25''	8°55'19.01''	Junction to Naree
At384	Galway	Finvarra	2012-05-19		53°09'05''	9°03'54.4''
At385			2012-05-19		53°07'12.1''	9°04'15.6''
At386	Clare	Carron	2012-05-19		53°02'26.2''	9°04'32.2''
At387	Galway	Knockgarra Peninsula	2012-05-19		53°09'19.6''	8°59'26.6''
At388			2012-05-19		53°07'23.5''	9°05'56.0''
At389			2012-05-19		53°07'23.5''	9°05'56.0''
At390		Muckinish East	2012-05-19	161	53°07'23.5''	9°05'56.0''
At391	Galway	Moycullen, Church of the Immaculate Conception	2012-05-26	88	53°18'32.39''	9°13'35.9''	Church cemetery, Dirt soil, young plants no seeds collected	DNA only
At392	Galway	Moycullen, Church of the Immaculate Conception	2012-05-26	88	53°18'32.39''	9°13'35.9''	Church cemetery, Dirt soil, young plants no seeds collected	DNA only
At393	Galway	Moycullen, Church of the Immaculate Conception	2012-05-26	88	53°18'32.39''	9°13'35.9''	Church cemetery, Dirt soil, young plants no seeds collected	DNA only
At394	Galway	Oughterard	2012-05-26	11	53°25'41.19''	9°19'14.16''	Gravel road side	both
At395	Galway	Oughterard	2012-05-26	11	53°25'41.19''	9°19'14.16''	Gravel road side	both
At396x	Galway	Oughterard lake	2012-05-26	8	53°26'07.3''	9°18'27.4''	Gravel Driveway, sprayed	both
At397	Galway	Moycullen Co-Op	2012-05-26	52	53°20'16.9''	9°10'48.0''	Moycullen Co-Op gravel, white spotted leaves, aphids	both
At398	Galway	Moycullen Co-Op	2012-05-26	52	53°20'16.9''	9°10'48.0''	Moycullen Co-Op gravel, white spotted leaves, aphids	both
At399	Galway	Moycullen Co-Op	2012-05-26	52	53°20'16.9''	9°10'48.0''	Moycullen Co-Op gravel, white spotted leaves, aphids	both
At400x	Galway	Kilkerrin	2012-05-26	24	53°19'28.8''	9°44'9.9''	Gravel	both
At401	Galway	Kilkerrin	2012-05-26	24	53°19'28.8''	9°44'9.9''	Gravel	both
At402	Galway	Kilkerrin	2012-05-26	24	53°19'28.8''	9°44'9.9''	Gravel	both
At403	Galway	Kilkerrin	2012-05-26	24	53°19'28.8''	9°44'9.9''	Gravel	both
At404x	Galway	Kilkerrin	2012-05-26	24	53°19'28.8''	9°44'9.9''	Gravel	both
At405x	Galway	Coast Road near Colleach (between Furbo and Spiddal)	2012-05-26	14	53°14'47.1''	9°16'32.24''	Gravel driveway	both
At406	Galway	Oughterard	2012-05-26	16	53°14'47.1''	9°16'32.24''	Gravel	both
At407x	Galway	Knockannavoddy	2012-05-26	35	53°15'59.9''	9°12'27.7''	Gravel	both
At408	Galway	Knockannavoddy	2012-05-26	35	53°15'59.9''	9°12'27.7''	Gravel	both
At409x	Galway	Boleybeg East	2012-05-26	58	53°16'54.6''	9°08'19.3''	Gravel driveway	both
At410	Galway	Boleybeg East	2012-05-26	58	53°16'54.6''	9°08'19.3''	Gravel driveway	both
At411	Galway	Boleybeg East	2012-05-26	58	53°16'54.6''	9°08'19.3''	Gravel driveway	both
At412	Galway	Boleybeg East	2012-05-26	58	53°16'54.6''	9°08'19.3''	Gravel driveway	both
At413x	Galway	Oughterard	2012-05-26	18	53°25'42.8''	9°19'12.1''	Gravel	both
At414	Galway	Oughterard	2012-05-26	18	53°25'42.8''	9°19'12.1''	Gravel	both
At415x	Edinburgh	Scotland, UK	2012-06-03	59	55°56'54.39"	3° 08'34.52"	Between pavements	DNA only
At416	Edinburgh	Scotland, UK	2012-06-03	48	55°57'06.14"	3° 10'43.19"	Gravel/cemetery grounds	DNA
At417	Edinburgh	Scotland, UK	2012-06-02	56	55°57'10.07''	3°13'29.05"	Gravel
At418	Edinburgh	Scotland, UK	2012-06-02	69	55°56'37.12''	3°12'45.31"	Gravel
At419	Edinburgh	Scotland, UK	2012-06-03	75	55°57'10.94"	3°11'54.13"	Gravel
At420	Edinburgh	Scotland, UK	2012-06-03	62	55°57'2.67"	3°10'55.18"	Between stone pavements
At421	Bremen	Bremen, Germany	2011-04-25	7	53° 4'45.47"	8°48'6.10"	Collected by Kristina Rehmet	Both	Exact location and altitude unknown. Collected by Kristina Rehmet from Bremen, Germany 25/4/2011
At422	Bremen	Bremen, Germany	2011-04-25	7	53° 4'45.47"	8°48'6.10"	Collected by Kristina Rehmet
At423	Bremen	Bremen, Germany	2011-04-25	7	53° 4'45.47"	8°48'6.10"	Collected by Kristina Rehmet
At424	Bremen	Bremen, Germany	2011-04-25	7	53° 4'45.47"	8°48'6.10"	Collected by Kristina Rehmet
At425	Loch Lomond	Scotland, UK	2012-06-01	259	56° 8'8.31"	4°40'9.95"	bridge on lake	both
At426	Loch Lomond	Scotland, UK	2012-06-01	8	56° 4'2.46"	4°31'11.43"	pavement	both
At427	Loch Lomond	Scotland, UK	2012-06-01	19	56° 1'28.52"	4°37'39.07"	mutant looking, growing out of rocks around lake	both
At428	Loch Lomond	Scotland, UK	2012-06-01	19	56° 1'13.67"	4°37'17.55"	gravel	both
At429	Loch Lomond	Scotland, UK	2012-06-01	9	56° 1'1.44"	4°36'44.88"	gravel	both
At430	Loch Lomond	Scotland, UK	2012-06-01	11	56° 0'54.65"	4°36'39.85"	gravel	both
At431	Aberfoyle	Scotland, UK	2012-06-01	83	56°10'52.73"	4°23'15.85"	Pavement near dog show	both
At432	Aberfoyle	Scotland, UK	2012-06-01	23	56°10'42.61"	4°23'8.28"	Pavement	both
At433	Callander	Scotland, UK	2012-06-01	565	56°17'5.34"	4°19'12.43"	gravel	both
At434x	Callander	Scotland, UK	2012-06-01	137	56°18'3.81"	4°19'40.32"	gravel	both
At435	Callander	Scotland, UK	2012-06-01	125	56°21'9.27"	4°21'45.22"	gravel	both
At436	Callander	Scotland, UK	2012-06-01	171	56°21'10.79"	4°25'2.14"	gravel	both
At437	Stirling Castle	Scotland, UK	2012-06-01	81	56° 7'24.59"	3°56'46.67"	pavement	both
At438	Stirling Castle	Scotland, UK	2012-06-01	14	56° 6'54.55"	3°55'52.43"	pavement	both
At439	Stirling Castle	Scotland, UK	2012-06-01	23	56° 6'58.39"	3°56'7.38"	pavement	both
At440	Stirling Castle	Scotland, UK	2012-06-01	25	56° 6'59.02"	3°56'12.84"	pavement	both
At441	Stirling Castle	Scotland, UK	2012-06-01	26	56° 7'16.24"	3°56'18.54"	pavement	both
At442	Stirling Castle	Scotland, UK	2012-06-01	55	56° 7'22.19"	3°56'34.75"	pavement	both
At443	Longford	Granard	2012-06-07	126	53°46'25.3"	7°29'38.5"	gravel	DNA only
At444x	Galway	Athenry	2012-06-07	35	53°17'51.40"	8°44'34.70"	dirt	both
At445	Galway	Athenry	2012-06-07	35	53°17'51.40"	8°44'34.70"	dirt	both
At446	Galway	Athenry	2012-06-07	35	53°17'51.40"	8°44'34.70"	dirt	both
At447	Galway	Athenry	2012-06-07	35	53°17'51.40"	8°44'34.70"	dirt	both
At448	Galway	Athenry	2012-06-07	35	53°17'51.40"	8°44'34.70"	dirt	both
At449	Longford	Ballymahon	2012-06-07	55	53°34'0.7"	7°46'11.1"	gravel, sprayed	both
At450	Longford	Ballymahon	2012-06-07	55	53°34'0.7"	7°46'11.1"	gravel, sprayed	both
At451x	Roscommon	Dooghan	2012-06-07	55	53°21'41.90"	8°04'5.80"	gravel	both
At452	Galway	Kilconnell	2012-06-07	52	53°19'35.6"	8°24'07.7"		both
At453	Galway	Rushlake	2012-06-07	107	53°19'24.40"	8°26'26.77"		both
At454x	Galway	Kiltullagh	2012-06-07	40	53°16'30.1"	8°38'11.4"
At455	Galway	Kiltullagh	2012-06-07	40	53°16'30.1"	8°38'11.4"
At456	Meath	Loughcrew, Church of Ireland	2012-06-07	51	53°43'53.2"	7°08'02.0"	gravel	both
At457	Meath	Loughcrew, Church of Ireland	2012-06-07	51	53°43'53.2"	7°08'02.0"	gravel	both
At458	Meath	Loughcrew, Church of Ireland	2012-06-07	51	53°43'53.2"	7°08'02.0"	gravel	both
At459	Meath	Loughcrew, Church of Ireland	2012-06-07	51	53°43'53.2"	7°08'02.0"	gravel	both
At460x	Galway	Kiltullagh	2012-06-07	40	53°16'29.21"	8°38'28.97"	gravel	both
At461	Galway	Kiltullagh	2012-06-07	40	53°16'29.21"	8°38'28.97"	gravel	both
At462	Galway	Kiltullagh	2012-06-07	40	53°16'29.21"	8°38'28.97"	gravel	both
At463	West Meath	Glasson, Petrol station	2012-06-07	45	53°28'25.1"	7°51'47.7"	gravel	both
At464	Galway	Ballinasloe	2012-06-07	39	53°19'32.88"	8°13'17.22"	gravel, sprayed	both
At465	Galway	Carrogorm	2012-06-07	64	53°28'11.50"	8°44'17.30"		both	Established population
At466	Galway	Carrogorm	2012-06-07	64	53°28'11.50"	8°44'17.30"		both
At467x	Longford	Edgeworthstown	2012-06-07	87	53°41'25.50"	7°35'59.56"	gravel	both
At468x	Longford	Edgeworthstown	2012-06-07	80	53°41'52.55"	7°36'54.49"	Gravel driveway
At469x	Galway	Athenry, cemetery	2012-06-07	37	53°17'23.5"	8°44'36.5"	grave	both
At470	Galway	Athenry, cemetery	2012-06-07	37	53°17'23.5"	8°44'36.5"	grave	both
At471	Galway	Athenry, cemetery	2012-06-07	37	53°17'23.5"	8°44'36.5"	grave	both
At472	Galway	Athenry, cemetery	2012-06-07	37	53°17'23.5"	8°44'36.5"	grave	both
At473	Cavan	Middletown	2012-06-07	81	53°53'0.08"	7°28'35.81"
At474	Cavan	Kilcogy	2012-06-07	97	53°49'31.38"	7°25'22.77"
At475	Longford	Carragh	2012-06-07	117	53°47'2.59"	7°28'27.18"	gravel, sprayed
At476	Clare	Glaun East	2012-06-08	71	52°44'23.2"	9°10'23.3"	gravel, sprayed	DNA only	really dead/ sprayed ouside Fanny O'Dea's Pub
At477	Clare	Bodyke, cemetery	2012-06-08	55	52°53'1.7"	8°35'58.3"	grave
At478	Clare	Scarriff	2012-06-08	37	52°54'21.54"	8°32'34.68"	gravel	both
At479	Clare	Scarriff	2012-06-08	37	52°54'21.54"	8°32'34.68"	gravel	both
At480	Clare	Tuamgraney	2012-06-08	46	52°53'52.15"	8°32'34.98"	gravel
At481	Clare	Callahy	2012-06-08	56	52°53'16.05"	8°34'39.03"	gravel
At482	Clare	Killaloe	2012-06-08	64	52°48'46.25"	8°27'24.54"	gravel
At483	Clare	kilnoe	2012-06-08	35	52°51'55.18"	8°38'4.54"	dirt
At484	Clare	Gort	2012-06-08	19	53°04'13.1"	8°49'13.9"	gravel
At485	Clare	Lavally	2012-06-08	22	53°04'28.6"	8°48'34.9"	rocks	dna only
At486	Clare	Lavally	2012-06-08	22	53°04'28.6"	8°48'34.9"	rocks
At487	Clare	Kilrush	2012-06-08	5	52°38'10.67"	9°29'13.93''	dirt	both
At488	Clare	Kilrush	2012-06-08	5	52°38'10.67"	9°29'13.93''	dirt	both
At489	Clare	Kilrush	2012-06-08	5	52°38'10.67"	9°29'13.93''	dirt	both
At490x	Clare	Callahy	2012-06-08	45	52°53'40.8"	8°33'3.1"	gravel	both
At491	Clare	Callahy	2012-06-08	42	52°53'36.34"	8°33'20.53"	gravel	both
At492	Clare	Callahy	2012-06-08	43	52°53'31.87"	8°33'29.58"	gravel	both
At493	Clare	Callahy	2012-06-08	40	52°53'29.59"	8°33'36.12"	gravel	both
At494x	Clare	Callahy	2012-06-08	46	52°52'19.07"	8°36'57.70"	gravel
At495	Clare	Shannon ferry, Killimer	2012-06-08	17	52°37'0.0"	9°22'53.2"	dirt		By the sea
At500	Clare	Ennis	2012-06-08	110	52°50'36.7"	8°59'19.8"	gravel	dna only
At501	Clare	Kilrush Rd, Ennis	2012-06-08	11	52°50'8.93"	8°59'24.73"	soil
At502	Clare	Kilrush Rd, Ennis	2012-06-08	11	52°50'8.93"	8°59'24.73"	soil
At503	Clare	Tuamgraney	2012-06-08	46	52°53'44.2"	8°32'19.0''	gravel	dna only
At504	Galway	Claregalway franciscan friary	2012-06-10	12	53°20'50.1"	8°56'34.9''	dirt garden	dna only
At505	Galway	Corrandulla	2012-06-10	13	53°23'4.28"	9° 1'52.29"	Gravel road side
At506x	Galway	Corrandulla	2012-06-10	26	53°23'58.65"	8°59'47.71"
At507	Galway	Corrandulla	2012-06-10	21	53°23'51.47"	9° 0'0.40"
At508	Galway	Corrandulla	2012-06-10	11	53°23'40.05"	9° 0'27.61"
At509	Galway	Corrandulla	2012-06-10	20	53°24'4.26"	9° 0'27.29"
At510	Galway	Corrandulla	2012-06-10	19	53°24'40.05"	9° 0'53.12"
At511	Galway	Corrandulla	2012-06-10	17	53°24'58.88"	9° 0'36.41"
At512	Galway	Corrandulla	2012-06-10	10	53°23'35.95"	9° 1'9.95"
At513	Galway	Corrandulla	2012-06-10	15	53°23'27.76"	9° 0'30.96"
At514	Galway	Corrandulla	2012-06-10	9	53°23'47.14"	9° 0'7.80"
At515	Galway	Corrandulla community centre	2012-06-10	22	53°23'54.2"	8°59'41.1''	pavement
At516	Galway	kilmoylan cemetery	2012-06-10	35	53°25'14.9"	8°18'53.3''
At517	Galway	kilmoylan cemetery	2012-06-10	35	53°25'14.9"	8°18'53.3''
At518	Galway	Corrandulla	2012-06-10	27	53°23'58.65"	8°59'47.71"	gravel	dna only	curly leaves, sterile looks like diseased/fungal infection?
At519	Galway	Corrandulla	2012-06-10	27	53°23'58.65"	8°59'47.71"	gravel	dna only
At520	Galway	Corrandulla	2012-06-10	27	53°23'58.65"	8°59'47.71"	gravel	dna only
At521	Galway	Corrandulla	2012-06-10	36	53°25'2.26"	8°56'5.15"	Gravel road side	dna only
At522	Galway	Tuam, growing from rock in wall school	2012-06-10	44	53°30'45.1"	8°50'52.0''		dna only
At523	Galway	Tuam	2012-06-10	36	53°30'53.50"	8°51'4.61"		dna only
At524	Galway	Tuam	2012-06-10	36	53°30'53.50"	8°51'4.61"		dna only
At525	Galway	Tuam	2012-06-10	38	53°29'49.10"	8°50'29.77"		dna only
At526	Galway	Tuam	2012-06-10	46	53°30'32.01"	8°50'14.87"		dna only
At527	Galway	Tuam	2012-06-10	44	53°31'28.64"	8°51'7.07"		dna only
At528	Galway	Tuam	2012-06-10	47	53°31'7.79"	8°51'14.36"		dna only
At529x	Galway	Lackagh	2012-06-10	31	53°22'47.0"	8°51'23.5"		dna only
At530	Galway	Lackagh	2012-06-10	31	53°22'47.0"	8°51'23.5"		dna only
At531	Galway	Raheen	2012-06-10	36	53°29'31.7"	9°01'18.2''		dna only
At532	Galway	Kilkerrin	2012-06-10	84	53°32'18.67"	8°31'45.98"		dna only
At533	Clare	St Parick's Chrurch location 2		13	53° 9'16.27"	9° 4'58.19"
