# Supplementary material for: A Polynucleotide Repeat Expansion Causing Temperature-Sensitivity Persists in Wild Irish Accessions of Arabidopsis thaliana
Source: Front Plant Sci. 2016 Aug 31;7:1311. doi: 10.3389/fpls.2016.01311 (PMC5006647; doi:10.3389/fpls.2016.01311)
Supplement: Table S4 — Phenotypic data used in this paper. The accessions include the lines that are genotyped through DArT-seq. [file Table4.XLSX]

## Sheet: Sheet2
Number	Accession	altitude (masl)	soil	annual rainfall (mm/an)	FRIGIDAdel	leafserration score	IIL1repeat number	iilphenotype	Flowering (23LD)	Root length (23)	Root length (27)	Temp.Sensitivity in rool length	Hypo. Length (23)	Hypo. Length (27)	Temp. sensitivity in hypo. Length	100017906_Genotype
1	At012x	29	gravel	2000	Lacks Col/Ler deletions	4.5	17	Not observed	36.6842	9.53895	11.9303	1.36656	5.44523	10.1138	1.24956	GG
2	At015x	23	dirt	2000	Lacks Col/Ler deletions	2		Not observed	40.5	11.0148	16.1707	2.94635	6.4697	11.2453	1.27821	GG
3	At023x (Burren 2011)	127	limestone	2000	Lacks Col/Ler deletions	2	11	Not observed	35.0833	8.07766	11.874	2.16939	6.43458	11.2982	1.30178	GG
4	At024	5	dirt	1400												GG
5	At032x				Lacks Col/Ler deletions	5.25	9	Not observed	40	8.24728	14.8791	3.78976	5.65932	10.8205	1.38142	GG
6	At034	11	gravel	1600	Lacks Col/Ler deletions	8.25		Not observed	27.381	11.724	11.7952	0.0407	7.55234	10.7571	0.857773	GG
7	At039x	11	gravel	1600	Lacks Col/Ler deletions	5.5	9	Not observed	23.75	8.70857	12.6684	2.26286	4.80772	8.84661	1.08103	GG
8	At040	30	garden	2400	Lacks Col/Ler deletions			Not observed		6.66518	7.75311	0.621697	5.37353	10.0032	1.23916	GG
9	At041	30	garden	2400	Lacks Col/Ler deletions			Not observed								GG
10	At050x	30	garden	2400	Lacks Col/Ler deletions		11	Not observed
11	At060	30	garden	2400	Lacks Col/Ler deletions			Not observed								GG
12	At064	30	garden	2400
13	At066	30	garden	2400
14	At066	30	garden	2400	Lacks Col/Ler deletions	1	17	Not observed	28.3571	10.5859	10.888	0.172653	5.92974	8.35058	0.647953
15	At067x	30	garden	2400	Lacks Col/Ler deletions	1.5	26	Not observed	32.5	9.55729	9.76919	0.121089	5.20909	5.81465	0.162081	AA
16	At069x	29	garden	2400	Lacks Col/Ler deletions	4	25	Not observed	27.3684	9.51183	11.3003	1.022	7.25921	11.1297	1.03597	GG
17	At104x	7	gravel	1400	Lacks Col/Ler deletions	4	9	Not observed	30.9	8.99375	11.599	1.48878	6.9058	10.8974	1.06838	GG
18	At108x	7	dirt	1400	Lacks Col/Ler deletions	2.25	9	Not observed	34.3333	8.25271	9.31422	0.606593	5.98225	10.9319	1.32481	GG
19	At112x	27	rock	1400	Lacks Col/Ler deletions	1.75		Not observed	30	14.711	18.2601	2.02814	5.57617	10.5089	1.32027	GG
20	At130	27	limestone	1600
21	At141x	24	limestone	1600	Lacks Col/Ler deletions	2.75	25	Not observed	27.75	9.58697	10.8037	0.695296	8.26158	10.0464	0.477712	GG
22	At146x	24	limestone	1600	Col deletion	4.75	22	Not observed	30							GG
23	At158x	24	limestone	1600	Lacks Col/Ler deletions	2.25	25	Not observed	30.7619	8.11319	12.1757	2.32151	6.53093	8.99262	0.658887	GG
24	At171x	6	gravel	1400	Lacks Col/Ler deletions	4	11	Not observed	31.8462	8.5317	8.28686	-0.139914	5.18878	11.442	1.67371	GG
25	At172	6	gravel	1400	Lacks Col/Ler deletions		14	Not observed	37	8.75109	9.44465	0.396331				GG
26	At193	15	garden	1200	Lacks Col/Ler deletions		25	Not observed								AA
27	At203x	9	dirt	1200	Lacks Col/Ler deletions	2.5	26	Not observed	30	6.71089	7.449	0.421792				AA
28	At220	59	garden	2000	Lacks Col/Ler deletions		11	Not observed								GG
29	At238	10	rock	1400	Lacks Col/Ler deletions		22	Not observed	68.5	11.6568	16.3397	2.676	4.14048	7.41124	0.875439	GG
30	At246	17	dirt	1200	Lacks Col/Ler deletions		8	Not observed	43.1	9.80762	14.4799	2.66997	3.86651	7.04131	0.849755	GG
31	At247x	40	rock	1400	Lacks Col/Ler deletions	7.5	17	Not observed								GG
32	At248x	38	rock	1400	Lacks Col/Ler deletions	4.5	10	Not observed	34							GG
33	At249	70	dirt	1000	Lacks Col/Ler deletions			Observed	37.8846							GG
34	At250x	28	dirt	1400	Lacks Col/Ler deletions	3	25	Not observed	35	8.58533	6.92351	-0.94964	7.15105	9.52994	0.636726	GG
35	At262x	113	dirt	1200	Lacks Col/Ler deletions	3		Not observed	30	5.88211	7.34377	0.835262	5.35709	11.4775	1.63816	GG
36	At268x	56	dirt	1000	Lacks Col/Ler deletions	4	26	Not observed	28	5.49896	6.1812	0.389865				AA
37	At269x							Not observed								GG
38	At270x	16	dirt	1200	Lacks Col/Ler deletions	3	16	Not observed		7.44554	10.9994	2.03084	6.4516	6.91919	0.125154	GG
39	At272x	39	dirt	1200	Lacks Col/Ler deletions	5		Not observed	40	7.01171	7.78243	0.440423	5.00808	8.43421	0.917026	GG
40	At273	31	dirt	1200	Lacks Col/Ler deletions			Not observed	68.7	8.16635	8.38496	0.124927	6.6717	11.1773	1.20595	GG
41	At280	46	garden	1200
42	At300x	14	dirt	1000	Lacks Col/Ler deletions	3	25	Not observed	29	8.433	7.39205	-0.594851				GG
43	At307x	27	dirt	1200				Not observed								GG
44	At310x	67	dirt	1200
45	At317xxx	15	dirt	1400	Col deletion	2	26	Not observed	31.3077	10.3684	13.3192	1.68627				AA
46	At319xx	15	dirt	1400	Lacks Col/Ler deletions	2		Observed	32.0667	10.7717	9.07991	-0.966768	6.36317	10.7677	1.1789	AA
47	At351x	27	gravel	1400	Lacks Col/Ler deletions	5	9	Not observed	50	11.2776	9.98357	-0.73945	6.20633	10.7479	1.21558	GG
48	At352	27	gravel	1400
49	At358x	27	gravel	1400	Lacks Col/Ler deletions	6.5	9	Not observed	34	8.69177	10.4817	1.02285	5.507	11.5635	1.62107	GG
50	At359	10	garden	1400	Lacks Col/Ler deletions		17	Not observed	38	6.824	6.791	-0.0188578				GG
51	At361	11	gravel	1400	Lacks Col/Ler deletions	5	26	Not observed	37	6.34074	6.45286	0.0640675	5.88324	10.9271	1.35002	AA
52	At362x	7	gravel	1200	Lacks Col/Ler deletions	8	9	Not observed	32	5.96563	7.41661	0.829163	5.00707	8.7926	1.01322	GG
53	At363x	5	gravel	1200	Lacks Col/Ler deletions	8	9	Not observed	43	9.95402	11.3807	0.815294	6.83283	12.5279	1.52433	GG
54	At364x	5	gravel	1600	Lacks Col/Ler deletions	3	9	Not observed	39	6.09825	8.6225	1.44248				GG
55	At364(2)							Not observed								GG
56	At365x	127	gravel	2000	Lacks Col/Ler deletions	6.5	14	Not observed	44.8333	10.3257	14.7501	2.52833	4.38614	7.416	0.810963	GG
57	At366x	13	gravel	1600	Lacks Col/Ler deletions	5	9	Not observed	29.0714	7.38506	10.8496	1.97978	6.66194	10.9977	1.16049	GG
58	At369x	149	dirt	1400	Lacks Col/Ler deletions	4		Observed	37	6.78511	9.67769	1.65296	5.89766	7.3445	0.387257	GG
59	At369							Observed								GG
60	At370	15	dirt	1400	Lacks Col/Ler deletions	3.5		Observed	31.5	7.82783	6.77721	-0.600376	6.13817	9.59658	0.925667	GG
61	At376x	232	dirt	2000	Lacks Col/Ler deletions	4		Not observed	28.8	7.2483	9.83903	1.48047	5.19667	11.9142	1.79799	GG
62	At379x	6	gravel	1600	Col deletion	3		Observed	37	8.5149	14.1277	3.20744	3.02105	3.90287	0.236025	GG
63	At380				Lacks Col/Ler deletions	4	22	Not observed	24.1667	7.39242	9.43983	1.16999	5.53956	9.274	0.999546	GG
64	At382							Not observed								GG
65	At383x	7	dirt	1200				Not observed								GG
66	At390	161	dirt	1400	Lacks Col/Ler deletions	3	26	Not observed	27	5.22029	7.42411	1.25937	5.35368	8.25409	0.776311	AA
67	At396x	8	gravel	1600	Lacks Col/Ler deletions		28	Not observed	28.2857	9.55524	9.68024	0.0714292	6.71722	11.3618	1.24315	GG
68	At405x	14	gravel	1400	Lacks Col/Ler deletions	7	9	Not observed		7.7774	11.795	2.29583	4.91067	12.1766	1.94477	GG
69	AT407x	35	gravel	1400
70	At408	35	gravel	1400	Lacks Col/Ler deletions		26	Not observed		6.06625	6.57317	0.28968	5.76351	8.43477	0.714979	AA
71	At415x	59	dirt	668
72	At434x							Observed
73	At434	137	gravel	3063	Lacks Col/Ler deletions	2		Observed	40	8.4673	12.748	2.4462	3.75333	6.46509	0.725819	GG
74	At451x	55	gravel	1200	Lacks Col/Ler deletions	1.5	3	Not observed	29.9048	7.35794	6.04528	-0.75012	5.75563	7.7323	0.529068	AA
75	At454x	40	dirt	1200	Lacks Col/Ler deletions	6	9	Not observed	33							GG
76	At466	64	dirt	1200	Lacks Col/Ler deletions	7.5	11	Not observed	34	6.08428	8.15791	1.18498	5.34928	9.83371	1.20029	GG
77	At467	87	gravel	1200
78	At468	80	gravel	1200
79	At469	37	dirt	1200
80	At490x	45	gravel	1200	Col deletion	4		Not observed	30	3.50933	5.85933	1.3429				GG
81	At494x	46	gravel	1200	Lacks Col/Ler deletions	7	22	Not observed	28.3333	8.82229	9.15698	0.19126	5.04386	9.84601	1.28533	GG
82	At533	13	dirt	1400	Lacks Col/Ler deletions	5		Observed	40.2	11.0752	16.9936	3.38208	4.79735	7.8822	0.825679	AA
83	At370(2)	15	dirt	1400	Lacks Col/Ler deletions	2.5		Observed	22							AA
84	At370(3)	15	dirt	1400	Lacks Col/Ler deletions	2.5		Observed								AA
85	At370(4)	15	dirt	1400	Lacks Col/Ler deletions	2		Observed								AA
86	At370(4)	15	dirt	1400	Lacks Col/Ler deletions	1.5		Observed	46							AA
87	At10At396							Not observed								AA
88	At100-102	17	gravel	1400	Lacks Col/Ler deletions	4.25	25	Not observed	40	9.69465	9.03055	-0.379499	5.2374	11.523	1.68239	GG
89	At109-135	27	rock	1400	Lacks Col/Ler deletions	3.25	9	Not observed	38.375	11.84	13.5267	0.963871	6.7804	10.5211	1.00122	GG
90								Not observed								GG
91	At136-140	25	dirt	1400	Lacks Col/Ler deletions	3	9	Not observed	31.7273	7.27646	9.22806	1.11524	5.83047	11.1884	1.43408	GG
92	At161-162	7	dirt	1400	Col deletion	3.75	11	Not observed	25.3125	6.97533	9.37433	1.3709				GG
93	At164-170	3	garden	1400	Lacks Col/Ler deletions	3.75	26	Not observed	29	8.87971	10.2612	0.789454	6.17443	9.88015	0.99186	AA
94	At186-201	15	garden	1200	Lacks Col/Ler deletions	3		Not observed	23							GG
95	At204-207	30	garden	1200	Lacks Col/Ler deletions	3.5		Not observed	24	2.88045	2.60575	-0.156979				AA
96	At208-217	15	dirt	2000	Lacks Col/Ler deletions	4	11	Not observed	30							GG
97	At239-243	75	dirt	1400
98	At244-245	6	garden	1000	Lacks Col/Ler deletions		9	Not observed	45	7.2878	8.1153	0.472876				GG
99	At407-408							Not observed								GG
100	At252-254	14	garden	1200	Lacks Col/Ler deletions	4	9	Not observed	31	4.37283	7.0845	1.54958	6.50863	10.5143	1.07213	GG
101	At263-267	31	garden	1200	Lacks Col/Ler deletions	4		Not observed	40							GG
102	At298-299	45	dirt	1200	Lacks Col/Ler deletions		9	Not observed	37.2667	10.5606	15.8996	3.05096	6.02036	9.82978	1.01962	GG
103	At301-306	27	dirt	1200	Lacks Col/Ler deletions	5	9	Not observed		11.0096	12.2563	0.712454				GG
104	At311-312	52	dirt	1400	Lacks Col/Ler deletions	3	11	Not observed	33	8.50106	9.08491	0.333636	7.21156	13.4828	1.67854	GG
105	At313-316	15	dirt	1400	Lacks Col/Ler deletions	2.25	26	Not observed	32.05	7.19976	6.75233	-0.255682	6.97788	12.1685	1.38931	AA
106	At313-316(2)							Not observed								AA
107	At320-321	15	dirt	1400	Lacks Col/Ler deletions	2		Not observed	34.5	7.52019	8.14	0.35419	5.66006	8.57232	0.779485	AA
108	At320-321(2)							Not observed								AA
109	At321-322 (At322)	15	dirt	1400	Lacks Col/Ler deletions	1.75		Observed	35.8667	6.54677	6.55895	0.00695995	5.93698	9.25927	0.889232	AA
110	At339-348	76	dirt	1600	Col deletion		22	Not observed	38.3846	10.8571	12.0591	0.686889	3.08815	5.785	0.721829	GG
111	At394-395	11	gravel	1400	Lacks Col/Ler deletions	7.25		Not observed	32.2857	4.54591	7.32132	1.586	6.19827	10.9853	1.28128	GG
112	At397-399	6	dirt	1600	Lacks Col/Ler deletions	2.5		Not observed	32.7	5.49444	7.79575	1.31508	4.92359	7.93111	0.804983	GG
113	At400-404							Not observed
114	At400-404ast	24	gravel	1600	Lacks Col/Ler deletions	5	8	Not observed	45	7.27562	8.86793	0.90992	8.40251	13.55	1.37776	GG
115	At409-412	58	gravel	1600	Lacks Col/Ler deletions	5	25	Not observed	32.5333	7.88915	7.6079	-0.16072	6.73687	10.3712	0.972739	GG
116	At413-414	18	gravel	1400	Lacks Col/Ler deletions	4	11	Not observed	31.4	9.43775	10.1148	0.386905	5.69267	12.6142	1.8526	GG
117	At421-424	7	dirt	593	Lacks Col/Ler deletions	3		Not observed								GG
118	At425-442	23	gravel	3063	Lacks Col/Ler deletions	7	25	Not observed	39				6.7135	9.3268	0.699466	GG
119	At444-448	35	dirt	1200	Lacks Col/Ler deletions	4	18	Not observed	37.25	9.64884	14.8512	2.97288	6.46963	10.0608	0.961186	GG
120	At452-453	107	dirt	1200	Lacks Col/Ler deletions	3.75	19	Not observed	42							GG
121	At454-459	40	dirt	1200	Lacks Col/Ler deletions	3.5	18	Not observed	29.5	8.07603	9.55626	0.845876	7.74026	10.047	0.6174	GG
122	At460-462	40	gravel	1200	Col deletion	4		Observed	36	8.4985	14.9238	3.67171	6.13523	10.2115	1.09105	GG
123	At463-465	39	gravel	1000	Lacks Col/Ler deletions	7	9	Not observed	29.5	6.90799	9.05074	1.22447	4.593	10.6251	1.61453	GG
124	At467-468	87	gravel	1200	Lacks Col/Ler deletions	2	9	Not observed	23.25	6.01615	10.7315	2.69456	5.49215	8.99115	0.936529
125	At469-472	37	gravel	1200	Lacks Col/Ler deletions	3		Not observed	34.75	6.72983	6.15442	-0.32882	4.78477	8.34596	0.953175	AA
126	At472-475	37	gravel	1200	Lacks Col/Ler deletions	6	9	Not observed	31.7368	6.14237	12.4134	3.58355	4.257	8.66865	1.18081	GG
127	At472-478	37	gravel	1200	Lacks Col/Ler deletions	8	22	Not observed	31.625	6.62622	8.98509	1.34797	5.65933	10.9407	1.41359	GG
128	At50-59	30	garden	2400	Lacks Col/Ler deletions	1.75	26	Not observed	24.3571	5.71531	6.39841	0.390356				AA
129	At506-510	20	dirt	1200	Lacks Col/Ler deletions	2		Not observed	26	6.80608	7.87679	0.611854	5.95469	9.68267	0.997815	AA
130	At529-530	31	dirt	1200	Lacks Col/Ler deletions	4	9	Not observed	34							GG
131	At566-575		unknown		Lacks Col/Ler deletions	5	17	Not observed	30.6923				9.09872	11.5109	0.64564	AA
132	At75-76	29	dirt	2400	Lacks Col/Ler deletions	2	26	Not observed	26.25	7.22326	9.93198	1.5479	6.76326	9.56	0.748564	AA
133	At77-79	9	gravel	2800	Lacks Col/Ler deletions	2.25	25	Not observed	34.8571	9.41381	8.36303	-0.600467	6.16321	8.8121	0.708993	GG
134	At80-86	10	dirt	2800	Col deletion	2.75	25	Not observed	38.2	9.33452	12.8949	2.03458	6.59367	10.6024	1.07295	GG
135	At80-86ast							Not observed								GG
136	At91-99ast	17	dirt	1400	Lacks Col/Ler deletions	3.5		Not observed	40	9.11215	8.73395	-0.216117	7.5458	9.44916	0.509446	GG
137	Bur-0		limestone	2000	Lacks Col/Ler deletions	3.5		Observed		7.66673	7.64204	-0.0141088	4.42441	5.89329	0.393153	GG
138	Col-0				Col deletion	6.5	22	Not observed	22	8.19297	11.8519	2.09087	2.99515	4.61197	0.432753	GG
139	NS10				Lacks Col/Ler deletions			Not observed		11.7617	14.2879	1.44358	4.83753	6.19372	0.362993	GG
140	NS15				Lacks Col/Ler deletions			Not observed		11.9009	8.87521	-1.72903	3.07769	5.00984	0.517151	GG
