# Supplementary material for: A Polynucleotide Repeat Expansion Causing Temperature-Sensitivity Persists in Wild Irish Accessions of Arabidopsis thaliana
Source: Front Plant Sci. 2016 Aug 31;7:1311. doi: 10.3389/fpls.2016.01311 (PMC5006647; doi:10.3389/fpls.2016.01311)
Supplement: Table S6 — DArT-seq genotypic data of 4556 markers for the 131 lines. [file Table6.XLSX]

## Sheet: SNPsRealigned.131.a.txt
Chr	Pos	Allele	Alternate	34	40	41	50	60	66	172	193	220	238	246	249	273	359	364	369	380	382	390	396	408	434	466	533	164-170ast	244-245	298-299	339-348	394-395	397-399	400-404ast	425-442	452-453	454-459	460-462	463-465	472-475	472-478	566-575	At100-102	At104	At108	At109-135	At109-135ast	At10At396	At112ast
1	31291	A	C	A,A	A,A	A,A	A,A	A,A	A,A	A,A	A,A	A,A	A,A	A,A	A,A	A,A	A,A	A,A	A,A	A,A	A,A	A,A	A,A	A,A	A,A	A,A	A,A	A,A	A,A	A,A	A,A	A,A	A,A	A,A	A,A	A,A	A,A	A,A	A,A	A,A	A,A	A,A	A,A	A,A	A,A	A,A	A,A	A,A	A,A
1	75765	C	G	G,G	C,C	C,C	C,C	C,C	G,G	C,G	G,G	C,C	G,G	G,G	G,G	C,C	C,C	G,G	C,C	G,G	C,C	G,G	G,G	C,C	G,G	C,C	C,C	C,C	G,G	G,G	C,C	C,C	C,C	C,C	C,C	C,C	C,C	C,C	C,C	C,C	C,C	C,C	C,C	C,C	C,C	C,C	C,C	C,C	G,G
1	100238	A	T	A,A	A,A	A,A	T,T	T,T	A,A	A,A	A,A	T,T	A,A	A,A	A,A	T,T	A,A	A,A	T,T	A,A	T,T	A,A	A,A	A,A	A,A	T,T	A,A	A,A	A,A	A,A	A,A	T,T	T,T	A,A	A,A	T,T	A,T	T,T	T,T	A,A	A,A	T,T	T,T	A,A	A,A	A,A	A,A	A,A	A,A
1	100303	T	C	T,T	T,T	T,T	C,C	C,C	C,C	T,T	T,T	C,C	C,C	T,T	T,T	C,C	T,T	T,T	C,C	T,T	C,C	T,T	T,T	T,T	T,T	C,C	T,T	T,T	T,T	T,T	T,T	C,C	C,C	T,T	T,T	C,C	T,C	C,C	C,C	C,C	T,T	T,C	C,C	T,T	T,T	T,T	T,T	T,T	T,T
1	109671	T	G	T,T	T,T	T,T	T,T	T,T	T,T	T,T	T,T	T,T	T,T	T,T	T,T	T,T	T,T	T,T	T,T	T,T	T,T	T,T	T,T	T,T	T,T	T,T	T,T	T,T	T,T	T,T	T,T	T,T	T,T	T,T	T,T	T,T	T,T	T,T	T,T	T,T	G,G	T,T	T,T	T,T	T,T	T,T	T,T	T,T	T,T
1	163863	C	A	T,T	C,C	C,C	C,C	C,C	A,A	C,A	A,A	C,C	A,A	A,A	A,A	C,C	C,C	C,C	C,C	A,A	C,C	C,C	C,C	C,C	C,C	C,C	C,C	C,C	C,C	A,A	C,C	C,C	C,C	C,C	C,C	C,C	C,C	C,C	C,C	C,C	C,C	C,C	C,C	C,C	C,C	C,C	C,C	C,C	C,C
1	164801	A	T	A,A	A,A	A,A	A,A	A,A	T,T	A,A	T,T	A,A	T,T	T,T	T,T	A,A	A,A	T,T	A,A	T,T	A,A	A,A	A,A	A,A	A,A	A,A	A,A	A,A	A,A	T,T	A,A	A,A	A,A	A,A	A,A	A,A	A,A	A,A	A,A	A,A	A,A	A,A	A,A	A,A	A,A	A,A	A,A	A,A	A,A
1	169833	T	A	A,A	T,T	T,T	T,T	T,T	A,A	T,A	A,A	A,A	A,A	A,A	A,A	T,T	T,T	A,A	T,T	A,A	A,A	T,T	T,T	T,T	T,T	T,T	T,T	T,T	T,T	A,A	T,T	A,A	T,T	T,T	T,T	A,A	T,T	A,A	T,T	T,T	T,T	T,T	T,T	T,T	T,T	T,A	T,T	T,T	T,T
1	201157	G	A	G,A	G,G	A,A	G,G	G,G	A,A	G,A	A,A	G,G	G,A	A,A	A,A	G,G	G,G	A,A	G,G	A,A	G,G	G,G	G,G	G,G	G,G	G,G	G,G	G,G	G,G	G,G	G,G	G,G	G,G	G,G	G,G	G,G	G,G	G,A	G,G	G,G	G,G	G,G	G,A	G,G	G,G	G,G	G,G	G,G	G,G
1	215421	C	T	C,C	C,C	C,C	C,C	C,C	C,C	C,C	C,C	C,C	C,C	C,C	C,C	C,C	C,C	C,C	C,C	C,C	T,T	C,C	C,C	C,C	C,C	C,C	C,C	C,C	C,C	C,C	C,C	C,C	C,C	C,C	C,C	T,T	C,C	C,C	C,C	C,C	C,C	C,C	C,C	C,C	C,C	C,C	C,C	C,C	C,C
1	241622	A	C	A,A	A,A	A,A	A,A	A,A	C,C	A,C	C,C	A,A	C,C	C,C	A,A	A,A	A,A	C,C	A,A	C,C	A,A	A,A	C,C	A,A	A,A	A,A	A,A	A,A	A,A	C,C	A,A	A,A	A,A	A,A	A,A	A,A	A,A	A,A	A,A	A,A	A,A	A,A	A,A	A,A	A,A	A,A	A,A	A,A	A,A
1	250530	C	G	C,C	C,C	C,C	C,C	C,C	C,C	C,C	C,C	G,G	C,C	C,C	C,C	C,C	C,C	C,C	C,C	C,C	C,C	C,G	C,C	C,C	C,C	C,C	C,C	C,C	C,C	C,C	C,C	G,G	C,C	C,C	C,C	C,C	C,C	C,G	C,C	C,C	C,C	C,C	C,C	C,C	C,C	C,C	C,C	C,C	C,C
1	274980	T	C	T,T	T,T	T,T	T,T	T,T	T,T	T,T	T,T	T,T	T,T	T,T	T,T	T,T	T,T	T,T	T,T	T,T	T,T	T,T	T,T	T,T	T,T	T,T	T,T	T,T	T,T	T,T	T,T	T,T	T,T	T,T	T,T	T,T	T,T	T,T	T,T	T,T	T,T	T,T	T,T	T,T	T,T	T,T	T,T	T,T	T,T
1	275045	T	G	T,T	T,T	T,T	T,T	T,T	T,T	T,T	T,T	T,T	T,T	T,T	T,T	T,T	T,T	T,T	T,T	T,T	T,T	T,T	T,T	T,T	T,T	T,T	T,T	T,T	T,T	G,G	T,T	T,T	T,T	T,T	T,T	T,T	T,T	T,T	T,T	T,T	T,T	T,T	T,T	T,T	T,T	T,T	T,T	T,T	T,T
1	279530	A	T	A,A	A,A	A,A	A,A	A,A	A,A	A,A	A,A	A,A	A,A	A,A	A,A	A,A	A,A	A,A	A,A	A,A	A,A	A,A	A,A	A,A	A,A	A,A	A,A	A,A	A,A	A,A	A,A	A,A	A,A	A,A	A,A	A,A	A,A	A,A	A,A	A,A	A,A	A,A	A,A	A,A	A,A	A,A	A,A	A,A	T,T
1	304505	C	G	A,A	G,G	G,G	G,G	G,G	C,C	C,G	C,C	G,G	C,C	C,C	G,G	G,G	G,G	C,C	C,C	C,C	C,C	C,C	G,G	G,G	G,G	G,G	G,G	G,G	G,G	C,C	C,C	G,G	G,G	G,G	G,G	G,G	G,G	G,G	G,G	G,G	G,G	G,G	G,G	G,G	G,G	G,G	G,G	G,G	G,G
1	361757	G	A	G,G	G,G	G,G	G,G	G,G	A,A	G,A	A,A	G,G	A,A	A,A	G,G	G,G	G,G	A,A	G,G	A,A	G,G	G,G	G,G	G,A	G,G	G,G	G,G	G,G	G,G	A,A	G,G	G,G	G,G	G,G	G,G	G,G	G,G	G,G	G,G	G,G	G,G	G,G	G,G	G,G	G,G	G,G	G,G	G,A	G,G
1	378048	G	A	G,G	G,G	G,G	A,A	A,A	G,G	G,G	G,G	G,G	G,G	G,G	G,G	A,A	G,G	G,G	G,G	G,G	G,G	G,G	G,G	G,G	G,G	A,A	G,G	G,G	G,G	G,G	G,G	G,G	A,A	G,G	G,G	G,G	G,A	G,G	A,A	A,A	G,G	A,A	A,A	G,G	G,G	G,G	G,G	G,G	G,G
1	385838	C	T	C,C	C,C	C,C	T,T	T,T	C,C	C,C	C,C	C,C	C,C	C,C	C,T	T,T	C,C	C,C	C,C	C,C	C,C	C,C	C,C	C,C	C,C	T,T	C,C	C,C	C,C	C,C	C,C	C,C	T,T	C,C	C,C	C,C	C,T	C,C	T,T	T,T	C,C	T,T	T,T	C,C	C,C	C,C	C,C	C,C	C,C
1	393960	C	T	C,C	T,T	C,C	C,C	C,C	C,C	C,T	C,C	C,C	C,C	C,C	C,C	C,C	T,T	C,C	C,C	C,C	C,C	C,C	C,C	C,C	C,C	C,C	C,C	C,C	C,C	C,C	T,T	C,C	C,C	T,T	T,T	C,C	T,T	C,C	C,C	C,C	C,C	C,C	C,C	T,T	T,T	T,T	T,T	C,C	C,C
1	401509	G	A	G,G	G,G	A,A	A,A	A,A	G,G	G,G	G,G	G,G	G,G	G,G	G,G	A,A	G,G	G,G	G,G	G,G	A,A	A,A	A,A	A,A	A,A	A,A	A,A	A,A	A,A	G,G	G,G	G,G	A,A	G,G	G,G	A,A	G,A	A,A	A,A	A,A	G,G	A,A	A,A	G,G	G,G	G,G	G,G	A,A	A,A
1	525531	C	A	C,C	C,C	C,C	C,C	C,C	C,C	C,C	C,C	A,A	C,C	C,C	C,C	C,C	C,C	C,C	A,A	C,C	C,C	C,C	C,C	C,A	C,C	C,C	C,C	C,C	C,C	C,C	C,C	A,A	C,C	C,C	C,C	C,C	C,C	C,C	C,C	C,C	C,C	C,C	C,C	C,C	C,C	C,C	C,C	C,C	C,C
1	545711	C	T	C,C	C,C	C,C	C,C	C,C	T,T	C,T	T,T	C,C	C,C	T,T	C,C	C,C	C,C	T,T	C,C	T,T	C,C	C,C	C,C	C,C	C,C	C,C	C,C	C,C	C,C	C,C	C,C	C,C	C,C	C,C	C,C	C,C	C,C	T,T	C,C	C,C	C,C	C,C	C,C	C,C	C,C	C,C	C,C	C,C	C,C
1	585652	T	A	T,T	T,T	T,T	T,T	T,T	T,T	T,T	T,T	T,T	T,T	T,T	T,T	A,A	T,T	T,T	T,T	T,T	T,T	T,T	T,T	T,T	T,T	A,A	T,T	T,T	T,T	T,T	T,T	T,T	T,T	T,T	T,T	T,T	T,T	T,T	A,A	T,T	T,T	T,A	T,T	T,T	T,T	T,T	T,T	T,T	T,T
1	596414	T	A	A,A	A,A	T,T	T,T	T,T	T,T	T,A	T,T	A,A	T,T	T,T	A,A	T,T	A,A	T,T	T,T	T,T	A,A	T,T	T,T	T,T	T,T	T,T	T,T	T,T	T,T	T,T	A,A	T,A	T,T	A,A	A,A	T,A	T,A	T,T	T,T	T,T	T,T	T,T	T,T	A,A	A,A	A,A	A,A	T,T	T,T
1	608189	A	G	A,A	A,A	A,A	A,A	A,A	A,A	A,A	A,A	A,A	A,A	A,A	A,A	A,A	A,A	A,A	A,A	A,A	A,A	A,A	A,A	A,A	A,A	A,A	A,A	A,A	A,A	A,A	A,A	A,A	A,A	A,A	A,A	A,A	A,A	A,A	A,A	A,A	A,A	A,G	A,A	A,A	A,A	A,A	A,A	A,A	A,A
1	647024	T	G	G,G	T,T	T,T	T,T	T,T	T,T	T,T	T,T	T,T	T,T	T,T	G,G	G,G	T,T	T,T	T,T	T,T	T,T	T,T	T,T	T,T	T,T	G,G	T,T	T,T	T,T	T,T	T,T	T,T	T,T	T,T	T,T	T,T	T,T	T,T	G,G	T,T	T,T	T,G	T,T	T,T	T,T	T,T	T,T	T,T	T,T
1	674523	T	C	T,T	T,T	T,T	T,T	T,T	T,T	T,T	T,T	T,T	T,T	T,T	T,T	T,T	T,T	T,T	C,C	T,T	T,T	T,T	T,T	T,T	T,T	T,T	T,T	T,T	T,T	T,T	T,T	T,T	T,T	T,T	T,T	T,T	T,T	T,T	T,T	T,T	T,T	T,T	T,T	T,T	T,T	T,T	T,T	T,T	T,T
1	734948	T	G	T,T	T,T	T,T	T,T	T,T	T,T	T,T	T,T	T,T	T,T	T,T	T,T	T,T	T,T	T,T	T,T	T,T	T,T	T,T	T,T	T,T	T,T	T,T	T,T	T,T	T,T	T,T	T,T	T,T	T,T	T,T	T,T	T,T	T,T	T,T	T,T	T,T	T,T	T,T	T,T	T,T	T,T	T,T	T,T	T,T	T,T
1	744975	A	C	A,A	A,A	A,A	A,A	A,A	A,A	A,A	A,A	A,A	A,A	A,A	A,A	A,A	A,A	A,A	A,A	A,A	A,A	A,A	A,A	A,A	A,A	A,A	A,A	A,A	A,A	A,A	A,A	A,A	A,A	A,A	A,A	A,A	A,A	A,A	A,A	A,A	A,A	A,A	A,A	A,A	A,A	A,A	A,A	A,A	A,A
1	745273	C	T	C,C	C,C	C,C	C,C	C,C	C,C	C,C	C,C	C,C	C,C	C,C	C,C	C,C	C,C	C,C	C,C	C,C	C,C	C,C	C,C	C,C	C,C	C,C	C,C	C,C	C,C	C,C	C,C	C,C	C,C	C,C	C,C	C,C	C,C	C,C	C,C	C,C	C,C	C,C	C,C	C,C	C,C	C,C	C,C	C,C	C,C
1	795906	T	G	T,T	T,T	G,G	T,T	T,T	T,T	T,T	T,T	T,T	T,T	T,T	T,T	T,T	T,T	T,T	T,T	T,T	T,T	T,G	G,G	G,G	T,T	T,T	T,T	T,T	T,T	T,T	T,T	T,T	T,T	T,T	T,T	T,T	T,T	T,T	T,T	T,T	T,T	T,G	T,T	T,T	T,G	T,T	T,T	G,G	T,T
1	807880	G	T	G,G	G,G	T,T	G,G	G,G	G,G	G,G	G,G	G,G	G,G	G,G	G,G	G,G	G,G	G,G	G,G	G,G	T,T	G,G	T,T	T,T	T,T	G,G	G,G	G,G	T,T	T,T	G,G	G,G	G,G	G,G	G,G	T,T	G,G	G,G	G,G	G,G	G,G	G,T	G,G	G,G	G,G	G,G	G,G	T,T	G,T
1	820589	G	C	G,G	G,G	G,G	G,G	G,G	G,G	G,G	G,G	G,G	G,G	G,G	G,G	G,G	G,G	G,G	G,G	G,G	G,G	G,G	G,G	G,G	G,G	G,G	G,G	G,G	G,G	G,G	G,G	G,G	G,G	G,G	G,G	G,G	G,G	G,G	G,G	G,G	G,G	G,G	G,G	G,G	G,G	G,G	G,G	G,G	G,G
1	828715	A	G	A,A	A,G	A,A	G,G	G,G	A,A	A,A	A,A	A,A	A,G	A,A	A,A	G,G	A,A	A,A	A,A	A,A	A,A	A,A	A,A	A,A	A,A	G,G	A,A	A,A	A,A	A,A	A,A	A,G	A,G	A,A	A,A	A,A	A,G	A,A	G,G	G,G	A,A	A,G	G,G	A,A	A,A	A,A	A,A	A,A	A,A
1	877302	G	A	A,A	G,G	G,G	G,G	G,G	G,G	G,G	G,G	A,A	G,G	G,G	A,A	G,G	G,G	G,G	G,G	G,G	G,G	G,G	G,G	G,G	G,G	G,G	G,G	G,G	G,G	G,G	G,G	A,A	G,G	G,G	G,G	G,G	G,G	G,G	G,G	G,G	A,A	G,G	G,G	G,G	G,G	G,G	G,G	G,G	G,G
1	885833	C	G	C,C	C,C	C,C	C,C	C,C	G,G	C,G	G,G	C,C	G,G	G,G	C,C	C,C	C,C	G,G	C,C	C,G	C,C	C,C	C,C	C,C	C,C	C,C	C,C	C,C	C,C	C,C	C,C	C,C	C,C	C,C	C,C	C,C	C,C	G,G	C,C	C,C	C,C	C,C	C,C	C,C	C,C	C,C	C,C	C,C	C,C
1	914674	A	G	G,G	A,A	G,G	G,G	G,G	A,A	A,A	A,A	G,G	A,A	A,A	G,G	G,G	A,A	A,A	G,G	A,A	A,A	A,A	G,G	G,G	G,G	G,G	A,A	A,A	A,A	A,G	A,A	G,G	G,G	A,G	A,A	A,A	A,G	A,A	G,G	G,G	A,G	G,G	G,G	A,A	A,A	A,A	A,A	G,G	G,G
1	920054	C	T	T,T	C,C	C,C	T,T	T,T	C,C	C,C	C,C	T,T	C,C	C,C	C,T	T,T	C,C	C,C	C,C	C,C	C,C	C,C	C,C	C,C	C,C	T,T	T,T	T,T	T,T	C,C	C,C	T,T	T,T	C,C	C,C	C,C	C,T	C,C	T,T	T,T	T,T	T,T	T,T	C,C	C,C	C,C	C,C	C,C	T,T
1	939435	C	A	C,C	C,C	C,C	A,A	C,A	C,C	C,C	C,C	C,C	C,C	C,C	C,C	A,A	C,C	C,C	C,C	C,C	C,C	C,C	C,C	C,C	C,C	A,A	C,C	C,C	C,C	C,C	C,C	C,C	A,A	C,A	C,C	C,C	C,A	C,C	A,A	A,A	C,C	C,A	A,A	C,C	C,C	C,C	C,C	C,C	C,C
1	947752	T	C	T,T	T,T	T,T	T,T	T,T	C,C	T,C	C,C	T,T	C,C	C,C	T,T	T,T	T,T	C,C	C,C	C,C	C,C	T,T	T,T	T,T	T,T	T,T	T,T	T,T	T,T	C,C	T,T	T,T	T,T	T,T	T,T	C,C	T,T	C,C	T,T	T,T	T,T	T,T	T,T	T,T	T,T	T,T	T,T	T,T	T,T
1	1007422	T	G	T,T	G,G	G,G	G,G	G,G	T,T	T,G	T,T	T,T	T,T	T,T	T,T	G,G	G,G	T,T	G,G	T,T	T,T	G,G	G,G	G,G	G,G	G,G	G,G	G,G	G,G	G,G	G,G	T,T	G,G	G,G	G,G	G,G	G,G	T,T	G,G	G,G	G,G	G,G	G,G	G,G	G,G	G,G	G,G	G,G	G,G
1	1041266	G	A	G,G	A,A	G,G	G,G	G,G	G,G	A,A	A,A	G,G	G,G	G,G	G,G	G,G	A,A	G,G	G,G	G,G	G,G	G,G	G,G	G,G	G,G	G,G	G,G	G,G	G,G	G,G	A,A	G,G	G,G	A,A	A,A	G,G	G,A	G,G	G,G	G,G	G,G	G,G	G,G	A,A	A,A	A,A	A,A	G,G	G,G
1	1076882	G	A	G,G	G,G	G,G	G,G	G,G	G,G	G,G	G,G	G,G	G,G	G,G	G,G	G,G	G,G	G,G	G,A	G,G	G,G	A,A	G,G	G,G	G,G	G,G	G,G	G,G	G,G	G,G	G,G	G,G	G,G	G,G	G,G	G,G	G,G	G,G	G,G	G,G	G,G	G,G	G,G	G,G	G,G	G,G	G,G	G,G	G,G
1	1077453	C	T	C,C	C,C	C,C	C,C	C,C	C,C	C,C	C,C	C,C	C,C	C,C	C,C	C,C	C,C	C,C	C,C	C,C	C,C	T,T	C,C	C,C	C,C	C,C	C,C	C,C	C,C	C,C	C,C	C,C	C,C	C,C	C,C	C,C	C,C	C,C	C,C	C,C	C,C	C,C	C,C	C,C	C,C	C,C	C,C	C,C	C,C
1	1089115	G	A	G,G	G,G	G,G	G,G	G,G	G,G	G,G	G,G	G,G	G,G	G,G	G,G	G,G	G,G	G,G	G,G	G,G	G,G	A,A	G,G	G,G	G,G	G,G	G,G	G,G	G,G	G,G	G,G	G,G	G,G	G,G	G,G	G,G	G,G	G,G	G,G	G,G	G,G	G,G	G,G	G,G	G,G	G,G	G,G	G,G	G,G
1	1093661	A	G	A,A	A,A	A,A	A,A	A,A	A,A	A,A	A,A	A,A	A,A	A,A	A,A	A,A	A,A	A,A	A,A	A,A	A,A	A,A	A,A	A,A	A,A	A,A	A,A	A,A	A,A	A,A	A,A	A,G	A,A	A,A	A,A	A,A	A,A	G,G	A,A	A,A	A,A	A,A	A,A	A,A	A,A	A,A	A,A	A,A	A,A
1	1093726	A	T	A,A	A,A	A,A	A,A	A,A	A,A	A,A	A,A	A,A	A,A	A,A	A,A	A,A	A,A	A,A	A,A	A,A	A,A	A,T	A,A	A,A	A,A	A,A	A,A	A,A	A,A	A,A	A,A	A,A	A,A	A,A	A,A	A,A	A,A	A,A	A,A	A,A	A,A	A,A	A,A	A,A	A,A	A,A	A,A	A,A	A,T
1	1100188	C	G	C,C	C,C	C,C	C,C	C,C	C,C	C,C	C,C	C,C	C,C	C,C	C,C	C,C	C,C	C,C	C,C	C,C	C,C	C,C	C,C	C,C	G,G	C,C	G,G	G,G	G,G	C,C	C,C	C,C	C,C	C,C	C,C	C,C	C,C	C,C	C,C	C,C	C,C	C,C	C,C	C,C	C,C	C,C	C,C	C,C	C,C
1	1112790	C	A	C,C	C,C	C,C	C,C	C,C	C,C	C,C	C,C	C,C	C,C	C,C	C,C	C,C	C,C	C,C	A,A	C,C	C,C	A,A	C,C	C,C	C,C	C,C	C,C	C,C	C,C	C,C	C,C	C,C	C,C	C,C	C,C	C,C	C,C	C,C	C,C	C,C	C,C	C,C	C,C	C,C	C,C	C,C	C,C	C,C	C,C
1	1112855	G	A	G,G	G,G	G,G	G,G	G,G	G,G	G,G	G,G	G,G	G,G	G,G	G,G	G,G	G,G	G,G	A,A	G,G	G,G	A,A	G,G	G,G	G,G	G,G	G,G	G,G	G,G	G,G	G,G	G,G	G,G	G,G	G,G	G,G	G,G	G,G	G,G	G,G	G,G	G,G	G,G	G,G	G,G	G,G	G,G	G,G	G,G
1	1117751	G	T	G,G	G,G	G,G	G,G	G,G	G,G	G,G	G,G	G,G	G,G	G,G	G,G	G,G	G,G	G,G	T,T	G,G	G,G	T,T	G,G	G,G	G,G	G,G	G,G	G,G	G,G	G,G	G,G	G,G	G,G	G,G	G,G	G,G	G,G	G,G	G,G	G,G	G,G	G,G	G,G	G,G	G,G	G,G	G,G	G,G	G,G
1	1161827	A	T	G,G	T,T	A,A	A,A	A,A	A,A	A,T	A,A	T,T	A,A	A,A	T,T	A,A	A,A	A,A	A,A	A,T	A,A	A,A	A,A	A,A	A,A	A,A	A,A	A,A	A,A	A,A	T,T	T,T	A,A	T,T	T,T	A,A	A,A	A,A	A,A	A,A	T,T	A,A	A,A	T,T	T,T	T,T	T,T	A,A	A,A
1	1180730	C	A	C,C	C,C	C,C	C,C	C,C	C,C	C,C	C,C	C,C	C,C	C,C	C,C	C,C	C,C	C,C	C,C	C,C	C,C	A,A	C,C	C,C	C,C	C,C	A,A	A,A	C,C	C,C	C,C	C,C	C,C	C,C	C,C	C,C	C,C	C,C	C,C	C,C	C,C	C,C	C,C	C,C	C,C	C,C	C,C	C,C	C,C
1	1180806	C	G	C,C	C,C	C,C	C,C	C,C	C,C	C,C	C,C	C,C	C,C	C,C	C,C	C,C	C,C	C,C	C,C	C,C	C,C	C,G	C,C	C,C	C,C	C,C	G,G	G,G	C,C	C,C	C,C	C,C	C,C	C,C	C,C	C,C	C,C	C,C	C,C	C,C	C,C	C,C	C,C	C,C	C,C	C,C	C,C	C,C	C,C
1	1230781	A	G	A,A	A,A	A,A	A,A	A,A	A,A	A,A	A,A	A,A	A,A	A,A	A,A	A,A	A,A	A,A	A,A	A,A	A,A	A,A	A,A	A,A	A,A	A,A	A,A	A,A	A,A	A,G	A,A	A,A	A,A	A,A	A,A	A,A	A,A	A,A	A,A	A,A	A,A	A,A	A,A	A,A	A,A	A,A	A,A	A,A	A,A
1	1231444	G	T	T,T	G,G	T,T	G,T	G,G	G,G	G,G	G,G	T,T	T,T	T,T	G,T	G,G	G,G	G,G	T,T	G,G	G,G	G,T	T,T	T,T	G,G	G,G	G,G	G,G	G,G	G,G	G,G	T,T	G,G	G,G	G,G	G,G	G,G	G,G	G,G	G,G	G,G	G,T	G,G	G,G	G,G	G,G	G,G	T,T	G,G
1	1243307	A	C	A,A	A,A	A,A	A,A	A,A	A,A	A,A	A,A	A,A	A,A	A,A	A,A	A,A	A,A	A,A	A,A	A,A	A,A	A,A	A,A	A,A	A,A	A,A	A,A	A,A	A,A	A,A	A,A	A,A	A,A	A,A	A,A	A,A	A,A	A,A	A,A	A,A	A,A	A,A	A,A	A,A	A,A	A,A	A,A	A,A	A,A
1	1247640	C	T	C,C	C,C	C,C	C,C	C,C	C,C	C,C	C,C	C,C	C,C	C,C	C,C	C,C	C,C	C,C	C,C	C,C	C,C	C,C	C,C	C,C	C,C	C,C	C,C	C,C	C,C	C,C	C,C	C,C	C,C	C,C	C,C	C,C	C,C	C,T	C,C	C,C	C,C	C,C	C,C	C,C	C,C	C,C	C,C	C,C	C,C
1	1265608	G	T	G,G	G,G	G,G	G,G	G,G	G,G	G,G	G,T	G,G	G,G	G,T	G,G	G,G	G,G	G,G	G,G	G,G	G,G	G,G	G,G	G,G	G,G	G,G	G,G	G,G	G,G	G,G	G,G	G,G	G,G	G,G	G,G	G,G	G,G	G,G	G,G	G,G	G,G	G,G	G,G	G,G	G,G	G,G	G,G	G,G	G,G
1	1298655	G	T	G,G	G,G	G,G	G,G	G,G	T,T	G,T	T,T	G,G	T,T	T,T	G,G	G,G	G,G	T,T	G,G	T,T	G,G	G,G	G,G	G,G	G,G	G,G	G,G	G,G	G,G	T,T	G,G	G,G	G,G	G,G	G,G	G,G	G,G	G,G	G,G	G,G	G,G	G,G	G,G	G,G	G,G	G,G	G,G	G,G	G,G
1	1323848	C	A	C,C	A,A	C,C	A,A	A,A	C,C	C,A	C,C	C,C	C,C	C,C	C,C	A,A	A,A	C,C	C,C	C,C	A,A	A,A	A,A	C,C	C,C	A,A	A,A	A,A	A,A	C,C	A,A	C,C	A,A	A,A	A,A	A,A	A,A	C,C	A,A	A,A	C,C	A,A	A,A	A,A	A,A	A,A	A,A	C,C	C,C
1	1330174	C	G	C,C	C,C	C,C	C,C	C,C	C,C	C,C	C,C	C,C	C,C	C,C	C,C	C,C	C,C	C,C	C,C	C,C	C,C	C,C	G,G	C,C	C,C	C,C	C,C	C,C	C,C	C,C	C,C	C,C	C,C	C,C	C,C	C,C	C,C	C,C	C,C	C,C	C,C	C,G	C,C	C,C	C,C	C,C	C,C	C,C	C,C
1	1355167	A	G	A,A	G,G	A,A	A,A	A,A	G,G	G,G	G,G	A,A	G,G	G,G	A,A	A,A	G,G	G,G	A,A	G,G	A,A	G,G	A,A	A,A	A,A	A,A	A,A	A,A	A,A	A,A	G,G	A,A	A,A	G,G	G,G	A,A	A,G	A,A	A,A	A,A	A,A	A,G	A,A	A,G	G,G	G,G	G,G	A,A	A,A
1	1367200	T	G	G,G	T,T	G,G	T,T	T,T	T,T	T,T	T,T	G,G	T,T	T,T	G,G	T,T	T,T	T,T	G,G	T,T	T,T	T,T	T,T	G,G	G,G	T,T	T,T	T,T	T,T	G,G	T,T	G,G	T,T	T,T	T,T	T,T	T,T	T,T	T,T	T,T	G,G	T,T	T,T	T,T	T,T	T,T	T,T	G,G	G,G
1	1367644	G	A	G,G	G,G	G,G	G,G	G,G	G,G	G,G	G,G	G,G	G,G	G,G	G,G	G,G	G,G	G,G	G,G	G,G	G,G	G,G	G,G	G,G	G,G	G,G	G,G	G,G	G,G	G,G	G,G	G,G	G,G	G,G	G,G	G,G	G,G	A,A	G,G	G,G	G,G	G,G	G,G	G,G	G,G	G,G	G,G	G,G	G,G
1	1431166	G	C	G,G	G,G	G,G	G,G	G,G	C,C	C,C	C,C	G,G	C,C	C,C	G,G	G,G	G,G	C,C	G,G	C,C	G,G	G,G	C,C	G,G	G,G	G,G	G,G	G,G	G,G	C,C	C,C	G,G	G,G	G,G	G,G	G,G	G,G	G,G	G,G	G,G	G,G	G,G	G,G	G,G	G,G	G,G	G,G	G,G	G,G
1	1451692	T	C	T,T	C,C	T,T	T,T	T,T	T,T	T,C	T,T	T,T	T,T	T,T	T,T	T,T	C,C	T,T	T,T	T,T	T,T	T,T	T,T	T,T	T,T	T,T	T,T	T,T	T,T	T,T	C,C	T,T	T,T	C,C	C,C	T,T	T,C	T,T	T,T	T,T	T,T	T,T	T,T	T,C	C,C	C,C	C,C	T,T	T,T
1	1453778	T	C	T,T	C,C	C,C	T,T	T,T	T,T	T,C	T,T	T,T	T,T	T,T	T,T	T,T	C,C	C,C	T,T	T,T	T,T	T,T	T,T	T,T	T,T	T,T	T,T	T,T	T,T	T,T	C,C	T,T	T,T	C,C	C,C	T,T	T,C	T,T	T,T	T,T	T,T	T,T	T,T	C,C	C,C	C,C	C,C	T,T	T,T
1	1459803	G	A	T,T	G,G	G,G	G,G	G,G	A,A	G,A	A,A	G,G	A,A	A,A	A,A	G,G	G,G	A,A	G,G	A,A	A,A	A,A	G,G	G,G	G,G	G,G	G,G	G,G	G,G	G,G	G,G	G,G	G,G	G,G	G,G	A,A	G,G	G,G	G,G	G,G	G,G	G,G	G,G	G,G	G,G	G,G	G,G	G,G	G,G
1	1510994	G	A	G,G	G,G	G,G	G,A	A,A	G,G	G,G	G,G	G,G	G,G	G,G	G,G	G,G	G,G	G,G	G,G	G,G	G,G	G,G	G,G	G,G	G,G	G,G	G,G	G,G	G,G	G,G	G,G	G,G	A,A	G,G	G,G	G,G	G,A	G,G	G,G	G,G	G,G	G,G	A,A	G,G	G,G	G,G	G,G	G,G	G,G
1	1513229	C	G	C,C	C,C	C,C	C,C	C,C	C,C	C,C	C,C	C,C	C,C	C,C	C,C	C,C	C,C	C,C	C,C	C,C	G,G	C,C	C,C	C,C	C,C	C,C	C,C	C,C	C,C	C,C	C,C	C,C	C,C	C,C	C,C	G,G	C,C	C,C	C,C	C,C	G,G	C,C	C,C	C,C	C,C	C,C	C,C	C,C	G,G
1	1572834	C	G	G,G	C,C	C,C	C,C	C,C	C,C	C,C	C,C	G,G	C,C	C,C	G,G	G,G	C,C	C,C	C,C	C,C	C,C	C,G	C,C	C,C	C,C	G,G	C,C	C,C	G,G	G,G	C,C	G,G	C,C	C,C	C,C	C,C	C,C	C,C	G,G	G,G	G,G	C,G	C,C	C,C	C,C	C,C	C,C	C,C	G,G
1	1581050	C	T	C,C	C,C	C,C	C,C	C,C	C,C	C,C	C,C	C,C	C,C	C,C	C,C	C,C	C,C	C,C	C,C	C,C	C,C	C,C	C,C	C,C	C,C	C,C	C,C	C,C	C,C	C,C	C,C	C,C	C,C	C,C	C,C	C,C	C,C	C,C	C,C	C,T	C,C	C,T	C,C	C,C	C,C	C,C	C,C	C,C	C,C
1	1581580	G	A	G,G	G,G	A,A	G,G	G,G	A,A	G,A	A,A	G,G	A,A	A,A	G,G	G,G	G,G	A,A	G,G	A,A	G,G	G,G	G,G	G,G	G,G	G,G	A,A	A,A	A,A	G,G	G,G	G,G	G,G	G,G	G,G	G,G	G,G	G,G	G,G	G,G	G,G	G,G	G,G	G,G	G,G	G,G	G,G	G,G	G,G
1	1584931	G	C	C,C	C,C	G,G	G,G	G,G	G,G	G,C	G,G	C,C	G,G	G,G	C,C	C,C	C,C	G,G	C,C	G,G	C,C	C,C	C,C	G,G	G,G	G,G	C,C	C,C	G,G	C,C	C,C	C,C	C,C	C,C	C,C	C,C	C,C	C,C	C,C	C,C	C,C	C,C	C,C	C,C	C,C	C,C	C,C	G,G	C,C
1	1586274	T	G	T,T	T,T	G,G	T,T	T,T	G,G	T,G	G,G	T,T	G,G	G,G	T,T	G,G	T,T	G,G	T,T	G,G	T,T	T,T	T,T	T,T	T,T	G,G	G,G	G,G	G,G	T,T	T,T	T,T	T,T	T,T	T,T	T,T	T,T	T,T	G,G	G,G	T,T	G,G	T,T	T,T	T,T	T,T	T,T	T,T	T,T
1	1586339	T	C	T,T	T,T	C,C	T,T	T,T	C,C	T,C	C,C	T,C	C,C	C,C	T,T	C,C	T,T	C,C	T,T	C,C	T,T	T,T	T,T	T,T	T,T	C,C	C,C	C,C	C,C	T,T	T,T	T,T	T,T	T,T	T,T	T,T	T,T	T,T	C,C	C,C	T,T	C,C	T,T	T,C	T,T	T,T	T,C	T,T	T,T
1	1623618	T	A	A,A	A,A	A,A	A,A	A,A	A,A	A,A	A,A	T,T	A,A	A,A	A,A	T,T	A,A	A,A	T,T	A,A	T,T	A,A	T,T	T,T	T,T	T,T	A,A	A,A	T,T	A,A	A,A	T,T	A,A	A,A	A,A	T,T	A,A	T,A	T,T	T,T	T,T	T,T	A,A	A,A	A,A	A,A	A,A	T,T	T,T
1	1623683	C	T	C,C	C,C	C,C	C,C	C,C	C,C	C,C	C,C	T,T	C,C	C,C	C,C	T,T	C,C	C,C	T,T	C,C	T,T	C,C	T,T	T,T	T,T	T,T	C,C	C,C	T,T	C,C	C,C	C,T	C,C	C,T	C,C	T,T	C,C	T,T	T,T	T,T	T,T	T,T	C,C	C,C	C,C	C,T	C,C	T,T	T,T
1	1681419	T	C	C,C	C,C	C,C	T,T	T,T	T,T	T,C	T,T	T,T	T,T	T,T	C,C	T,T	C,C	T,T	T,T	T,T	T,T	T,T	T,T	T,T	T,T	T,T	T,T	T,T	T,T	T,T	C,C	T,T	T,T	C,C	C,C	T,T	T,C	T,T	T,T	T,T	T,T	T,T	T,T	C,C	C,C	C,C	C,C	T,T	T,T
1	1685411	C	T	C,T	C,C	C,C	T,T	T,T	C,C	C,C	C,C	C,T	C,C	C,C	C,C	C,C	C,C	C,C	T,T	C,C	T,T	C,T	T,T	T,T	C,T	C,C	C,C	C,C	T,T	C,C	C,C	T,T	T,T	C,C	C,C	T,T	C,T	T,T	C,C	T,T	T,T	C,T	T,T	C,C	C,C	C,C	C,C	T,T	T,T
1	1698199	T	A	T,T	T,T	T,T	T,T	T,T	A,A	T,A	A,A	T,T	A,A	A,A	T,T	T,T	T,T	A,A	T,T	A,A	T,T	T,T	T,T	T,T	T,T	T,T	T,T	T,T	T,T	T,T	T,T	T,T	T,T	T,T	T,T	T,T	T,T	T,T	T,T	T,T	A,A	T,T	T,T	T,T	T,T	T,T	T,T	T,T	T,T
1	1717620	G	A	G,G	G,G	G,G	G,G	G,G	G,G	G,G	G,G	G,G	G,G	G,G	G,G	G,G	G,G	G,G	G,G	G,G	G,G	G,G	G,G	G,G	G,G	G,G	G,G	G,G	G,G	G,G	G,G	G,G	G,G	G,G	G,G	G,G	G,G	G,G	G,G	G,G	G,G	G,G	G,G	G,G	G,G	G,G	G,G	G,G	G,G
1	1717959	G	A	G,G	G,G	G,G	G,G	G,G	G,G	G,G	G,A	G,G	G,G	G,G	G,G	G,G	G,G	G,G	G,G	G,G	G,G	G,G	G,G	G,G	G,G	G,G	G,G	G,G	G,G	A,A	G,G	G,G	G,G	G,G	G,G	G,G	G,A	G,G	G,G	G,G	G,G	G,G	G,G	G,G	G,G	G,G	G,G	G,G	G,G
1	1719772	C	T	C,C	C,C	C,C	C,C	C,C	C,C	C,C	C,C	C,C	C,C	C,C	C,C	C,C	C,C	C,C	C,C	C,C	C,C	C,C	C,C	C,C	C,C	C,C	C,C	C,C	C,C	C,C	C,C	C,C	C,C	C,C	C,C	C,C	C,C	C,C	C,C	C,C	C,C	C,C	C,C	C,C	C,C	C,C	C,C	C,C	C,C
1	1721222	T	G	T,T	T,T	T,T	T,T	T,T	T,T	T,T	T,T	T,T	T,T	T,T	T,T	T,T	T,T	T,T	T,T	T,T	T,T	T,T	T,T	T,T	T,T	T,T	T,T	T,T	T,T	T,T	T,T	T,T	T,T	T,T	T,T	T,T	T,T	T,T	T,T	T,T	T,T	T,T	T,T	T,T	T,T	T,T	T,T	T,T	T,T
1	1752022	A	T	A,A	A,T	A,A	T,T	T,T	T,T	A,T	T,T	A,A	T,T	T,T	A,A	T,T	A,A	T,T	A,A	T,T	A,A	A,A	A,A	A,A	A,A	T,T	A,A	T,T	A,A	T,T	A,A	A,A	T,T	A,A	A,A	A,A	A,T	A,T	T,T	A,A	A,A	A,T	T,T	A,T	A,A	A,A	A,A	A,A	A,A
1	1763629	T	C	T,T	T,T	T,T	T,T	T,T	T,T	T,T	T,T	T,T	T,T	T,T	T,T	T,T	T,T	T,T	T,T	T,T	T,T	T,T	T,T	T,T	T,T	T,T	T,T	T,T	T,T	T,T	T,T	T,T	T,T	T,T	T,T	T,T	T,T	T,T	T,T	T,T	T,T	T,T	T,T	T,C	T,T	T,T	T,T	T,T	T,T
1	1763841	A	G	A,A	A,G	A,A	A,A	A,A	A,A	A,A	A,A	A,A	A,A	A,A	A,A	A,A	A,A	A,A	A,A	A,A	A,A	A,A	A,A	A,A	A,A	A,A	A,A	A,A	A,A	A,A	A,A	A,A	A,A	A,A	A,A	A,A	A,A	A,A	A,A	A,A	A,A	A,A	A,A	A,G	A,A	A,A	A,A	A,A	A,A
1	1782803	G	C	G,G	G,G	G,G	G,G	G,G	G,G	G,G	G,G	G,G	G,C	G,G	G,G	G,G	G,G	G,G	G,G	G,G	G,G	G,G	G,G	G,G	G,G	G,G	G,G	G,G	G,G	G,G	G,G	G,G	G,G	G,G	G,G	G,G	G,G	G,G	G,G	G,G	G,G	G,G	G,G	G,G	G,G	G,G	G,G	G,G	G,G
1	1792301	A	G	A,A	A,A	A,A	A,A	A,A	A,A	A,A	A,A	A,A	A,A	A,A	A,A	A,A	A,A	A,A	A,A	A,A	A,A	A,A	A,A	A,A	A,A	A,A	A,A	A,A	A,A	A,A	A,A	A,A	A,A	A,A	A,G	A,A	A,A	A,A	A,A	A,A	A,A	A,A	A,A	A,A	A,A	A,A	A,A	A,A	A,A
1	1793688	A	T	A,A	A,A	A,A	A,A	A,A	T,T	A,T	T,T	A,A	T,T	T,T	A,A	A,A	A,A	T,T	A,A	T,T	A,A	A,A	A,A	A,A	A,A	A,A	A,A	A,A	A,A	A,A	A,A	A,A	A,A	A,A	A,A	A,A	A,A	A,A	A,A	A,A	A,A	A,A	A,A	A,A	A,A	A,A	A,A	A,A	A,A
1	1795177	A	G	A,A	A,A	A,A	A,A	A,A	A,A	A,A	A,A	A,A	A,A	A,A	A,A	A,A	A,A	A,A	G,G	A,A	G,G	A,A	G,G	G,G	A,A	A,A	A,A	A,A	A,A	A,A	A,A	A,A	A,A	A,A	A,A	A,G	A,A	G,G	A,G	A,G	A,A	A,G	A,A	A,A	A,A	A,A	A,A	G,G	A,G
1	1796038	T	C	T,T	T,T	T,T	T,T	T,T	T,T	T,T	T,T	T,T	T,T	T,T	T,T	T,T	T,T	T,T	T,T	T,T	T,T	T,T	T,T	T,T	T,T	T,T	T,T	T,T	T,T	C,C	T,T	T,T	T,T	T,T	T,T	T,T	T,T	T,T	T,T	T,T	T,T	T,T	T,T	T,T	T,T	T,T	T,T	T,T	T,T
1	1808637	A	G	A,A	A,A	A,A	A,A	A,G	A,A	A,A	A,A	A,A	A,A	A,A	A,A	A,A	A,A	A,A	G,G	A,A	G,G	A,A	G,G	G,G	A,A	A,A	A,A	A,A	A,A	A,A	A,A	A,A	A,A	A,A	A,A	G,G	A,A	G,G	A,A	A,A	A,A	A,A	A,A	A,A	A,A	A,A	A,A	G,G	A,A
1	1830856	A	G	A,A	A,A	A,A	A,A	A,A	A,A	A,A	A,A	A,A	A,A	A,A	A,A	A,A	A,A	A,A	A,A	A,G	A,A	A,A	A,A	A,A	A,A	A,A	A,A	A,A	A,A	A,A	A,A	A,A	A,A	A,A	A,A	A,A	A,A	A,A	A,A	A,A	A,A	A,A	A,A	A,A	A,A	A,A	A,A	A,G	A,G
1	1859369	G	T	G,G	G,G	G,G	G,G	G,G	G,G	G,G	G,G	G,G	G,G	G,G	G,G	G,G	G,G	G,G	G,G	G,G	G,G	G,G	G,G	G,G	G,G	G,G	G,G	G,G	G,G	G,G	G,G	G,G	G,G	G,G	G,G	G,G	G,G	G,G	G,G	G,G	G,G	G,G	G,G	G,G	G,G	G,G	G,G	G,G	G,G
1	1860570	A	C	A,A	A,A	C,C	A,A	A,A	A,A	A,A	A,A	A,A	A,A	A,A	A,A	A,A	A,A	A,A	A,A	A,A	A,A	A,A	A,A	A,A	C,C	A,A	C,C	C,C	C,C	A,A	A,A	A,A	A,A	A,A	A,A	A,A	A,A	A,A	A,A	C,C	A,A	A,A	A,A	A,A	A,A	A,A	A,A	A,A	A,A
1	1886055	C	T	C,C	C,C	C,C	C,C	C,C	T,T	C,T	T,T	C,C	T,T	T,T	C,C	T,T	C,C	T,T	C,C	T,T	C,C	C,C	C,C	C,C	C,C	C,C	C,C	C,C	C,C	C,C	C,C	C,C	C,C	C,C	C,C	C,C	C,C	C,C	T,T	T,T	C,C	T,T	T,T	C,C	C,C	C,C	C,C	C,C	C,C
1	1902086	T	C	T,T	T,T	C,C	C,C	C,C	T,T	T,C	T,T	T,T	T,T	T,T	T,T	T,T	T,T	T,T	T,T	T,T	T,T	T,C	T,T	C,C	T,T	T,T	T,T	T,T	T,T	T,T	T,T	T,T	C,C	T,T	T,T	T,T	T,C	T,T	T,T	T,T	T,T	T,C	C,C	T,T	T,T	T,T	T,T	C,C	T,T
1	1912632	C	T	C,C	C,C	T,T	C,C	C,C	C,C	C,C	C,C	C,C	C,C	C,C	C,C	C,T	C,C	C,C	C,C	C,C	C,C	C,T	C,C	T,T	C,C	T,T	C,C	C,C	C,C	C,C	C,C	C,C	C,C	C,C	C,T	C,C	C,C	C,C	T,T	C,C	C,C	T,T	C,C	C,T	C,C	C,C	C,C	T,T	C,C
1	1933885	G	T	G,G	G,G	G,G	G,G	G,G	G,G	G,G	G,G	G,G	G,G	G,G	G,G	G,G	G,G	G,G	G,G	G,G	G,G	G,G	G,G	G,G	G,G	G,G	G,G	G,G	G,G	G,G	G,G	G,G	G,G	G,G	G,G	G,G	G,G	G,G	G,G	G,G	G,G	G,G	G,G	G,G	G,G	G,G	G,G	G,G	G,G
1	1948130	A	T	A,A	A,A	T,T	T,T	T,T	T,T	A,T	T,T	A,A	T,T	T,T	A,A	A,A	A,A	T,T	A,A	T,T	A,A	A,A	A,A	T,T	A,A	A,A	A,A	A,A	A,A	A,A	A,A	A,A	T,T	A,A	A,A	A,A	A,T	A,A	A,A	A,A	A,A	A,T	T,T	A,A	A,A	A,A	A,T	T,T	A,A
1	1956157	A	C	A,A	A,A	C,C	A,A	A,A	A,A	A,A	A,A	A,A	A,A	A,A	A,A	A,A	A,A	A,A	A,A	A,A	C,C	A,C	C,C	C,C	A,A	A,A	A,A	A,A	A,A	C,C	A,A	A,A	A,A	A,A	A,A	C,C	A,A	C,C	A,A	A,A	A,A	A,C	A,A	A,A	A,A	A,A	A,A	C,C	A,A
1	1956594	C	A	C,C	C,C	A,A	C,C	C,C	C,C	C,C	C,C	C,C	C,C	C,C	C,C	C,C	C,C	C,C	C,C	C,A	A,A	C,C	A,A	A,A	C,C	C,C	C,C	C,C	C,C	A,A	C,C	C,C	C,C	C,C	C,C	A,A	C,C	A,A	C,C	C,C	C,C	C,A	C,C	C,C	C,C	C,C	C,C	A,A	C,C
1	1967768	A	G	A,A	A,A	G,G	A,A	A,A	A,A	A,A	A,A	A,A	A,A	A,A	A,A	A,A	A,A	A,A	A,A	A,A	A,A	A,A	A,A	G,G	G,G	A,A	A,A	A,A	A,A	A,A	A,A	A,A	A,A	A,A	A,A	A,A	A,A	A,A	A,A	A,A	A,A	A,A	A,A	A,A	A,A	A,A	A,A	G,G	A,A
1	1968899	A	G	G,G	G,G	A,A	A,A	A,A	A,A	A,G	A,A	G,G	A,A	A,A	G,G	G,G	G,G	A,A	G,G	A,A	A,A	G,G	A,A	A,A	A,A	G,G	G,G	G,G	G,G	A,A	G,G	G,G	A,A	G,G	G,G	A,A	A,G	A,A	G,G	G,G	G,G	A,G	A,A	G,G	G,G	G,G	G,G	A,A	G,G
1	1979796	T	C	T,C	T,T	T,T	C,C	C,C	T,T	T,T	T,T	T,C	T,T	T,T	T,T	T,T	T,T	T,T	T,C	T,T	T,T	T,T	T,T	T,T	T,T	T,C	T,T	T,T	T,T	T,T	T,T	T,T	C,C	T,T	T,T	T,T	T,C	T,T	T,T	T,T	T,T	T,T	C,C	T,T	T,T	T,T	T,T	T,T	T,T
1	1992746	G	A	G,G	G,G	G,G	G,G	G,G	A,A	G,A	A,A	G,G	A,A	A,A	G,G	A,A	G,G	A,A	A,A	A,A	A,A	G,G	A,A	G,G	G,G	A,A	G,G	G,G	G,G	G,G	G,G	G,G	G,G	G,G	G,G	A,A	G,G	A,A	A,A	A,A	G,G	A,A	G,G	G,G	G,G	G,G	G,G	G,G	G,G
1	2023337	T	A	T,T	T,T	T,T	A,A	A,A	T,T	T,T	T,T	T,A	T,T	T,T	T,T	T,T	T,T	T,T	T,T	T,T	T,T	T,T	T,T	T,T	T,T	T,T	T,T	T,T	T,T	T,T	T,T	A,A	A,A	T,T	T,T	T,T	T,A	T,T	T,T	T,T	T,T	T,T	A,A	T,T	T,T	T,T	T,T	T,T	T,T
1	2024366	T	C	T,T	T,T	T,T	T,T	T,T	T,T	T,T	T,T	T,T	T,T	T,T	T,T	T,C	T,T	T,T	T,T	T,T	C,C	T,T	T,T	T,T	T,T	T,T	T,T	T,T	T,T	T,T	T,T	T,T	T,T	T,T	T,T	C,C	T,T	T,T	T,T	T,T	T,T	T,T	T,T	T,T	T,T	T,T	T,T	T,T	T,T
1	2058916	C	A	C,C	C,C	C,C	C,C	C,C	C,C	C,C	C,C	C,C	C,C	C,C	C,C	A,A	C,C	C,C	C,C	C,C	C,C	C,C	C,C	C,C	C,C	A,A	C,C	C,C	C,C	C,C	C,C	C,C	C,C	C,C	C,C	C,C	C,C	C,C	A,A	C,C	C,C	C,A	C,C	C,C	C,C	C,C	C,C	C,C	C,C
1	2091025	C	T	C,C	C,C	C,C	C,C	C,C	C,C	C,C	C,C	C,C	C,C	C,C	C,C	C,C	C,C	C,C	C,C	C,C	C,C	C,C	C,C	C,C	C,C	C,C	C,C	C,C	C,C	T,T	C,C	C,C	C,C	C,C	C,C	C,C	C,T	C,C	C,C	C,C	C,T	C,C	C,C	C,C	C,C	C,C	C,C	C,C	C,C
1	2094968	A	T	A,A	A,A	A,A	T,T	T,T	A,A	A,A	A,A	A,A	A,A	A,A	A,A	A,A	A,A	A,A	A,A	A,A	A,A	A,A	A,A	A,A	A,A	A,A	A,A	A,A	A,A	A,A	A,A	A,A	T,T	A,A	A,A	A,A	A,T	A,A	A,A	A,A	A,A	A,A	T,T	A,A	A,A	A,A	A,A	A,A	A,A
1	2099549	A	C	A,A	A,A	A,A	A,A	A,A	C,C	A,C	C,C	A,A	C,C	C,C	A,A	A,A	A,A	C,C	A,A	C,C	A,A	A,A	A,A	A,A	A,A	A,A	A,A	A,A	A,A	A,A	A,A	A,A	A,A	A,A	A,A	A,A	A,A	A,A	A,A	C,C	A,A	A,A	A,A	A,A	A,A	A,A	A,A	A,A	A,A
1	2125483	A	T	A,A	A,A	T,T	T,T	T,T	A,A	A,A	A,A	A,A	A,A	A,A	A,A	T,T	A,A	A,A	A,A	A,A	T,T	A,A	T,T	T,T	T,T	T,T	A,A	A,A	A,A	A,A	A,A	A,A	T,T	T,T	A,A	T,T	A,T	T,T	T,T	T,T	A,A	T,T	T,T	A,A	A,A	A,A	A,A	T,T	T,T
1	2127079	G	T	G,G	T,T	G,G	G,G	G,G	G,G	G,T	G,G	G,G	G,G	G,G	G,G	G,G	T,T	G,G	G,G	G,G	G,G	G,G	G,G	G,G	G,G	G,G	G,G	G,G	G,G	G,G	T,T	G,G	G,G	T,T	T,T	G,G	G,T	G,G	G,G	G,G	G,G	G,G	G,G	T,T	T,T	T,T	T,T	G,G	G,G
1	2138944	G	A	G,G	G,G	G,G	G,G	G,G	G,G	G,G	G,G	G,G	G,G	G,A	G,G	G,A	G,G	G,G	G,G	G,G	A,A	G,G	A,A	G,G	G,G	G,G	G,G	G,G	G,G	G,G	G,G	G,G	G,G	G,G	G,G	A,A	G,A	A,A	G,G	G,G	G,G	G,G	G,G	G,G	G,G	G,G	G,G	G,G	G,G
1	2158708	C	T	C,C	C,C	C,C	C,C	C,C	T,T	C,T	T,T	C,C	T,T	T,T	C,C	C,C	C,C	T,T	C,C	T,T	C,C	C,C	C,C	C,C	T,T	C,C	C,C	C,C	T,T	C,C	C,C	C,C	C,C	C,C	C,C	C,C	C,C	C,C	C,C	C,C	C,C	C,C	C,C	C,C	C,C	C,C	C,C	C,C	C,C
1	2226895	C	T	T,T	C,C	C,C	C,C	C,C	T,T	C,T	T,T	C,C	T,T	T,T	C,C	C,C	C,T	T,T	C,C	T,T	C,C	C,C	C,C	T,T	T,T	C,C	C,C	C,C	C,C	C,C	C,C	C,C	C,C	C,C	C,C	C,C	C,C	C,C	C,C	C,C	C,C	C,C	C,C	C,C	C,C	C,C	C,C	T,T	C,C
1	2256547	T	A	T,T	T,T	T,T	T,T	T,T	A,A	T,A	A,A	T,T	A,A	A,A	T,T	T,T	T,T	A,A	T,T	A,A	T,T	T,T	T,T	T,T	T,T	T,T	T,T	T,T	T,T	T,T	T,T	T,T	T,T	T,T	T,T	T,T	T,T	T,T	T,T	T,T	T,T	T,T	T,T	T,T	T,T	T,T	T,T	T,T	T,T
1	2258962	C	T	C,C	C,C	C,C	C,C	C,C	C,C	C,C	C,C	C,C	C,C	C,C	C,C	C,C	C,C	C,C	C,C	C,C	C,C	C,C	C,C	C,C	C,C	C,C	C,C	C,C	C,C	C,C	C,C	C,C	C,C	C,C	C,C	C,C	C,C	C,C	C,C	C,C	C,C	C,C	C,C	C,C	C,C	C,C	C,C	C,C	C,C
1	2278988	C	G	C,C	C,C	C,C	C,C	C,C	G,G	C,G	G,G	C,C	G,G	G,G	C,C	C,C	C,C	G,G	C,C	G,G	C,C	C,C	C,C	C,C	C,C	C,C	C,C	C,C	C,C	C,C	C,C	C,C	C,C	C,C	C,C	C,C	C,C	C,C	C,C	C,C	C,C	C,C	C,C	C,C	C,C	C,C	C,C	C,C	C,C
1	2286451	C	T	C,C	C,C	C,C	C,C	C,C	C,C	C,C	C,C	C,C	C,C	C,C	C,C	C,T	C,C	C,T	C,C	C,C	C,C	C,C	C,C	C,C	C,C	C,C	C,C	C,C	C,C	C,C	C,C	C,C	C,C	C,C	C,C	C,T	C,C	C,C	C,C	C,C	T,T	C,C	C,C	C,C	C,C	C,C	C,C	C,C	C,T
1	2296048	G	T	C,C	T,T	G,G	G,G	G,G	G,G	G,T	G,G	G,G	G,G	G,G	G,G	G,G	T,T	G,G	G,G	G,G	G,G	T,T	G,G	G,G	G,G	G,G	T,T	T,T	T,T	G,G	T,T	G,G	G,G	T,T	T,T	G,G	G,T	G,G	G,G	G,G	T,T	G,G	G,G	T,T	T,T	T,T	T,T	G,G	T,T
1	2311162	A	C	A,A	A,A	A,A	A,A	A,A	A,A	A,A	A,A	A,A	A,A	A,A	A,A	A,A	A,A	A,A	A,A	A,A	A,A	A,A	A,A	A,A	A,A	A,A	A,A	A,A	A,A	A,A	A,A	A,A	A,A	A,A	A,A	A,A	A,A	A,A	A,A	A,A	A,A	A,A	A,A	A,A	A,A	A,A	A,A	A,A	A,A
1	2318691	T	G	T,T	T,T	T,T	T,T	T,T	T,T	T,T	T,T	T,T	T,T	T,T	T,T	T,T	T,T	T,T	T,T	T,T	T,T	T,T	T,T	T,T	T,T	T,T	T,T	T,T	T,T	T,T	T,T	T,T	T,T	T,T	T,T	T,T	T,T	T,T	T,T	T,T	T,T	T,T	T,T	T,T	T,T	T,T	T,T	T,T	T,T
1	2320739	T	A	T,T	T,T	A,A	T,T	T,T	T,T	T,T	T,T	A,A	T,T	T,T	T,T	T,T	T,T	T,T	T,T	T,T	A,A	T,T	A,A	A,A	T,T	T,T	T,T	T,T	T,T	T,T	T,T	A,A	T,T	T,T	T,T	A,A	T,T	A,A	T,T	T,T	T,T	T,T	T,T	T,T	T,T	T,T	T,T	A,A	T,T
1	2320804	C	T	C,C	C,C	T,T	C,C	C,C	C,C	C,C	C,C	T,T	C,C	C,C	C,T	C,C	C,C	C,C	C,C	C,C	T,T	C,T	T,T	T,T	C,C	C,C	C,C	C,C	C,C	C,C	C,C	T,T	C,C	C,C	C,C	T,T	C,C	C,T	C,C	C,C	C,C	C,T	C,C	C,C	C,C	C,C	C,C	T,T	C,C
1	2381334	G	A	C,C	G,G	G,G	G,G	G,G	G,G	G,G	G,G	G,G	G,G	G,G	G,G	G,G	G,G	G,G	G,G	G,G	A,A	G,G	A,A	G,G	G,G	G,G	G,G	G,G	G,G	G,G	G,G	G,G	G,G	G,G	G,G	A,A	G,G	G,G	G,G	G,G	G,G	G,G	G,G	G,G	G,G	G,G	G,G	G,G	G,G
1	2436452	A	G	A,A	A,G	A,A	A,A	A,A	G,G	A,G	G,G	A,A	G,G	G,G	A,A	A,A	A,A	G,G	A,G	A,A	A,A	A,A	G,G	A,A	G,G	A,A	A,A	A,A	G,G	A,A	A,A	A,A	A,A	A,A	A,G	A,A	A,A	A,A	A,A	A,G	A,A	A,A	A,A	A,A	A,A	A,G	A,A	A,A	A,A
1	2452010	G	T	G,G	G,G	G,G	G,G	G,G	T,T	G,T	T,T	G,G	T,T	T,T	G,G	G,G	G,G	T,T	G,G	G,G	G,G	G,G	T,T	G,G	T,T	G,G	G,G	G,G	G,T	G,G	G,G	G,G	G,G	G,G	G,G	G,G	G,G	G,G	G,G	T,T	G,G	G,G	G,G	G,G	G,G	G,G	G,G	G,G	G,G
1	2452075	G	A	G,G	G,G	G,G	G,G	G,G	G,G	G,G	G,G	G,G	G,G	G,G	G,A	G,G	G,G	G,G	G,G	G,G	G,A	G,A	G,G	G,G	G,G	G,G	G,G	G,G	G,G	G,A	G,G	G,G	G,G	G,G	G,G	G,A	G,G	G,G	G,G	G,G	G,G	G,G	G,G	G,G	G,G	G,G	G,G	G,G	G,G
1	2470436	A	T	A,A	A,A	A,A	A,A	A,A	A,A	A,A	A,A	A,A	A,A	A,A	A,A	A,A	A,A	A,A	A,A	A,A	A,A	A,A	A,A	A,A	T,T	A,A	A,A	A,A	T,T	A,A	A,A	A,A	A,A	A,A	A,A	A,A	A,A	A,A	A,A	T,T	A,A	A,A	A,A	A,A	A,A	A,A	A,A	A,A	A,A
1	2477895	C	T	A,A	C,C	C,C	C,C	C,C	T,T	C,C	T,T	C,C	C,C	T,T	C,C	C,C	C,C	T,T	C,C	C,C	C,C	C,C	C,C	C,C	T,T	C,C	C,C	C,C	C,C	C,C	C,C	C,C	C,C	C,C	C,C	C,C	C,C	C,C	C,C	C,C	C,C	C,C	C,C	C,C	C,C	C,C	C,C	C,C	C,C
1	2478627	A	G	A,A	A,A	A,G	A,A	A,A	A,A	A,A	A,A	A,A	A,G	A,A	A,A	A,A	A,A	A,A	A,A	A,A	A,A	A,A	A,A	A,A	A,A	A,A	A,A	A,A	A,A	A,A	A,A	A,A	A,A	A,A	A,A	A,A	A,G	A,A	A,A	A,A	A,A	A,A	A,A	A,A	A,A	A,A	A,A	A,A	A,G
1	2497673	C	T	C,C	C,C	C,C	C,C	C,C	C,C	C,C	C,C	C,C	C,C	C,C	C,C	T,T	C,C	C,C	C,C	C,C	C,C	C,C	C,C	C,C	C,C	T,T	C,C	C,C	C,C	C,C	C,C	C,C	C,C	C,C	C,C	C,C	C,C	C,C	T,T	T,T	C,C	T,T	C,C	C,C	C,C	C,C	C,C	C,C	C,C
1	2540099	G	C	G,G	G,G	G,G	G,G	G,G	G,G	G,G	G,G	G,G	G,G	G,G	G,G	C,C	G,G	G,G	G,G	G,G	G,G	G,G	C,C	G,G	G,G	C,C	G,G	G,G	G,G	C,C	G,G	G,G	G,G	G,G	G,G	G,G	G,G	G,G	C,C	C,C	G,G	C,C	G,G	G,G	G,G	G,G	G,G	G,G	G,G
1	2578049	A	G	A,A	A,A	G,G	A,A	A,A	A,A	A,A	A,A	A,A	A,A	A,A	A,A	A,A	A,A	A,A	A,A	G,G	A,A	A,A	A,A	G,G	A,A	A,A	A,A	A,A	A,A	A,A	A,A	A,A	A,A	A,A	A,A	A,A	A,A	A,A	A,A	A,A	A,A	A,A	A,A	A,A	A,A	A,A	A,A	G,G	G,G
1	2578453	A	C	A,A	A,A	C,C	C,C	C,C	A,A	A,A	A,A	A,A	A,A	A,A	A,A	C,C	A,A	A,A	A,A	C,C	A,A	A,A	C,C	C,C	C,C	C,C	A,A	A,A	A,A	A,A	A,A	A,A	C,C	A,A	A,A	A,A	A,C	C,C	C,C	C,C	A,A	C,C	C,C	A,A	A,A	A,A	A,A	C,C	C,C
1	2595300	T	C	T,T	T,T	T,T	T,T	T,T	T,T	T,T	T,T	T,T	T,T	T,T	T,T	T,T	T,T	T,T	T,T	T,C	T,T	T,T	T,T	T,T	T,T	T,T	T,T	T,T	T,T	T,T	T,T	T,T	T,T	T,T	T,T	T,T	T,T	T,T	T,T	T,T	T,T	T,T	T,T	T,T	T,T	T,C	T,T	T,T	T,T
1	2615576	C	A	A,A	C,C	C,C	C,C	C,C	C,C	C,C	C,C	C,C	C,C	C,C	C,C	C,C	C,C	C,C	C,C	C,C	C,C	C,C	C,C	C,C	C,C	C,C	C,C	C,C	C,C	C,C	C,C	C,C	C,C	C,C	C,C	C,C	C,C	C,C	C,C	C,C	A,A	C,C	C,C	C,C	C,C	C,C	C,C	C,C	A,A
1	2615641	A	C	A,A	A,A	A,A	A,A	A,A	A,A	A,A	A,A	A,A	A,A	A,A	A,A	A,A	A,A	A,A	A,A	A,A	A,A	A,A	A,A	A,A	A,A	A,A	A,A	A,A	A,A	A,C	A,A	A,A	A,A	A,A	A,A	A,A	A,A	A,A	A,A	A,A	A,A	A,A	A,A	A,A	A,A	A,A	A,A	A,A	A,A
1	2648838	T	C	T,T	T,T	T,T	T,T	T,T	T,T	T,T	T,T	T,T	T,T	T,T	T,T	T,T	T,C	T,T	T,T	T,T	T,T	T,T	T,T	T,T	T,T	T,T	T,T	T,T	T,T	T,T	T,T	T,T	T,T	T,T	T,T	T,T	T,C	T,T	T,T	T,T	T,T	T,T	T,T	T,T	T,T	T,T	T,T	T,T	T,T
1	2653469	A	T	A,A	A,A	A,A	A,A	A,A	T,T	A,T	T,T	A,A	T,T	T,T	A,A	A,A	A,A	T,T	A,A	A,A	A,A	A,A	A,A	A,A	A,A	A,A	A,A	A,A	A,A	A,A	A,A	A,A	A,A	A,A	A,A	A,A	A,A	A,A	A,A	A,A	A,A	A,A	A,A	A,A	A,A	A,A	A,A	A,A	A,A
1	2653534	T	C	T,T	T,T	T,T	T,T	T,T	T,T	T,T	T,T	T,T	T,T	T,T	T,T	T,T	T,T	T,T	T,T	T,T	C,C	T,T	C,C	T,T	C,C	T,T	T,T	T,T	T,T	T,T	T,T	T,T	T,T	T,T	T,T	C,C	T,T	C,C	T,T	T,T	T,T	T,T	T,T	T,T	T,T	T,T	T,T	T,T	T,T
1	2655155	C	G	C,C	G,G	G,G	C,C	C,C	C,C	C,G	C,C	G,G	C,C	C,C	G,G	C,C	G,G	C,C	G,G	G,G	C,C	G,G	C,C	G,G	C,C	C,C	G,G	G,G	G,G	C,C	G,G	G,G	C,C	G,G	G,G	C,C	C,G	C,C	C,C	C,C	C,C	C,G	C,C	G,G	G,G	G,G	G,G	G,G	C,C
1	2687068	C	T	C,C	C,C	C,C	C,C	C,C	C,C	C,C	C,C	C,C	C,C	C,C	C,C	C,C	C,C	C,C	C,C	C,C	C,C	C,C	C,C	C,C	C,C	C,C	C,C	C,C	C,C	C,C	C,C	C,C	C,C	C,C	C,C	C,C	C,C	C,C	C,C	C,C	C,C	C,C	C,C	C,C	C,C	C,C	C,C	C,C	C,C
1	2704561	A	G	G,G	A,G	A,A	A,A	A,A	A,A	A,A	A,A	A,A	A,A	A,A	A,A	A,A	A,A	A,A	A,A	A,A	A,A	A,A	A,A	A,A	A,A	A,A	A,A	A,A	A,A	A,G	A,G	A,G	A,G	A,A	A,A	A,A	A,A	A,A	A,A	A,A	G,G	A,A	A,A	A,A	A,A	A,A	A,A	A,A	A,G
1	2723090	T	G	A,A	T,T	T,T	T,T	T,T	G,G	T,G	G,G	G,G	G,G	G,G	T,T	T,T	T,T	G,G	G,G	T,T	T,T	T,T	T,T	T,T	T,T	T,T	T,T	T,T	T,T	T,T	T,T	G,G	T,T	T,T	T,T	T,T	T,T	G,G	G,G	G,G	T,T	T,T	T,T	T,T	T,T	T,T	T,T	T,T	T,T
1	2725984	T	G	T,T	T,T	T,T	T,T	T,T	T,T	T,T	T,T	T,T	T,T	T,T	T,T	T,T	T,T	T,T	T,T	T,T	T,T	T,T	T,T	T,T	T,T	T,T	T,T	T,T	T,T	T,T	T,T	T,T	T,T	T,T	T,T	T,T	T,T	T,T	T,T	T,T	T,T	T,T	T,T	T,T	T,T	T,T	T,T	T,T	T,T
1	2749578	C	T	C,T	C,C	C,C	C,C	C,C	C,C	C,C	C,C	C,C	C,C	C,C	C,C	C,C	C,C	C,C	C,C	C,C	C,C	C,C	C,C	C,C	C,C	C,C	C,T	C,T	C,C	C,C	C,C	C,C	C,C	C,T	C,C	C,C	C,C	C,C	C,C	C,C	C,C	C,C	C,C	C,C	C,C	C,C	C,C	C,C	C,C
1	2767989	G	C	G,G	G,G	G,G	G,G	G,G	G,G	G,G	G,G	G,G	G,G	G,G	G,G	G,G	G,G	G,G	G,G	G,G	G,G	G,G	G,G	G,G	C,C	G,G	G,G	G,G	G,G	G,G	G,G	G,G	G,G	G,G	G,G	G,G	G,G	G,G	G,G	C,C	G,G	G,G	G,G	G,G	G,G	G,G	G,G	G,G	G,G
1	2780062	C	A	A,A	A,A	A,A	A,A	A,A	A,A	A,A	A,A	A,A	A,A	A,A	A,A	A,A	A,A	A,A	A,A	A,A	A,A	A,A	C,C	A,A	C,C	A,A	A,A	A,A	C,A	A,A	A,A	A,A	A,A	A,A	A,A	A,A	A,A	A,A	A,A	A,A	A,A	A,A	A,A	A,A	A,A	A,A	A,A	A,A	A,A
1	2804495	A	T	A,A	A,A	A,A	T,T	T,T	A,A	A,A	A,A	A,A	A,A	A,A	A,A	A,A	A,A	A,A	A,A	A,A	A,A	A,A	A,A	A,A	A,A	A,A	A,A	A,A	A,A	A,A	A,A	A,A	T,T	A,A	A,A	A,A	A,T	A,A	A,A	A,A	A,A	A,A	T,T	A,A	A,A	A,A	A,A	A,A	A,A
1	2806811	T	A	A,A	T,T	T,T	T,T	T,T	T,T	T,T	T,T	T,T	T,T	T,T	A,A	T,T	T,T	T,T	T,T	T,T	T,T	T,T	T,T	T,T	T,T	T,T	A,A	A,A	A,A	T,T	T,T	T,T	T,T	T,T	T,T	T,T	T,T	T,T	T,T	T,T	T,T	T,T	T,T	T,T	T,T	T,T	T,T	T,T	T,T
1	2806876	G	A	A,A	G,G	G,G	G,G	G,G	G,G	G,G	G,G	G,G	G,G	G,G	A,A	G,G	G,G	G,G	G,G	G,G	G,G	G,G	G,G	G,G	G,G	G,G	A,A	A,A	G,G	G,G	G,G	G,G	G,G	G,G	G,G	G,G	G,G	G,G	G,G	G,G	G,G	G,G	G,G	G,G	G,G	G,G	G,G	G,G	G,G
1	2822276	A	C	C,C	A,A	A,A	A,A	A,A	A,A	A,A	A,A	A,A	A,A	A,A	C,C	A,A	A,A	A,A	A,A	A,A	A,A	A,A	A,A	A,A	A,A	A,A	C,C	C,C	C,C	A,A	A,A	A,A	A,A	A,A	A,A	A,A	A,A	A,A	A,A	A,A	A,A	A,A	A,A	A,A	A,A	A,A	A,A	A,A	A,A
1	2846618	A	T	A,A	A,A	A,A	A,A	A,A	A,A	A,A	A,A	T,T	A,A	A,A	A,A	A,A	A,A	A,A	A,A	A,A	A,A	A,A	A,A	A,A	A,A	A,A	A,A	A,A	A,A	A,A	A,A	T,T	A,A	A,A	A,A	A,A	A,A	A,A	A,A	A,A	A,A	A,A	A,A	A,A	A,A	A,A	A,A	A,A	A,A
1	2859218	A	T	A,A	A,A	A,A	A,A	A,A	A,A	A,A	A,A	A,A	A,A	A,A	A,A	A,A	A,A	A,A	A,A	A,A	A,A	A,A	A,A	A,A	A,A	A,A	A,A	A,A	A,A	A,A	A,A	A,A	A,A	A,A	A,A	A,A	A,A	A,A	A,A	A,A	A,A	A,A	A,A	A,A	A,A	A,A	A,A	A,A	A,A
1	2943227	C	A	C,C	C,C	C,C	C,C	C,C	C,C	C,C	C,C	C,C	C,C	C,C	C,C	C,A	C,C	C,C	C,C	C,C	C,C	C,C	C,C	C,C	C,C	C,C	C,C	C,C	C,C	C,C	C,C	C,C	C,C	C,C	C,C	C,C	C,C	C,C	C,C	C,C	C,C	C,C	C,C	C,C	C,C	C,C	C,C	C,C	C,C
1	2976800	T	G	G,G	G,G	G,G	T,T	T,T	G,G	G,G	G,G	G,G	G,G	G,G	G,G	G,G	G,G	G,G	G,G	G,G	G,G	G,G	G,G	G,G	G,G	G,G	G,G	G,G	G,G	G,G	G,G	G,G	T,T	G,G	G,G	G,G	T,G	G,G	G,G	G,G	G,G	G,G	T,T	G,G	G,G	G,G	G,G	G,G	G,G
1	2981712	A	T	A,A	A,A	A,A	A,A	A,A	A,A	A,A	A,A	A,A	A,A	A,A	T,T	A,A	A,A	A,A	A,A	A,A	A,A	A,A	A,A	A,A	A,A	A,A	A,A	A,A	A,A	A,A	A,A	A,A	A,A	A,A	A,A	A,A	A,A	A,A	A,A	A,A	A,A	A,A	A,A	A,A	A,A	A,A	A,A	A,A	A,A
1	3052353	G	A	A,A	A,A	G,G	G,G	G,G	G,G	G,A	G,G	G,G	G,G	G,G	A,A	A,A	A,A	G,G	G,G	G,G	A,A	G,A	A,A	G,G	A,A	A,A	A,A	A,A	A,A	G,G	A,A	G,G	G,G	A,A	A,A	G,A	G,A	G,G	A,A	A,A	G,A	G,A	G,G	A,A	A,A	A,A	A,A	G,G	A,A
1	3056228	G	C	G,G	G,G	C,C	G,G	G,G	G,G	G,G	G,G	G,C	G,G	G,G	G,G	C,C	G,G	G,G	G,G	G,G	G,G	G,G	C,C	C,C	C,C	C,C	G,G	G,G	C,C	G,G	G,G	G,G	G,G	G,G	G,G	G,G	G,G	C,C	C,C	C,C	G,G	C,C	G,G	G,G	G,G	G,G	G,G	C,C	G,G
1	3090333	T	C	C,C	C,C	T,T	T,T	T,T	T,T	T,C	T,T	T,T	T,T	T,T	T,T	T,T	C,C	T,T	T,T	T,T	T,T	C,C	C,C	T,T	T,T	T,T	C,C	C,C	C,C	C,C	C,C	T,T	T,T	C,C	C,C	T,T	T,C	T,T	T,T	T,T	C,C	T,T	T,T	C,C	C,C	C,C	C,C	T,T	C,C
1	3128403	A	G	A,A	A,A	A,A	A,A	A,A	A,A	A,A	A,A	A,G	A,A	A,A	A,A	A,A	A,A	A,A	A,A	A,A	A,A	A,A	A,A	A,A	A,A	A,A	A,A	A,A	A,A	A,A	A,A	A,A	A,A	A,A	A,A	A,A	A,A	A,A	A,A	A,A	A,A	A,A	A,A	A,A	A,A	A,A	A,A	A,A	A,A
1	3133095	C	A	C,C	C,C	C,C	C,C	C,C	C,C	C,C	C,C	C,C	C,C	C,C	C,C	C,C	C,C	C,C	C,C	C,C	C,C	C,C	C,C	C,C	C,C	C,C	C,C	C,C	C,C	C,C	C,C	C,C	C,C	C,C	C,C	C,C	C,C	A,A	C,C	C,C	C,C	C,C	C,C	C,C	C,C	C,C	C,C	C,C	C,C
1	3141720	G	A	G,G	G,A	G,G	A,A	G,A	G,G	G,G	G,G	G,G	G,G	G,G	G,G	G,G	G,G	G,G	G,G	G,G	G,A	G,G	G,G	G,G	G,G	G,G	G,G	G,G	G,G	G,G	G,A	G,G	A,A	G,G	G,G	G,G	G,A	G,G	G,G	G,G	G,G	G,G	G,A	G,G	G,G	G,G	G,G	G,G	G,G
1	3141785	C	G	C,C	C,C	C,C	C,C	C,C	C,C	C,C	C,C	C,C	C,C	C,C	C,C	C,C	C,C	C,C	C,C	C,C	C,C	C,C	C,C	C,C	C,C	C,C	C,C	C,C	C,C	C,C	C,C	C,C	C,C	C,C	C,C	C,C	C,C	G,G	C,C	C,C	C,C	C,C	C,C	C,C	C,C	C,C	C,C	C,C	C,C
1	3144960	C	T	T,T	C,C	T,T	C,C	C,C	C,C	C,C	C,C	T,T	C,C	C,C	C,C	C,C	C,C	C,C	T,T	C,C	C,C	C,T	C,C	T,T	C,C	C,C	T,T	T,T	C,C	C,C	C,C	T,T	C,C	C,C	C,C	C,C	C,C	C,C	C,C	C,C	T,T	C,T	C,C	C,C	C,C	C,C	C,C	T,T	T,T
1	3159039	A	G	A,A	A,A	A,A	G,G	G,G	A,A	A,A	A,A	A,A	A,A	A,A	A,A	A,A	A,A	A,A	A,A	A,A	A,A	A,A	A,A	A,A	A,A	A,A	A,A	A,A	A,A	A,A	A,A	A,A	G,G	A,A	A,A	A,A	A,G	A,A	A,A	A,A	A,A	A,A	G,G	A,A	A,A	A,A	A,A	A,A	A,A
1	3178090	T	A	T,T	T,T	T,T	T,T	T,T	A,A	T,A	A,A	T,T	A,A	A,A	A,A	A,A	T,T	A,A	A,A	A,A	A,A	T,A	T,T	T,T	A,A	A,A	T,T	T,T	A,A	A,A	T,T	T,T	T,T	T,T	T,T	A,A	T,T	A,A	A,A	A,A	T,T	T,A	T,T	T,T	T,T	T,T	T,A	T,T	T,T
1	3190481	G	A	G,G	G,G	G,G	G,G	G,G	A,A	G,A	A,A	G,G	A,A	A,A	A,A	A,A	G,G	A,A	G,G	A,A	A,A	A,A	A,A	G,G	A,A	A,A	G,G	G,G	A,A	G,A	G,G	G,G	G,G	G,G	G,G	A,A	G,G	A,A	A,A	A,A	G,G	G,A	G,G	G,G	G,G	G,G	G,G	G,G	G,G
1	3202974	G	T	G,G	G,G	G,G	G,G	G,G	G,G	G,G	G,G	G,G	G,G	G,G	G,G	G,G	G,G	G,G	G,G	G,G	G,G	G,G	G,G	G,G	G,G	G,G	G,G	G,G	G,G	T,T	G,G	G,G	G,G	G,G	G,G	G,G	G,G	G,G	G,G	G,G	G,G	G,G	G,G	G,G	G,G	G,G	G,G	G,G	G,G
1	3209506	T	C	T,T	T,T	T,T	T,C	T,T	C,C	T,C	C,C	T,C	C,C	C,C	C,C	C,C	T,T	C,C	T,T	C,C	T,T	T,T	T,T	T,T	C,C	C,C	T,T	T,T	C,C	T,T	T,T	T,T	T,T	T,T	T,T	T,T	T,T	T,C	C,C	C,C	T,T	T,C	T,T	T,T	T,T	T,T	T,T	T,T	T,T
1	3220642	A	G	A,A	A,A	A,A	A,A	A,A	G,G	A,G	G,G	A,A	G,G	G,G	G,G	G,G	A,A	G,G	A,A	G,G	A,A	A,A	A,A	A,A	A,A	G,G	A,A	A,A	G,G	A,A	A,A	A,A	A,A	A,A	A,A	A,A	A,A	A,A	G,G	G,G	A,A	A,G	A,A	A,G	A,A	A,A	A,A	A,A	A,A
1	3237752	G	C	G,G	G,G	G,G	G,G	G,G	G,G	G,G	G,G	G,G	G,G	G,G	G,G	G,G	G,G	G,G	G,G	G,G	C,C	G,G	G,G	G,G	G,G	G,G	G,G	G,G	G,G	G,G	G,G	G,G	G,G	G,G	G,G	C,C	G,G	G,G	G,G	G,G	G,G	G,G	G,G	G,G	G,G	G,G	G,G	G,G	G,G
1	3280709	C	T	C,C	C,C	C,C	C,C	C,C	C,C	C,C	C,C	C,C	C,C	C,T	C,C	T,T	C,C	C,C	C,C	C,C	C,C	C,C	C,C	C,C	C,C	T,T	C,C	C,C	C,C	T,T	C,C	C,C	C,C	C,C	C,C	C,C	C,C	C,C	T,T	T,T	C,C	T,T	C,C	C,C	C,C	C,C	C,C	C,C	C,C
1	3289062	T	C	T,T	T,T	T,T	T,T	T,T	C,C	T,C	T,C	T,T	C,C	T,C	T,T	T,T	T,T	C,C	T,T	T,C	T,T	T,T	C,C	T,T	C,C	C,C	T,T	T,T	C,C	C,C	T,T	T,T	T,T	T,T	T,T	T,C	T,T	T,T	T,T	C,C	T,T	T,T	T,T	T,T	T,T	T,T	T,T	T,T	T,T
1	3290327	A	T	A,A	A,A	A,A	A,A	A,A	A,A	A,A	A,A	A,A	A,A	A,A	A,A	T,T	A,A	A,A	A,A	A,A	A,A	A,A	A,A	A,A	A,A	T,T	A,A	A,A	A,A	T,T	A,A	A,A	A,A	A,A	A,A	A,A	A,A	A,A	T,T	T,T	A,A	T,T	A,A	A,A	A,A	A,A	A,A	A,A	A,A
1	3290535	A	T	A,A	A,A	T,T	A,A	A,A	A,A	A,A	A,A	A,A	A,A	A,A	A,A	A,A	A,A	A,A	A,A	A,A	A,A	A,A	A,A	T,T	T,T	T,T	A,A	A,A	A,A	A,A	A,A	A,A	A,A	A,A	A,A	A,A	A,A	A,A	A,A	A,A	A,A	A,A	A,A	A,A	A,A	A,A	A,A	T,T	A,A
1	3294765	C	T	C,C	C,C	C,C	C,C	C,T	C,C	C,C	C,C	C,C	C,C	C,C	C,C	T,T	C,C	C,C	C,C	C,C	C,C	C,C	C,C	C,C	C,C	T,T	C,C	C,C	C,C	T,T	C,C	C,C	C,C	C,C	C,C	C,C	C,C	C,T	T,T	C,C	C,C	C,T	C,C	C,C	C,C	C,C	C,C	C,C	C,C
1	3294823	G	A	C,T	G,G	G,G	G,G	G,G	G,G	G,G	G,G	G,G	G,G	G,G	G,G	G,G	G,G	G,G	G,G	G,G	G,G	G,G	A,A	A,A	G,G	G,G	G,G	G,G	G,G	G,G	G,G	G,G	G,G	G,G	G,G	G,G	G,G	G,G	G,G	G,G	G,G	G,G	G,G	G,G	G,G	G,G	G,G	G,G	G,G
1	3305852	G	C	G,G	G,G	G,G	G,G	G,G	G,G	G,G	G,G	G,G	G,G	G,G	G,G	G,G	G,G	G,G	C,C	G,G	G,G	G,G	G,G	G,G	G,G	G,G	G,G	G,G	G,G	G,G	G,G	G,G	G,G	G,G	G,G	G,G	G,G	G,G	G,G	G,G	G,G	G,G	G,G	G,G	G,G	G,G	G,G	G,G	G,G
1	3350484	C	T	C,C	C,C	C,C	T,T	T,T	C,C	C,C	C,C	C,C	C,C	C,C	C,C	T,T	C,C	C,C	C,C	C,C	C,C	C,C	C,C	C,C	C,C	T,T	C,C	C,C	C,C	C,C	C,C	C,C	T,T	C,C	C,C	C,C	C,T	C,C	T,T	T,T	C,C	T,T	T,T	C,C	C,C	C,C	C,C	C,C	C,C
1	3424898	A	C	C,T	A,A	A,A	C,C	C,C	A,A	A,A	A,A	A,A	A,A	A,A	A,A	C,C	A,A	A,A	A,A	A,A	A,A	A,A	A,A	A,A	A,A	C,C	A,A	A,A	A,A	A,A	A,A	A,A	C,C	A,A	A,A	A,A	A,C	A,A	C,C	A,A	A,A	C,C	C,C	A,A	A,A	A,A	A,A	A,A	A,A
1	3460324	C	A	C,C	C,C	C,C	A,A	A,A	A,A	C,A	A,A	C,C	A,A	A,A	C,C	C,C	C,C	A,A	C,C	A,A	A,A	C,C	C,C	C,C	A,A	C,C	C,C	C,C	A,A	A,A	C,C	C,C	A,A	C,C	C,C	A,A	C,A	C,C	C,C	A,A	C,C	C,A	A,A	C,C	C,C	C,C	C,C	C,C	C,C
1	3468039	T	C	A,A	C,C	T,T	T,T	T,T	T,T	T,C	T,T	T,T	T,T	T,T	T,T	T,T	C,C	T,T	T,T	T,T	C,C	T,T	T,T	T,C	T,T	T,T	T,T	T,T	T,T	T,T	C,C	T,T	T,T	C,C	C,C	C,C	T,C	T,T	T,T	T,T	C,C	T,T	T,T	C,C	C,C	C,C	C,C	T,T	C,C
1	3470106	A	T	T,T	T,T	T,T	T,T	T,T	T,T	T,T	T,T	T,T	T,T	T,T	T,T	T,T	T,T	T,T	A,T	T,T	T,T	T,T	T,T	T,T	T,T	T,T	A,T	A,T	T,T	T,T	T,T	T,T	T,T	T,T	T,T	T,T	T,T	T,T	T,T	T,T	T,T	T,T	T,T	T,T	T,T	T,T	T,T	T,T	T,T
1	3524314	T	C	T,T	T,T	C,C	C,C	C,C	T,T	T,T	T,T	T,T	T,T	T,T	T,T	C,C	T,T	T,T	T,T	T,T	C,C	C,C	C,C	C,C	C,C	C,C	T,T	T,T	T,T	T,T	T,T	T,T	C,C	T,T	T,T	C,C	T,C	C,C	C,C	C,C	C,C	C,C	C,C	T,T	T,T	T,T	T,T	C,C	C,C
1	3524379	C	T	C,C	C,C	C,C	C,C	C,C	C,C	C,C	C,C	T,T	T,T	T,T	C,C	C,C	C,C	C,C	T,T	T,T	C,C	C,C	C,C	C,C	C,C	C,C	C,C	C,C	C,C	C,C	C,C	T,T	C,C	C,C	C,C	C,C	C,C	C,C	C,C	C,C	C,C	C,C	C,C	C,C	C,C	C,C	C,C	C,C	C,C
1	3525333	A	C	A,A	A,A	A,A	A,A	A,A	A,A	A,A	A,A	A,A	A,A	A,A	A,A	A,A	A,A	A,A	A,A	A,A	A,A	A,A	A,A	A,A	A,A	A,A	A,A	A,A	A,A	A,A	A,A	A,A	A,A	A,A	A,A	A,A	A,A	A,A	A,A	A,A	A,A	A,A	A,A	A,A	A,A	A,A	A,A	A,A	A,A
1	3537689	A	G	A,A	A,A	A,A	A,A	A,A	A,A	A,A	A,A	A,A	A,A	A,A	A,A	G,G	A,A	A,A	A,A	A,A	G,G	A,A	A,A	A,A	G,G	G,G	A,A	A,A	G,G	A,A	A,A	A,A	A,A	A,A	A,A	G,G	A,A	A,A	G,G	G,G	G,G	A,G	A,A	A,A	A,A	A,A	A,G	A,A	G,G
1	3551072	G	A	A,A	G,G	G,G	G,G	G,G	G,G	G,G	G,A	G,G	G,G	G,G	G,G	A,A	G,A	G,G	G,G	G,A	G,G	G,G	G,G	G,G	G,G	A,A	A,A	G,G	G,A	G,G	G,G	G,G	G,G	G,G	G,G	G,G	G,G	G,G	A,A	G,G	G,G	G,A	G,G	G,G	G,G	G,G	G,G	G,G	G,G
1	3559710	G	A	A,A	G,G	G,G	G,G	G,G	G,G	G,G	G,G	G,G	G,G	G,G	A,A	G,G	G,G	G,G	G,G	G,G	G,G	G,G	G,G	G,G	G,G	G,G	A,A	A,A	A,A	G,G	G,G	G,G	G,G	G,G	G,G	G,G	G,G	G,G	G,G	G,G	G,G	G,G	G,G	G,G	G,G	G,G	G,G	G,G	G,G
1	3587585	C	A	C,C	C,C	C,C	C,C	C,C	C,C	C,C	C,C	A,A	C,C	C,C	C,C	C,C	C,C	C,C	A,A	C,C	C,C	C,C	C,C	C,C	C,C	C,C	C,C	C,C	C,C	C,C	C,C	A,A	C,C	C,C	C,C	C,C	C,C	C,C	C,C	C,C	C,C	C,C	C,C	C,C	C,C	C,C	C,C	C,C	C,C
1	3600277	A	C	A,A	A,A	A,A	A,A	A,A	A,A	A,A	A,A	A,A	A,A	A,A	A,A	A,A	A,A	A,A	A,A	A,A	A,A	A,A	A,C	A,A	A,A	A,A	A,A	A,A	A,A	A,A	A,A	A,A	A,A	A,A	A,A	A,A	A,A	A,A	A,A	A,A	A,A	A,A	A,A	A,A	A,A	A,A	A,A	A,A	A,A
1	3601336	T	C	T,T	T,C	T,T	T,T	T,T	T,T	T,T	T,T	T,T	T,T	T,T	T,T	C,C	T,T	T,T	T,T	T,T	T,T	T,T	T,T	T,T	T,T	C,C	T,T	T,T	T,T	T,T	T,T	T,T	T,T	T,T	T,T	T,T	T,T	T,T	C,C	T,T	C,C	C,C	C,C	T,C	T,T	T,T	T,T	T,T	C,C
1	3601907	C	T	C,C	C,C	C,C	C,C	C,C	C,C	C,C	C,C	C,C	C,C	C,C	C,C	C,C	C,C	C,C	C,C	C,C	C,C	C,C	C,C	C,C	C,C	C,C	C,C	C,C	C,C	C,C	C,C	C,C	C,C	C,C	C,C	C,C	C,C	C,C	C,C	C,C	T,T	C,C	C,C	C,C	C,C	C,C	C,C	C,C	T,T
1	3615398	C	G	C,C	C,C	C,C	G,G	G,G	C,C	C,C	C,C	G,G	C,C	C,C	C,C	C,C	C,C	C,C	G,G	C,C	C,C	C,G	G,G	C,C	C,C	C,C	C,C	C,C	C,C	G,G	C,C	G,G	G,G	C,C	C,C	C,C	C,G	C,C	C,C	C,C	C,C	C,C	G,G	C,C	C,C	C,C	C,C	C,C	C,C
1	3640172	C	T	C,C	T,T	T,T	T,T	T,T	C,C	C,T	C,C	C,C	C,C	C,C	C,C	C,C	T,T	C,C	C,C	C,C	T,T	C,C	C,C	T,T	T,T	C,C	C,C	C,C	T,T	C,C	T,T	C,C	T,T	T,T	T,T	T,T	T,T	T,T	C,C	T,T	C,C	C,T	T,T	T,T	T,T	T,T	T,T	T,T	C,C
1	3651850	G	A	G,G	G,G	G,G	G,G	G,G	G,G	G,G	G,G	G,G	G,G	G,G	G,G	A,A	G,G	G,G	G,G	G,G	G,G	G,G	G,G	G,G	G,G	A,A	G,G	G,G	G,G	G,G	G,G	G,G	G,G	G,G	G,G	G,G	G,G	G,G	A,A	A,A	G,G	A,A	G,G	G,G	G,G	G,G	G,G	G,G	G,G
1	3668165	C	G	C,C	C,C	G,G	C,C	C,C	C,C	C,C	C,C	G,G	C,C	C,C	C,C	C,C	C,C	C,C	G,G	C,C	C,C	C,C	C,C	G,G	G,G	C,C	C,C	C,C	C,C	C,C	C,C	G,G	C,C	C,C	C,C	C,C	C,C	G,G	C,C	C,C	C,C	C,G	C,C	C,C	C,C	C,C	C,C	G,G	C,C
1	3690585	A	T	A,A	A,A	A,A	A,A	A,A	T,T	A,T	T,T	A,A	T,T	T,T	A,A	A,A	A,A	T,T	A,A	T,T	A,A	A,A	A,A	A,A	T,T	A,A	A,A	A,A	T,T	A,A	A,A	A,A	A,A	A,A	A,A	A,A	A,A	A,A	A,A	T,T	A,A	A,A	A,A	A,A	A,A	A,A	A,A	A,A	A,A
1	3737935	C	T	C,C	C,C	C,C	C,T	T,T	T,T	C,C	C,C	C,C	C,C	C,C	C,C	C,C	C,C	C,C	C,C	C,C	C,C	C,C	C,C	C,C	C,C	C,C	C,C	C,C	C,C	C,C	C,C	C,C	T,T	C,T	C,C	C,C	C,T	C,C	C,C	C,C	C,C	C,C	T,T	C,C	C,C	C,C	C,C	C,C	C,C
1	3797350	T	A	T,T	T,T	T,T	T,T	T,T	T,T	T,A	T,T	T,T	T,A	T,T	T,T	T,T	T,T	T,T	T,T	T,T	T,T	T,T	T,T	T,T	T,T	T,T	T,T	T,T	T,T	T,T	T,T	T,T	T,T	T,T	T,T	T,T	T,T	T,T	T,T	T,T	T,T	T,T	T,T	T,T	T,T	T,T	T,T	T,A	T,T
1	3840021	T	C	T,T	T,T	T,T	T,T	T,T	T,T	T,C	T,T	T,T	T,T	T,T	T,T	T,T	T,T	T,T	T,T	T,C	T,T	T,T	T,T	T,C	T,T	T,T	T,T	T,T	T,T	T,T	T,T	T,T	T,T	T,T	T,T	T,T	T,C	T,T	T,T	T,T	T,T	T,T	T,T	T,T	T,T	T,T	T,T	T,T	T,T
1	3840950	A	G	A,A	A,A	A,A	A,A	A,A	A,A	A,A	A,A	A,A	A,A	A,A	A,A	G,G	A,A	A,A	A,A	A,A	A,A	A,A	A,A	A,A	A,A	G,G	A,A	A,A	A,A	A,A	A,A	A,A	A,A	A,A	A,A	A,A	A,A	A,A	G,G	G,G	A,A	A,G	A,A	A,A	A,A	A,A	A,G	A,A	A,A
1	3841015	G	A	G,G	G,G	G,G	G,G	G,G	G,G	G,G	G,G	G,G	G,G	G,G	G,G	A,A	G,G	G,G	G,G	G,G	G,G	G,G	G,G	G,G	G,G	A,A	G,G	G,G	G,G	G,G	G,G	G,G	G,G	G,G	G,G	G,G	G,G	G,G	A,A	A,A	G,G	G,A	G,G	G,G	G,G	G,G	G,G	G,G	G,G
1	3844678	T	C	T,T	T,T	T,T	T,T	T,T	T,T	T,T	T,T	T,T	T,T	T,T	T,T	T,T	T,T	T,T	T,T	T,T	T,T	T,T	T,T	T,T	T,T	T,T	T,T	T,T	T,T	T,T	T,T	T,T	T,T	T,T	T,T	T,T	T,T	T,T	T,C	T,C	T,T	T,T	T,T	T,C	T,T	T,T	T,T	T,T	T,T
1	3844743	A	G	A,A	A,A	G,G	G,G	G,G	A,A	A,A	A,A	A,A	A,A	A,A	A,A	A,A	A,A	A,A	A,A	A,A	A,A	A,A	A,A	A,A	A,A	A,A	G,G	G,G	G,G	G,G	A,A	A,A	G,G	A,A	A,A	A,A	A,G	A,A	A,A	A,A	A,A	A,A	G,G	A,A	A,A	A,A	A,A	A,A	A,A
1	3865370	A	G	A,A	A,A	G,G	A,A	A,A	A,A	A,A	A,A	A,A	A,A	A,A	A,A	A,A	A,A	A,A	A,A	A,A	A,A	A,A	A,A	A,A	A,A	A,A	G,G	G,G	A,A	A,A	A,A	A,A	A,A	A,A	A,G	A,A	A,A	A,A	A,A	A,A	A,A	A,A	A,A	A,A	A,A	A,A	A,A	A,A	A,A
1	3871411	A	G	A,A	A,G	A,A	A,A	A,A	A,A	A,A	A,A	A,A	A,A	A,G	A,A	A,A	A,A	A,A	A,A	A,A	A,A	A,A	A,A	A,A	A,A	A,A	A,A	A,A	A,A	A,A	A,A	A,A	A,A	A,A	A,A	A,A	A,A	A,A	A,A	A,A	G,G	A,A	A,A	A,A	A,A	A,A	A,A	A,A	G,G
1	3875710	T	A	T,T	T,T	T,T	T,T	T,T	A,A	T,A	A,A	T,T	A,A	A,A	T,T	T,T	T,T	A,A	A,A	A,A	T,T	T,T	T,T	T,T	A,A	T,T	T,T	T,T	A,A	T,T	T,T	T,T	T,T	T,T	T,T	T,T	T,T	T,T	T,T	T,T	T,T	T,T	T,T	T,T	T,T	T,T	T,T	T,T	T,T
1	3890006	C	T	T,T	T,T	T,T	T,T	T,T	C,C	C,T	C,C	T,T	C,C	C,C	T,T	C,C	T,T	C,C	C,C	C,C	C,C	T,T	T,T	T,T	C,C	C,C	T,T	T,T	T,T	T,T	T,T	T,T	C,T	T,T	T,T	C,C	T,T	T,T	C,C	C,C	C,C	C,C	T,T	T,T	T,T	T,T	T,T	T,T	C,C
1	3895673	A	T	A,A	A,A	A,A	A,A	A,A	T,T	A,T	T,T	A,A	T,T	T,T	A,A	A,A	A,A	T,T	A,A	T,T	A,A	A,A	A,A	A,A	A,A	A,A	A,A	A,A	A,A	A,A	A,A	A,A	A,A	A,A	A,A	A,A	A,A	A,A	A,A	T,T	A,A	A,A	A,A	A,A	A,A	A,A	A,A	A,A	A,A
1	3913578	C	T	C,C	T,T	C,C	C,C	C,C	C,C	C,T	C,C	C,C	C,C	C,C	C,C	C,C	T,T	C,C	C,C	C,C	C,C	C,C	C,C	C,C	C,C	C,C	C,C	C,C	C,C	C,C	C,T	C,C	C,C	T,T	T,T	C,C	C,T	C,T	C,C	C,C	C,C	C,C	C,C	T,T	T,T	T,T	T,T	C,C	C,C
1	3921531	A	C	C,C	A,A	A,A	A,A	A,A	A,A	A,A	A,A	A,A	A,A	A,A	A,A	A,A	A,A	A,A	A,A	A,A	A,A	A,A	C,C	A,A	A,A	A,A	A,A	A,A	A,A	A,A	A,A	A,A	A,A	A,A	A,A	A,A	A,A	A,A	A,A	A,A	A,A	A,A	A,A	A,A	A,A	A,A	A,A	A,A	A,A
1	3923750	C	T	C,C	C,C	C,C	C,C	C,C	C,C	C,C	C,C	C,C	C,C	C,C	C,T	C,C	C,C	C,C	C,C	C,C	C,C	C,C	C,C	C,C	C,C	C,C	C,C	C,C	C,C	C,C	C,C	C,C	C,C	C,C	C,C	C,C	C,C	C,C	C,C	C,C	C,C	C,C	C,C	C,C	C,C	C,C	C,C	C,C	C,C
1	3940439	G	A	G,G	G,G	G,G	G,G	G,G	A,A	G,A	G,A	G,A	A,A	G,A	G,G	G,G	G,G	A,A	G,G	A,A	G,G	G,G	G,G	G,G	A,A	G,G	G,G	G,G	G,G	G,G	G,G	A,A	G,G	G,G	G,G	G,G	G,G	G,G	G,G	A,A	G,G	G,G	G,G	G,G	G,G	G,G	G,G	G,G	G,G
1	4059750	G	A	A,A	G,G	G,G	G,A	G,G	G,G	G,G	G,G	G,G	G,G	G,G	G,G	G,G	G,G	G,G	G,G	G,G	G,G	G,G	G,G	G,G	G,G	G,A	G,A	G,A	G,G	G,G	G,G	G,A	G,A	G,G	G,G	G,G	G,G	G,G	G,G	G,G	G,G	G,G	G,G	G,G	G,G	G,G	G,G	G,G	G,G
1	4122955	A	T	A,A	A,A	A,A	A,A	A,A	A,A	A,A	A,A	A,A	A,A	A,A	A,A	A,A	A,A	A,A	A,A	A,A	A,A	A,A	T,T	A,A	A,A	A,A	A,A	A,A	A,A	A,A	A,A	A,A	A,A	A,A	A,A	A,A	A,A	A,A	A,A	A,A	A,A	A,A	A,A	A,A	A,A	A,A	A,A	A,A	A,A
1	4149009	G	A	A,A	G,G	G,G	G,G	G,G	G,G	G,G	G,G	A,A	G,G	G,G	G,G	G,A	G,G	G,G	G,G	G,G	G,G	G,G	A,A	G,G	G,G	A,A	A,A	A,A	A,A	G,G	G,G	A,A	G,G	G,G	G,G	G,G	G,A	G,G	A,A	G,G	G,A	G,A	G,G	G,G	G,G	G,G	G,G	G,G	G,G
1	4173855	T	C	C,C	C,C	C,C	T,T	T,T	C,C	C,C	C,C	C,C	C,C	C,C	C,C	T,T	C,C	C,C	T,T	C,C	C,C	T,T	T,T	C,C	C,C	T,T	C,C	C,C	T,T	C,C	C,C	C,C	T,T	C,C	C,C	C,C	T,C	C,C	T,T	T,T	C,C	T,C	T,T	C,C	C,C	C,C	C,C	C,C	C,C
1	4176352	A	T	A,A	A,A	A,A	T,T	T,T	A,A	A,A	A,A	T,T	A,A	A,A	A,A	T,T	A,A	A,A	T,T	A,A	A,A	A,T	T,T	A,A	T,T	T,T	A,A	A,A	T,T	A,A	A,A	T,T	T,T	A,A	A,A	A,A	A,T	A,A	T,T	T,T	A,A	A,T	T,T	A,A	A,A	A,A	A,A	A,A	A,A
1	4345649	G	A	G,G	G,G	A,A	G,G	G,G	G,G	G,G	G,A	G,G	G,G	G,G	G,G	G,G	G,G	G,G	A,A	G,G	G,G	A,A	G,G	A,A	A,A	G,G	A,A	A,A	G,G	A,A	G,G	G,G	G,G	G,G	G,G	G,G	G,G	A,A	G,G	G,G	A,A	G,G	G,G	G,G	G,G	G,G	G,G	A,A	G,G
1	4347529	A	G	G,G	G,G	A,A	G,G	G,G	G,G	G,G	G,G	G,G	G,G	G,G	G,G	G,G	G,G	G,G	G,G	G,G	G,G	A,A	G,G	A,A	G,G	G,G	A,A	A,A	G,G	G,G	G,G	G,G	G,G	G,G	G,G	G,G	G,G	A,A	G,G	G,G	G,G	A,G	G,G	G,G	G,G	G,G	G,G	A,A	G,G
1	4359588	G	A	G,G	A,A	G,G	G,G	G,G	G,G	G,A	G,G	G,G	G,G	G,G	G,G	G,G	A,A	G,G	A,A	G,G	G,G	G,G	G,G	G,G	G,G	G,G	G,G	G,G	G,G	G,G	A,A	G,G	G,G	A,A	A,A	G,G	G,A	G,G	G,G	G,G	G,G	G,A	G,G	A,A	A,A	A,A	A,A	G,G	G,G
1	4361788	A	T	G,G	T,T	A,A	A,A	A,A	A,A	A,T	A,A	A,A	A,A	A,A	A,A	A,A	T,T	A,A	A,A	A,A	A,A	A,A	A,A	A,A	A,A	A,A	A,A	A,A	A,A	A,A	T,T	T,T	A,A	T,T	T,T	T,T	A,T	A,A	A,A	A,A	A,A	A,A	A,A	T,T	T,T	T,T	T,T	A,A	A,A
1	4368311	C	A	C,C	C,C	C,C	A,A	A,A	C,C	C,C	C,C	C,C	C,C	C,C	C,C	C,C	C,C	C,C	C,C	C,C	C,C	C,C	C,C	C,C	C,C	C,C	C,C	C,C	C,C	C,C	C,C	C,C	A,A	C,C	C,C	C,C	C,A	C,C	C,C	C,C	C,C	C,C	A,A	C,C	C,C	C,C	C,C	C,C	C,C
1	4368362	C	T	C,C	T,T	C,C	C,C	C,C	C,C	C,T	C,C	C,C	C,C	C,C	C,C	C,C	T,T	C,C	C,C	C,C	C,C	C,C	C,C	C,C	C,C	C,C	C,C	C,C	C,C	C,C	T,T	C,C	C,C	T,T	T,T	C,C	C,T	C,C	C,C	C,C	C,C	C,C	C,C	T,T	T,T	T,T	T,T	C,C	C,C
1	4393978	C	T	C,C	C,C	C,C	C,C	C,C	C,C	C,C	C,C	T,T	C,C	C,C	C,C	C,C	C,C	C,C	C,C	C,C	C,C	C,C	C,C	C,C	C,C	C,C	C,C	C,C	C,C	C,C	C,C	T,T	C,C	C,C	C,C	C,C	C,C	C,C	C,C	C,C	T,T	C,C	C,C	C,C	C,C	C,C	C,C	C,C	C,C
1	4398986	A	T	A,A	A,A	A,A	A,A	A,A	A,A	A,A	A,A	T,T	A,A	A,A	A,A	A,A	A,A	A,A	A,A	A,A	A,A	A,A	A,A	A,A	A,A	A,A	A,A	A,A	A,A	A,A	A,A	T,T	A,A	A,A	A,A	A,A	A,A	A,A	A,A	A,A	T,T	A,A	A,A	A,A	A,A	A,A	A,A	A,A	A,A
1	4422434	A	G	A,A	A,A	A,A	A,A	A,A	A,A	A,A	A,A	A,A	A,A	A,A	A,A	G,G	A,A	A,A	A,A	A,A	A,A	A,A	A,A	A,A	A,A	G,G	A,A	A,A	A,A	A,A	A,A	A,A	A,A	A,A	A,A	A,A	A,A	A,A	G,G	G,G	A,A	A,G	A,A	A,A	A,A	A,A	A,A	A,A	A,A
1	4451348	T	C	C,C	T,C	T,T	C,C	C,C	C,C	T,C	C,C	T,T	C,C	C,C	C,C	C,C	T,T	C,C	C,C	C,C	T,C	T,T	C,C	T,T	C,C	C,C	T,T	T,T	C,C	T,T	T,T	T,T	C,C	T,T	T,T	C,C	T,C	T,T	C,C	C,C	T,T	T,C	C,C	T,T	T,T	T,T	T,T	T,T	C,C
1	4511029	A	T	A,A	A,A	A,A	A,A	A,A	A,A	A,A	A,A	A,A	A,A	A,A	A,A	A,A	A,A	A,A	A,A	A,A	A,A	A,A	A,A	A,A	A,A	A,A	A,A	A,A	A,A	A,A	A,A	A,A	A,A	A,A	A,A	A,A	A,A	A,A	A,A	A,A	A,A	A,A	A,A	A,A	A,A	A,A	A,A	A,A	A,A
1	4516530	T	A	A,A	T,T	T,T	T,T	T,T	T,T	T,T	T,T	T,T	T,T	T,T	T,T	T,T	T,T	T,T	T,T	T,T	T,T	T,T	A,A	T,T	T,T	T,T	T,T	T,T	T,T	T,T	T,T	T,T	T,T	T,T	T,T	T,T	T,T	T,T	T,T	T,T	T,T	T,T	T,T	T,T	T,T	T,T	T,T	T,T	T,T
1	4545782	G	C	G,G	G,G	G,G	G,G	G,G	G,G	G,G	G,G	G,G	G,G	G,G	C,C	G,G	G,G	G,G	G,G	G,G	G,G	G,G	G,G	G,G	G,G	G,G	G,G	G,G	G,G	G,G	G,G	G,G	G,G	G,C	G,G	G,G	G,G	G,G	G,G	G,G	G,G	G,G	G,G	G,G	G,G	G,G	G,G	G,G	G,G
1	4566427	A	G	A,A	A,A	A,A	A,G	A,A	G,G	A,G	G,G	A,A	G,G	G,G	A,A	A,A	A,A	G,G	A,A	G,G	A,A	A,A	A,A	A,A	A,A	A,A	A,A	A,A	A,A	A,A	A,A	A,A	A,A	A,A	A,A	A,A	A,A	A,A	A,A	A,A	A,A	A,A	A,A	A,A	A,A	A,A	A,A	A,A	A,A
1	4570332	C	G	C,C	C,C	C,C	C,C	C,C	G,G	C,G	G,G	C,C	G,G	G,G	C,C	C,C	C,C	G,G	C,C	G,G	C,C	C,C	C,C	C,C	C,C	C,C	C,C	C,C	C,C	C,C	C,C	C,C	C,C	C,C	C,C	C,C	C,C	C,C	C,C	C,C	C,C	C,C	C,C	C,C	C,C	C,C	C,G	C,C	C,C
1	4595997	T	G	T,T	G,G	T,T	G,G	G,G	G,G	G,G	G,G	G,G	G,G	G,G	T,T	T,T	G,G	G,G	T,T	G,G	T,T	T,T	T,T	T,T	T,T	T,T	T,T	T,T	T,T	T,T	G,G	G,G	G,G	G,G	G,G	T,T	G,G	T,T	T,T	T,T	G,G	T,T	G,G	G,G	G,G	G,G	G,G	T,T	T,T
1	4656598	A	C	A,A	A,A	A,A	A,C	C,C	A,A	A,A	A,C	A,C	A,A	A,A	A,A	A,A	A,A	A,A	A,A	A,A	A,A	A,A	A,A	A,A	A,A	A,A	A,A	A,A	A,A	A,A	A,A	A,A	A,C	A,A	A,A	A,A	A,C	A,A	A,A	A,A	A,A	A,A	C,C	A,A	A,A	A,A	A,A	A,A	A,A
1	4682288	G	A	G,G	G,G	G,G	G,G	G,G	G,G	G,G	G,G	G,G	G,G	G,G	G,G	G,G	G,G	G,A	G,G	G,G	A,A	G,A	G,G	A,A	G,G	G,G	G,G	G,G	G,G	G,G	G,G	G,G	G,G	G,G	G,G	A,A	G,G	G,A	G,G	G,G	G,G	G,G	G,G	G,G	G,G	G,G	G,G	A,A	A,A
1	4734145	T	C	T,T	T,T	T,T	T,T	T,T	T,T	T,T	T,T	T,T	T,T	T,T	T,T	T,T	T,T	T,T	T,T	T,T	C,C	T,T	T,T	C,C	C,C	T,T	T,T	T,T	T,T	T,T	T,T	T,T	T,T	T,T	T,T	C,C	T,T	C,C	T,T	T,T	T,T	T,C	T,T	T,T	T,T	T,T	T,T	C,C	T,T
1	4764769	A	G	A,A	A,A	A,A	A,A	A,A	A,A	A,A	A,A	A,G	A,A	A,A	A,A	A,A	A,A	A,A	A,A	A,A	A,A	A,A	A,A	A,A	A,A	A,A	A,A	A,A	A,A	A,A	A,A	A,A	A,A	A,A	A,A	A,A	A,A	A,A	A,A	A,A	A,A	A,A	A,A	A,A	A,A	A,A	A,A	A,A	A,A
1	4776235	G	A	G,G	A,A	G,G	G,G	G,G	G,G	G,A	G,G	G,G	G,G	G,G	G,G	G,G	A,A	G,G	G,G	G,G	G,G	A,A	G,G	G,G	G,G	G,G	G,G	G,G	G,G	G,G	A,A	G,G	G,G	A,A	A,A	G,G	G,A	G,G	G,G	G,G	G,G	G,G	G,G	A,A	A,A	A,A	A,A	G,G	G,G
1	4776777	G	A	G,A	G,G	G,G	G,G	G,G	G,G	G,G	G,G	G,G	G,G	G,G	G,G	G,G	G,G	G,G	G,G	G,A	G,G	G,G	G,G	G,G	G,G	G,G	G,G	G,G	G,G	G,G	G,G	G,G	G,G	G,G	G,G	G,G	G,G	G,G	G,G	G,G	G,G	G,G	G,G	G,G	G,G	G,G	G,G	G,G	G,G
1	4840977	T	A	T,T	T,T	A,A	A,A	A,A	T,T	T,T	T,T	A,A	T,T	T,T	A,A	A,A	T,T	T,T	A,A	T,T	A,A	A,A	T,T	A,A	T,T	A,A	T,T	T,T	T,T	T,T	T,T	A,A	A,A	T,T	T,T	A,A	T,T	A,A	A,A	T,T	A,A	A,A	A,A	T,T	T,T	T,T	T,T	A,A	T,A
1	4841696	G	A	G,G	G,G	G,G	G,G	G,G	G,G	G,G	G,G	G,G	G,G	G,G	G,A	G,G	G,G	G,G	G,G	G,G	G,G	A,A	G,G	G,G	G,G	G,G	G,G	G,G	G,G	G,G	G,G	G,A	G,G	G,G	G,G	G,G	G,G	G,G	G,G	G,G	G,G	G,G	G,G	G,G	G,G	G,G	G,G	G,G	G,G
1	4870085	G	T	G,G	G,G	G,G	G,G	G,G	G,G	G,G	G,G	G,G	G,G	G,G	G,G	G,G	G,G	G,G	G,G	G,G	G,G	G,T	G,G	G,G	G,G	G,G	G,G	G,G	G,G	G,G	G,G	G,G	G,G	G,G	G,G	G,G	G,G	G,G	G,T	G,G	G,G	G,G	G,G	G,G	G,G	G,G	G,G	G,G	G,G
1	4963461	T	C	T,T	T,T	T,T	T,T	T,T	T,T	T,T	T,T	T,T	T,T	T,T	T,T	T,T	T,T	T,T	T,T	T,T	T,T	T,T	T,T	T,T	C,C	T,T	T,T	T,T	C,C	C,C	T,T	T,T	T,T	T,T	T,T	T,T	T,T	T,T	T,T	C,C	C,C	T,T	T,T	T,T	T,T	T,T	T,T	T,T	T,T
1	4974044	T	C	T,T	T,T	T,T	T,T	T,T	T,T	T,T	T,T	T,T	T,T	T,T	T,T	T,T	T,T	T,T	T,T	T,T	T,T	T,T	T,T	T,T	T,T	T,T	T,T	T,T	T,T	T,T	T,T	T,T	T,T	T,T	T,T	T,T	T,T	T,T	T,T	T,T	T,T	T,T	T,T	T,T	T,T	T,T	T,T	T,C	C,C
1	5002765	A	C	A,A	A,A	A,A	A,A	A,A	A,A	A,A	A,A	A,A	A,A	A,A	A,A	A,A	A,A	A,A	A,A	A,A	A,A	A,A	A,A	A,A	A,A	A,A	A,A	A,A	A,A	A,A	A,A	A,A	A,A	A,A	A,A	A,A	A,A	A,A	A,A	A,A	A,A	A,A	A,A	A,A	A,A	A,A	A,A	A,A	A,A
1	5033632	G	A	G,G	G,A	G,G	G,G	G,G	G,G	G,G	G,G	G,G	G,G	G,G	G,G	A,A	G,G	G,G	G,G	G,G	G,G	G,A	G,G	G,G	G,G	A,A	G,G	G,G	G,G	G,G	G,G	G,G	G,G	G,G	G,G	G,G	G,G	G,G	A,A	G,G	G,G	G,A	G,G	G,G	G,G	G,G	G,G	G,G	G,G
1	5034585	C	T	C,C	C,C	C,C	C,C	C,C	C,C	C,C	C,C	C,C	C,C	C,C	C,C	T,T	C,C	C,C	C,C	C,C	C,C	C,C	C,C	C,C	C,C	T,T	C,C	C,C	C,C	C,C	C,C	C,C	C,C	C,C	C,C	C,C	C,C	C,C	T,T	T,T	C,C	T,T	C,C	C,C	C,C	C,C	C,C	C,C	C,C
1	5041556	C	A	C,C	C,C	C,C	C,C	C,C	C,C	C,C	C,C	C,C	C,C	C,C	C,C	C,C	C,C	C,C	C,C	C,C	C,C	C,C	C,C	C,C	C,C	C,C	C,C	C,C	C,C	C,C	C,C	C,C	C,C	C,C	C,C	C,C	C,C	C,C	C,C	A,A	C,C	C,A	C,C	C,C	C,C	C,C	C,C	C,C	C,C
1	5070627	C	G	C,C	C,C	C,C	C,C	C,C	C,C	C,C	C,C	C,C	C,C	C,C	C,C	G,G	C,C	C,C	C,C	C,C	C,C	C,C	C,C	C,C	C,C	G,G	C,C	C,C	C,C	C,C	C,C	C,C	C,C	C,C	C,C	C,C	C,C	C,C	G,G	G,G	C,C	G,G	C,C	C,C	C,C	C,C	C,C	C,C	C,C
1	5119755	C	G	C,C	C,C	C,C	C,C	C,C	C,C	C,C	C,C	C,C	C,C	C,C	C,C	C,C	C,C	C,C	C,C	C,C	C,C	C,C	C,C	C,C	C,C	C,C	C,C	C,C	C,C	G,G	C,C	C,C	C,C	C,C	C,C	C,C	C,C	C,C	C,C	C,C	C,C	C,C	C,C	C,C	C,C	C,C	C,C	C,C	C,C
1	5122140	G	T	G,G	G,G	G,G	G,G	G,G	G,G	G,G	G,G	G,G	G,G	G,G	G,G	G,G	G,G	G,G	G,G	G,G	G,G	G,G	G,G	G,G	G,G	G,G	G,G	G,G	G,G	G,G	G,G	G,G	G,G	G,G	G,G	G,G	G,G	G,G	G,G	G,G	G,G	G,G	G,G	G,G	G,G	G,G	G,G	G,G	G,G
1	5157243	T	A	T,T	T,T	T,T	T,T	T,A	T,T	T,T	T,T	T,T	T,T	T,T	T,T	T,T	T,T	T,T	T,T	T,T	T,T	T,T	T,T	T,T	T,T	T,T	T,T	T,T	T,T	A,A	T,T	T,T	T,T	T,A	T,T	T,T	T,A	T,T	T,T	T,T	A,A	T,T	T,T	T,A	T,T	T,T	T,T	T,T	T,T
1	5172199	G	A	A,A	G,G	G,G	G,G	G,G	G,G	G,G	G,G	G,G	G,G	G,G	G,G	G,G	G,G	G,G	G,G	G,G	G,G	A,A	A,A	A,A	A,A	G,G	G,G	G,G	G,G	G,G	G,G	G,G	G,G	G,G	G,G	G,G	G,G	G,G	G,G	G,G	G,G	G,G	G,G	G,G	G,G	G,G	G,G	G,G	G,G
1	5186059	G	A	G,G	G,G	G,G	G,G	G,G	G,G	G,G	G,G	G,G	G,G	G,G	G,G	G,G	G,G	G,G	G,G	G,G	G,G	G,G	G,G	G,G	G,G	G,G	G,G	G,G	G,G	G,G	G,G	G,G	G,G	G,G	G,G	G,G	G,G	G,G	G,G	G,G	G,G	G,G	G,G	G,G	G,G	G,G	G,G	G,G	G,G
1	5186124	T	C	T,T	T,T	T,T	T,T	T,T	T,T	T,T	T,T	T,T	T,T	T,T	T,T	T,C	T,T	T,T	T,T	T,T	T,T	T,C	T,T	T,T	T,T	T,T	T,T	T,T	T,T	T,T	T,T	T,T	T,T	T,T	T,T	T,T	T,T	T,T	T,T	T,T	T,T	T,T	T,T	T,T	T,T	T,T	T,T	T,T	T,T
1	5236685	G	T	G,G	G,G	G,G	G,G	G,G	G,G	G,G	G,G	G,G	G,G	G,G	G,G	T,T	G,G	G,G	G,G	G,G	G,G	G,G	G,G	G,G	G,G	T,T	T,T	T,T	T,T	T,T	G,G	G,G	G,G	G,G	G,G	G,G	G,G	G,G	T,T	T,T	T,T	T,T	G,G	G,G	G,G	G,G	G,G	G,G	T,T
1	5248839	G	A	G,G	G,A	G,G	G,G	G,G	G,G	G,G	G,G	G,G	G,G	G,G	G,G	G,G	G,A	G,G	G,G	G,G	G,G	G,G	G,G	G,G	G,G	G,G	G,G	G,G	G,G	G,G	G,G	G,A	G,G	G,G	G,G	G,G	G,G	G,G	G,G	G,G	G,G	G,G	G,G	G,G	G,G	G,G	G,G	G,G	G,G
1	5303186	T	C	T,T	T,T	T,T	T,T	T,T	T,T	T,T	T,T	T,T	T,T	T,T	T,T	C,C	T,T	T,T	T,T	T,T	T,T	T,T	T,T	T,T	T,T	C,C	T,T	T,T	C,C	T,T	T,T	T,T	T,T	T,T	T,T	T,T	T,T	T,T	C,C	C,C	T,T	C,C	T,T	T,T	T,T	T,T	T,T	T,T	T,T
1	5310256	A	T	T,T	A,A	A,A	A,A	A,A	A,A	A,A	A,A	A,A	A,A	A,A	A,A	A,A	A,A	A,A	A,A	A,A	A,A	A,A	A,A	A,A	A,A	A,A	A,A	A,A	A,A	A,A	A,A	A,A	A,A	A,A	A,A	A,A	A,A	A,A	A,A	A,A	A,A	A,A	A,A	A,A	A,A	A,A	A,A	A,A	A,A
1	5346952	C	G	G,G	G,G	C,C	C,C	C,C	C,C	C,G	C,C	C,C	C,C	C,C	G,G	G,G	G,G	C,C	G,G	C,C	C,C	C,C	G,G	C,C	G,G	G,G	C,C	C,C	C,C	G,G	G,G	C,C	C,C	G,G	G,G	C,C	C,G	C,C	G,G	G,G	G,G	G,G	C,C	G,G	G,G	G,G	G,G	C,C	G,G
1	5381802	T	A	T,T	T,T	T,T	T,T	T,T	T,T	T,T	T,T	T,T	T,T	T,T	T,T	T,T	T,T	T,T	T,T	T,T	T,T	T,T	T,T	T,T	A,A	A,A	T,T	T,T	A,A	T,T	T,T	T,T	T,T	T,T	T,T	T,T	T,T	T,T	T,T	A,A	T,T	T,T	T,T	T,T	T,T	T,T	T,T	T,T	T,T
1	5420574	G	A	A,A	A,A	A,A	G,G	G,G	A,A	A,A	A,A	A,A	A,A	A,A	A,A	A,A	A,A	A,A	A,A	A,A	A,A	A,A	A,A	A,A	A,A	A,A	A,A	A,A	A,A	G,G	A,A	A,A	G,G	A,A	A,A	A,A	G,A	A,A	A,A	A,A	G,G	A,A	G,G	A,A	A,A	A,A	A,A	A,A	A,A
1	5434286	G	A	A,A	A,A	A,A	G,G	G,G	G,G	G,A	G,G	A,A	G,G	G,G	G,G	G,G	A,A	G,G	G,G	G,G	A,A	A,A	A,A	A,A	G,G	G,G	G,G	G,G	G,G	G,G	A,A	A,A	G,G	A,A	A,A	A,A	G,A	G,G	G,G	G,G	G,G	G,A	G,G	A,A	A,A	A,A	A,A	A,A	G,G
1	5458767	C	A	C,C	C,C	C,C	C,C	C,C	C,C	C,C	C,C	C,C	C,C	C,C	C,C	A,A	C,C	C,C	C,C	C,C	C,C	C,C	C,C	C,C	C,C	A,A	C,C	C,C	C,C	C,C	C,C	C,C	C,C	C,C	C,C	C,C	C,C	C,C	A,A	A,A	C,C	A,A	C,C	C,C	C,C	C,C	C,C	C,C	C,C
1	5466329	C	T	C,C	C,C	C,C	C,C	C,C	C,C	C,C	C,C	C,C	C,C	C,C	C,C	C,C	C,C	C,C	C,C	C,C	C,T	C,T	C,C	C,C	T,T	C,C	T,T	T,T	T,T	C,C	C,C	C,C	C,C	C,C	C,C	C,C	C,C	C,C	C,C	T,T	T,T	C,C	C,C	C,C	C,C	C,C	C,C	C,C	C,C
1	5484621	T	A	T,T	A,A	T,T	T,T	T,T	T,T	T,A	T,T	T,T	T,T	T,T	T,T	T,T	A,A	T,T	T,T	T,T	T,T	T,T	T,T	T,T	T,T	T,T	T,T	T,T	T,T	T,T	A,A	T,T	T,T	A,A	A,A	T,T	T,A	T,T	T,T	T,T	T,T	T,T	T,T	A,A	A,A	A,A	A,A	T,T	T,T
1	5492942	A	G	A,A	A,A	G,G	A,A	A,G	A,A	A,A	A,A	A,A	A,A	A,A	A,A	A,A	A,G	A,A	A,A	A,A	G,G	A,A	A,A	G,G	G,G	A,A	A,A	A,A	A,A	A,A	A,A	A,A	A,A	A,A	A,A	G,G	A,A	A,A	A,A	A,A	A,A	A,G	A,A	A,A	A,A	A,A	A,A	G,G	A,A
1	5505810	T	A	T,T	T,T	A,A	T,T	T,T	T,T	T,T	T,T	T,T	T,T	T,T	T,T	T,T	T,T	T,T	T,T	T,T	A,A	A,A	T,T	A,A	T,T	T,T	T,T	T,T	T,T	T,T	T,T	T,T	T,T	T,T	T,T	A,A	T,T	T,T	T,T	T,T	T,T	T,T	T,T	T,T	T,T	T,T	T,T	A,A	T,T
1	5516715	G	A	G,G	G,G	G,G	G,G	G,G	G,G	G,G	G,G	G,G	G,A	G,G	G,G	G,G	G,G	G,G	G,G	G,G	G,G	G,G	G,G	G,G	G,G	G,G	G,G	G,G	G,G	G,G	G,G	G,G	G,G	G,G	G,G	G,G	G,G	G,G	G,G	G,G	A,A	A,A	G,G	G,G	G,G	G,G	G,G	G,G	G,G
1	5517062	G	T	G,G	G,G	G,G	G,G	G,G	G,G	G,G	G,G	G,G	G,G	G,G	T,T	G,G	G,G	G,G	G,G	G,G	G,G	G,G	T,T	G,G	G,G	G,G	G,G	G,G	G,G	G,G	G,G	G,G	G,G	G,G	G,G	G,G	G,G	G,G	G,G	G,G	G,G	G,G	G,G	G,G	G,G	G,G	G,G	G,G	G,G
1	5532877	C	T	C,C	C,C	C,C	C,C	C,C	C,C	C,C	C,C	C,C	C,C	C,C	C,C	C,C	C,C	C,C	C,C	C,C	C,C	C,C	C,C	C,C	C,C	C,C	C,C	C,C	C,C	C,C	C,C	C,C	C,C	C,C	C,C	C,C	C,C	C,C	C,C	C,C	T,T	C,C	C,C	C,C	C,C	C,C	C,C	C,C	C,C
1	5549430	C	T	C,C	C,C	C,C	C,C	C,C	C,C	C,C	C,C	C,C	C,C	C,C	T,T	C,C	C,C	C,C	C,C	C,C	C,C	C,C	C,C	C,C	C,C	C,C	T,T	T,T	T,T	C,C	C,C	C,C	C,C	C,C	C,C	C,C	C,C	C,C	C,C	T,T	C,C	C,C	C,C	C,C	C,C	C,C	C,C	C,C	C,C
1	5550043	A	G	A,A	A,A	A,A	A,A	A,A	A,A	A,A	A,A	A,A	A,A	A,A	G,G	A,A	A,A	A,A	A,A	A,A	A,A	A,A	A,A	A,A	A,A	A,A	G,G	G,G	G,G	A,A	A,A	A,A	A,A	A,A	A,A	A,A	A,A	A,A	A,A	A,A	A,A	A,A	A,A	A,A	A,G	A,A	A,A	A,A	A,A
1	5556158	A	G	A,G	A,A	A,A	A,A	A,A	A,A	A,A	A,A	A,A	A,A	A,A	G,G	A,A	A,A	A,A	A,A	A,A	A,A	A,A	A,A	A,A	G,G	A,A	A,G	A,G	G,G	A,A	A,A	A,A	A,A	A,A	A,A	A,A	A,A	A,A	A,A	G,G	G,G	A,A	A,A	A,A	A,A	A,A	A,A	A,A	G,G
1	5563955	T	C	C,C	T,T	T,T	T,T	T,T	T,T	T,T	T,T	T,T	T,T	T,T	T,T	T,T	T,T	T,T	T,T	T,T	T,T	T,T	C,C	T,T	T,T	T,T	T,T	T,T	T,T	T,T	T,T	T,T	T,T	T,T	T,T	T,T	T,T	T,T	T,T	T,T	T,T	T,T	T,T	T,T	T,T	T,T	T,T	T,T	T,T
1	5568028	C	T	C,T	T,T	C,C	C,C	C,C	C,C	C,T	C,C	C,C	C,C	C,T	C,C	T,T	T,T	C,C	T,T	C,C	C,C	C,C	C,T	C,C	T,T	C,T	C,C	C,C	T,T	C,C	T,T	C,C	C,C	T,T	T,T	C,C	C,T	T,T	T,T	T,T	T,T	C,T	C,C	T,T	T,T	T,T	T,T	C,C	C,C
1	5573017	T	C	T,T	T,T	T,T	T,T	T,T	T,T	T,T	T,T	T,T	T,T	T,T	T,T	T,T	T,T	T,T	C,C	T,T	T,T	T,T	T,T	T,T	T,T	T,T	T,T	T,T	T,T	T,T	T,T	T,T	T,T	T,T	T,T	T,T	T,T	C,C	T,T	T,T	T,T	T,T	T,T	T,T	T,T	T,T	T,T	T,T	T,T
1	5574827	A	G	A,A	A,A	A,A	A,A	A,A	A,A	A,A	A,A	A,A	A,A	A,A	A,A	A,A	A,A	A,A	A,A	A,A	A,A	A,A	A,A	A,A	A,A	A,A	G,G	G,G	A,A	A,A	A,A	A,A	A,A	A,A	A,A	A,G	A,A	A,A	A,A	A,A	A,A	A,A	A,G	A,A	A,A	A,A	A,A	A,A	A,A
1	5581751	C	T	C,C	C,C	C,C	C,C	C,C	C,C	C,C	C,C	C,C	C,C	C,C	C,C	C,C	C,C	C,T	T,T	C,C	C,C	C,C	C,C	C,C	C,C	C,C	T,T	T,T	C,C	C,C	C,C	C,C	C,C	C,C	C,C	C,C	C,C	C,C	C,C	C,C	C,C	C,C	C,C	C,C	C,C	C,C	C,C	C,C	C,C
1	5586729	T	A	T,T	T,T	T,T	T,T	T,T	A,A	T,A	A,A	A,A	A,A	A,A	T,T	T,T	T,T	A,A	A,A	A,A	T,T	T,T	T,T	T,T	T,T	T,T	T,T	T,T	T,T	T,T	T,T	T,T	T,T	T,T	T,T	T,T	T,T	T,T	T,T	T,T	T,T	T,T	T,T	T,T	T,T	T,T	T,T	T,T	T,T
1	5661409	G	C	G,G	G,G	G,G	C,C	C,C	G,G	G,G	G,G	G,G	G,G	G,G	G,G	G,G	G,G	G,G	G,G	G,G	G,G	G,G	G,G	G,G	G,G	G,G	G,G	G,G	G,G	G,G	G,G	G,G	C,C	G,G	G,G	G,G	G,C	G,G	G,G	G,G	G,G	G,G	C,C	G,G	G,G	G,G	G,G	G,G	G,G
1	5671409	G	C	G,G	G,G	G,G	G,G	G,G	G,G	G,G	G,G	G,G	G,G	G,G	G,G	G,G	G,G	G,G	G,G	G,G	G,G	G,G	G,G	G,G	G,G	G,G	G,G	G,G	G,G	G,G	G,G	G,G	G,G	G,G	G,G	G,G	G,G	G,G	G,G	G,G	G,G	G,G	G,G	G,G	G,G	G,G	G,G	G,G	G,G
1	5671760	A	G	A,A	A,A	A,A	A,A	A,A	G,G	A,G	G,G	A,A	G,G	G,G	A,A	G,G	A,A	G,G	G,G	G,G	A,A	A,A	A,A	A,A	A,A	G,G	G,G	G,G	G,G	A,A	A,A	A,A	A,A	A,A	A,G	A,A	A,A	G,G	G,G	G,G	A,A	G,G	G,G	A,A	A,A	A,A	A,A	A,A	A,A
1	5690297	G	A	G,G	G,G	G,G	G,G	G,G	G,G	G,G	G,G	G,G	G,G	G,G	G,G	G,A	G,G	G,G	G,G	G,A	G,G	G,G	G,G	G,G	G,G	G,G	G,G	G,G	G,G	G,G	G,G	G,G	G,G	G,G	G,G	G,G	G,G	G,G	G,G	G,G	G,G	G,G	G,G	G,G	G,G	G,G	G,G	G,G	G,G
1	5699512	A	T	A,A	A,A	A,A	A,A	A,A	A,A	A,A	A,A	A,A	A,A	A,A	A,A	A,A	A,A	A,A	A,A	A,A	A,A	A,A	A,A	A,A	A,A	A,A	T,T	T,T	A,A	A,A	A,A	A,A	A,A	A,A	A,A	A,A	A,A	A,A	A,A	A,A	A,A	A,A	A,A	A,A	A,A	A,A	A,A	A,A	A,A
1	5723913	C	G	C,C	C,C	C,C	C,C	C,C	C,C	C,C	C,C	G,G	G,G	G,G	C,C	C,C	C,C	C,C	C,C	C,C	C,C	C,C	C,C	C,C	C,C	C,C	C,C	C,C	C,C	C,C	C,C	G,G	G,G	C,C	C,C	C,C	C,C	C,C	C,C	C,C	C,C	C,C	C,C	C,C	C,C	C,C	C,C	C,C	C,C
1	5723978	G	A	G,G	G,G	G,G	G,G	G,G	G,G	G,G	G,G	G,G	G,G	G,G	G,G	G,G	G,G	G,G	G,G	G,G	G,G	G,G	G,G	G,G	G,G	G,A	G,G	G,G	G,G	G,G	G,G	G,G	G,G	G,G	G,G	G,G	G,G	G,G	G,G	G,G	G,G	G,G	G,G	G,G	G,G	G,G	G,G	G,G	G,G
1	5727866	A	G	A,A	A,A	A,A	A,A	A,A	A,A	A,A	A,A	A,A	A,A	A,A	A,A	A,A	A,A	A,A	A,A	A,A	A,A	A,A	A,A	A,A	A,A	A,A	G,G	G,G	G,G	A,A	A,A	A,A	A,A	A,A	A,A	A,A	A,A	A,A	A,A	A,A	A,A	A,A	A,A	A,A	A,A	A,A	A,A	A,A	A,A
1	5730621	T	C	C,C	C,C	T,T	T,T	T,T	T,T	T,C	T,T	C,C	T,T	T,T	C,C	C,C	C,C	T,T	T,T	T,T	T,T	T,T	C,C	T,T	T,T	C,C	C,C	C,C	C,C	T,T	C,C	C,C	T,T	C,C	C,C	T,T	T,C	T,T	T,T	T,T	T,T	C,C	T,T	C,C	C,C	C,C	C,C	T,T	T,T
1	5731748	C	A	C,C	C,C	C,C	C,C	C,C	C,C	C,C	C,C	C,C	C,C	C,C	C,C	C,C	C,C	C,C	C,C	C,C	C,C	C,C	C,C	C,C	C,C	C,C	C,C	C,C	C,C	C,C	C,C	C,C	C,C	C,C	C,C	C,C	C,C	A,A	C,C	C,C	C,C	C,C	C,C	C,C	C,C	C,C	C,C	C,C	C,C
1	5739710	C	T	C,C	C,C	C,C	C,C	C,C	C,C	C,C	C,C	C,C	C,C	C,C	C,C	C,C	C,C	C,C	C,C	C,C	C,C	C,C	C,C	C,C	C,C	C,C	C,C	C,C	C,C	C,C	C,C	C,C	C,C	C,C	C,C	C,C	C,C	T,T	C,C	C,C	C,C	C,C	C,C	C,C	C,C	C,C	C,C	C,C	C,C
1	5741902	G	A	G,G	G,G	G,G	G,G	G,G	G,G	G,G	G,G	G,G	G,G	G,G	G,G	G,G	G,G	G,G	G,G	G,G	G,G	G,A	G,G	G,G	G,G	G,G	G,G	G,G	G,G	A,A	G,G	G,G	G,G	G,G	G,G	G,G	G,G	G,G	G,G	A,A	G,G	G,G	G,G	G,G	G,G	G,G	G,G	G,G	G,G
1	5781438	C	A	C,C	A,A	C,C	C,C	C,C	C,C	C,A	C,C	C,C	C,C	C,C	C,C	C,C	A,A	C,C	C,C	C,C	C,C	C,C	C,C	C,C	C,C	C,C	C,C	C,C	C,C	C,C	A,A	C,C	C,C	A,A	A,A	C,C	C,A	C,C	C,C	C,C	C,C	C,C	C,C	A,A	A,A	A,A	A,A	C,C	C,C
1	5869121	C	T	C,C	C,C	C,C	T,T	T,T	C,C	C,C	C,C	T,T	C,C	C,C	C,C	C,C	C,C	C,C	C,C	C,C	C,C	C,C	C,C	C,C	C,C	C,C	C,C	C,C	C,C	C,C	C,C	T,T	T,T	C,C	C,C	C,C	C,T	C,C	C,C	C,C	C,C	C,C	T,T	C,C	C,C	C,C	C,C	C,C	C,C
1	5884287	T	C	T,T	T,T	T,T	T,C	T,T	T,T	T,T	T,T	T,T	T,T	T,T	C,C	T,T	T,T	T,T	T,T	T,T	T,T	T,T	T,T	T,T	T,T	T,T	T,T	T,T	T,T	T,T	T,T	T,T	T,T	T,T	T,T	T,T	T,T	T,T	T,T	T,T	T,T	T,T	T,T	T,T	T,T	T,T	T,T	T,T	C,C
1	5892578	A	T	A,A	A,A	A,A	A,A	A,A	A,A	A,A	A,A	A,A	A,A	A,A	A,A	A,A	A,A	A,A	A,A	A,A	A,A	A,A	A,A	A,A	A,A	A,A	A,A	A,A	A,A	A,A	A,A	A,A	A,A	A,A	A,A	A,A	A,A	A,A	A,A	A,T	A,A	A,A	A,A	A,A	A,A	A,A	A,A	A,A	A,A
1	5904928	C	T	C,C	C,C	C,C	C,C	C,C	C,C	C,C	C,C	C,C	C,C	C,C	C,C	C,C	C,C	C,C	C,C	C,C	C,C	C,C	C,C	C,C	C,C	C,C	C,C	C,C	C,C	C,C	C,C	C,C	C,C	C,C	C,C	C,C	C,C	C,C	C,C	C,C	C,C	C,C	C,C	C,C	C,C	C,C	C,C	C,C	C,C
1	5910015	A	G	A,A	A,A	A,A	A,A	A,A	A,A	A,A	A,A	A,A	A,A	A,A	A,A	A,A	A,A	A,A	A,A	A,A	A,A	A,A	A,A	A,A	A,A	A,A	A,A	A,A	A,A	A,A	A,A	A,A	A,A	A,A	A,A	A,A	A,A	A,A	A,A	A,A	A,A	A,A	A,A	A,A	A,A	A,A	A,A	A,A	A,A
1	5921634	T	C	C,C	T,T	C,C	T,T	T,T	T,T	T,T	T,T	T,T	T,T	T,T	T,T	T,T	T,T	T,T	T,T	T,T	C,C	T,C	C,C	C,C	T,T	T,T	T,T	T,T	T,T	T,T	T,T	T,T	T,T	T,T	T,T	C,C	T,T	T,T	T,T	T,T	T,T	T,T	T,C	T,T	T,T	T,T	T,C	C,C	T,T
1	5949360	A	G	A,A	A,A	A,A	A,A	A,A	A,A	A,A	A,A	A,A	A,A	A,A	A,A	G,G	A,A	A,A	A,A	A,A	A,A	A,A	A,A	A,A	A,A	G,G	A,A	A,A	A,A	A,A	A,A	A,A	A,A	A,A	A,A	A,A	A,A	A,A	G,G	A,A	A,A	G,G	A,A	A,A	A,A	A,A	A,A	A,A	A,A
1	5951042	C	T	C,C	C,C	C,C	C,C	C,C	C,C	C,C	C,C	C,T	C,T	C,C	C,C	C,C	C,T	C,C	C,C	C,C	C,C	C,C	C,C	C,C	C,C	C,C	C,C	C,C	C,C	C,C	C,C	C,C	C,C	C,C	C,C	C,C	C,C	C,C	C,C	C,C	C,C	C,C	C,C	C,C	C,C	C,C	C,C	C,C	C,C
1	5987152	G	A	G,G	G,G	G,G	A,A	A,A	A,A	G,A	A,A	G,G	A,A	A,A	G,G	G,G	G,G	A,A	G,G	A,A	G,G	G,G	G,G	G,G	G,G	G,G	G,G	G,G	G,G	A,A	G,G	G,G	A,A	G,G	G,G	G,G	G,A	G,G	G,G	G,G	G,G	G,G	A,A	G,G	G,G	G,G	G,G	G,G	G,G
1	6000583	A	T	A,A	A,A	A,A	A,A	A,A	A,A	A,A	A,A	A,A	A,A	A,A	A,A	A,A	A,A	A,A	T,T	A,A	A,A	A,A	A,T	A,A	A,A	A,A	A,A	A,A	A,A	A,A	A,A	A,A	A,A	A,A	A,A	A,A	A,A	A,A	A,A	A,A	A,A	A,A	A,A	A,A	A,A	A,A	A,A	A,A	A,A
1	6058422	A	T	A,A	A,A	A,A	A,A	A,A	A,A	A,A	A,A	A,A	A,A	A,A	A,A	A,A	A,A	A,A	T,T	A,T	A,A	A,A	A,A	A,A	A,A	A,A	A,A	A,A	A,A	A,A	A,A	A,A	A,A	A,A	A,A	A,A	A,A	A,A	A,A	A,A	A,A	A,A	A,A	A,A	A,A	A,A	A,A	A,A	A,A
1	6069570	A	T	A,A	A,A	T,T	A,A	A,A	A,A	A,A	A,A	A,A	A,A	A,A	T,T	T,T	A,A	A,A	A,A	A,A	T,T	T,T	A,A	T,T	A,A	T,T	T,T	T,T	A,A	A,A	A,A	A,A	A,A	A,A	A,A	T,T	A,A	A,A	T,T	T,T	A,A	T,T	A,A	A,A	A,A	A,A	A,A	A,T	A,A
1	6080644	T	C	T,T	T,T	T,T	T,T	T,T	C,C	T,C	T,C	T,C	C,C	C,C	T,T	T,T	T,T	C,C	T,T	C,C	T,T	T,C	T,T	T,T	T,T	T,T	T,T	T,T	T,T	T,T	T,T	T,T	T,T	T,T	T,T	T,T	T,T	C,C	T,T	T,T	T,T	T,T	T,T	T,T	T,T	T,T	T,T	T,T	T,T
1	6083131	A	C	A,A	A,A	A,A	A,A	A,A	A,A	A,A	A,A	A,A	A,A	A,A	A,A	A,A	A,A	A,A	A,A	A,C	C,C	A,A	A,A	A,A	A,A	A,A	C,C	C,C	C,C	A,A	A,A	A,A	A,A	A,A	A,A	C,C	A,A	A,A	A,A	A,A	A,A	A,A	A,A	A,A	A,A	A,A	A,A	A,A	A,A
1	6091235	T	A	T,T	T,T	T,T	T,T	T,T	T,T	T,T	T,T	T,T	T,T	T,T	T,T	T,T	T,T	T,T	T,T	T,T	T,T	T,T	T,T	T,T	T,T	T,T	T,T	T,T	T,T	T,T	T,T	T,T	T,T	T,T	T,T	T,T	T,T	T,T	T,T	T,T	T,T	T,T	T,T	T,T	T,T	T,T	T,T	T,T	T,T
1	6091300	G	A	G,G	G,G	G,G	G,G	G,G	G,G	G,G	G,G	G,G	G,G	G,G	G,G	G,G	G,G	G,G	A,A	G,G	A,A	G,G	G,G	G,G	G,G	G,G	A,A	G,G	G,G	G,G	G,G	G,G	G,G	G,G	G,G	A,A	G,G	G,G	G,G	G,G	G,G	G,G	G,G	G,A	G,G	G,G	G,G	G,G	G,G
1	6125517	A	G	A,A	A,A	A,A	A,A	A,A	A,A	A,A	A,A	A,A	A,A	A,A	A,A	A,A	A,A	A,A	A,A	A,G	A,G	A,A	A,A	A,A	A,A	A,A	A,A	A,A	A,A	A,A	A,A	A,A	A,A	A,A	A,A	A,A	A,A	A,A	A,A	A,A	A,A	A,A	A,A	A,A	A,A	A,A	A,A	A,A	A,A
1	6144525	A	T	A,A	A,A	A,A	A,A	A,A	A,A	A,A	A,A	A,A	A,A	A,A	A,A	A,A	A,A	A,A	T,T	A,A	T,T	A,A	A,A	A,A	A,A	A,A	T,T	T,T	A,A	A,A	A,A	A,A	A,A	A,A	A,A	T,T	A,A	A,A	A,A	A,A	A,A	A,A	A,A	A,A	A,A	A,A	A,A	A,A	A,T
1	6148197	A	T	A,A	A,A	A,A	A,A	A,A	A,A	A,A	A,A	A,A	A,A	A,A	A,A	A,A	A,A	A,A	T,T	A,A	T,T	A,A	A,A	A,A	A,A	A,A	T,T	T,T	A,A	A,A	A,A	A,A	A,A	A,A	A,A	T,T	A,A	A,A	A,A	A,A	A,A	A,A	A,A	A,A	A,A	A,A	A,A	A,A	A,A
1	6240104	G	T	G,G	G,G	G,T	G,G	G,G	G,G	G,G	G,G	G,G	G,G	G,G	T,T	T,T	G,G	G,G	G,G	G,G	G,G	G,G	G,G	G,G	G,G	T,T	G,G	G,G	G,G	G,G	G,G	G,G	G,G	G,G	G,G	G,G	G,G	G,G	G,T	G,G	G,G	G,T	G,G	G,G	G,G	G,G	G,G	G,G	G,G
1	6301134	A	C	A,A	A,C	A,A	A,A	A,A	A,C	A,C	A,C	A,A	A,C	A,C	A,A	A,A	A,A	A,A	A,A	A,C	A,A	A,A	A,A	A,A	A,A	A,A	A,A	A,A	A,A	A,A	A,A	A,A	A,A	A,A	A,A	A,A	A,A	A,A	A,A	A,A	A,A	A,A	A,A	A,A	A,A	A,C	A,C	A,A	A,A
1	6317149	T	A	T,T	T,T	T,T	T,T	T,T	T,T	T,A	T,T	T,T	T,T	T,T	T,T	T,T	T,T	T,T	T,T	T,T	T,T	T,T	T,T	T,T	A,A	T,T	T,T	T,T	T,T	T,T	T,T	T,T	T,T	T,T	T,T	T,T	T,T	T,T	T,T	T,T	T,T	T,T	T,T	T,T	T,T	T,T	T,T	T,T	T,T
1	6331472	T	C	C,C	T,T	T,T	C,C	C,C	T,T	T,T	T,T	C,C	T,C	T,T	C,C	C,C	T,T	T,T	C,C	T,T	T,T	T,T	T,T	T,T	T,T	C,C	C,C	C,C	C,C	C,C	T,T	C,C	C,C	T,T	T,T	T,T	T,C	T,T	C,C	C,C	T,T	C,C	C,C	T,T	T,T	T,T	T,T	T,T	C,C
1	6367682	A	G	A,A	A,A	A,A	A,A	A,A	A,A	A,G	A,A	A,A	A,A	A,A	A,A	G,G	A,A	A,A	A,A	A,G	A,A	A,A	A,A	A,A	A,A	A,G	A,A	A,A	A,A	A,A	A,A	A,A	A,A	A,A	A,A	A,A	A,A	A,A	G,G	G,G	A,A	A,G	A,A	A,A	A,A	A,A	A,A	A,A	A,A
1	6419904	C	G	C,C	C,C	C,C	C,C	C,C	C,C	C,C	C,C	C,C	C,C	C,C	G,G	C,C	C,C	C,C	C,C	C,C	C,C	C,C	C,C	C,C	C,C	C,C	C,C	C,C	C,C	C,C	C,C	C,C	C,C	C,C	C,C	C,C	C,C	C,C	C,C	C,C	C,C	C,C	C,C	C,C	C,C	C,C	C,C	C,C	G,G
1	6422457	G	T	G,G	G,G	G,G	G,G	G,G	G,G	G,G	G,G	G,G	G,G	G,G	T,T	G,G	G,G	G,G	G,G	G,G	G,G	G,T	G,T	G,G	G,G	G,G	G,G	G,G	G,G	G,T	G,G	G,G	G,G	G,G	G,G	G,G	G,G	G,T	G,G	G,G	G,G	G,G	G,G	G,G	G,G	G,G	G,G	G,G	T,T
1	6493552	T	G	G,G	T,T	G,G	T,T	T,T	T,T	T,T	T,T	T,T	T,T	T,T	T,T	T,T	T,T	T,T	T,T	T,T	G,G	T,T	T,T	G,G	T,T	T,T	T,T	T,T	T,T	T,T	T,T	T,T	T,T	T,T	T,T	G,G	T,T	T,T	T,T	T,T	T,T	T,T	T,T	T,T	T,T	T,T	T,T	G,G	G,G
1	6505266	C	A	C,C	C,C	C,C	C,C	C,C	A,A	C,A	A,A	C,C	A,A	A,A	C,C	C,C	C,C	A,A	C,C	A,A	C,C	C,C	C,C	C,C	C,C	C,C	C,C	C,C	C,C	C,C	C,C	C,C	C,A	C,C	C,C	C,C	C,C	C,A	C,C	C,C	C,C	C,C	C,C	C,C	C,C	C,C	C,C	C,A	C,C
1	6507198	A	T	A,A	A,A	A,A	A,A	A,A	A,A	A,A	A,A	A,A	A,A	A,A	A,A	A,A	A,A	A,A	A,A	A,A	A,A	A,A	A,A	A,A	A,A	A,A	A,A	A,A	A,A	T,T	A,A	A,A	A,A	A,A	A,A	A,A	A,A	A,A	A,A	A,A	A,A	A,A	A,A	A,A	A,A	A,A	A,A	A,A	A,A
1	6518363	A	C	A,A	A,A	A,A	A,A	A,A	A,A	A,A	A,A	A,A	A,A	A,A	A,A	A,A	A,A	A,A	C,C	A,A	A,A	A,A	A,C	A,A	A,A	A,A	A,A	A,A	A,A	A,A	A,A	A,A	A,A	A,A	A,A	A,A	A,A	A,A	A,A	A,A	A,A	A,A	A,A	A,A	A,A	A,A	A,A	A,A	A,A
1	6532325	A	C	C,C	C,C	A,A	A,A	A,A	A,A	A,C	A,A	A,A	A,A	A,A	C,C	A,A	C,C	A,A	A,A	A,A	A,A	A,A	A,A	A,A	A,A	A,A	A,A	A,A	A,A	A,A	C,C	A,A	A,A	C,C	C,C	A,A	A,C	A,A	A,A	A,A	A,A	A,A	A,A	C,C	C,C	C,C	A,C	A,A	C,C
1	6568747	G	T	T,T	G,G	G,G	G,G	G,G	G,G	G,G	G,G	G,G	G,G	G,G	G,G	G,G	G,G	G,G	G,G	G,G	G,G	G,G	G,G	G,G	G,G	G,G	G,G	G,G	G,G	G,G	G,G	G,G	G,G	G,G	G,G	G,G	G,G	G,G	G,G	G,G	G,G	G,G	G,G	G,G	G,G	G,G	G,G	G,G	G,G
1	6583168	G	A	A,A	G,G	G,G	G,G	G,G	G,G	G,G	G,G	G,G	G,G	G,G	G,G	G,G	G,G	G,G	G,G	G,G	G,G	G,G	G,G	G,G	G,G	G,G	G,G	G,G	G,G	G,G	G,G	G,G	G,G	G,G	G,G	G,G	G,G	G,G	G,G	G,G	G,G	G,G	G,G	G,G	G,G	G,G	G,G	G,G	G,G
1	6591006	G	C	G,G	G,G	G,G	G,G	G,G	G,G	G,G	G,G	G,G	G,G	G,G	G,G	C,C	G,G	G,G	G,G	G,G	G,G	G,G	G,G	G,G	G,G	C,C	G,G	G,G	G,G	G,G	G,G	G,G	G,G	G,G	G,G	G,G	G,G	G,G	C,C	C,C	G,G	G,C	G,G	G,G	G,G	G,G	G,G	G,G	G,G
1	6739991	A	T	G,G	A,A	A,A	A,A	A,A	A,A	A,A	A,A	A,A	A,A	A,A	A,A	T,T	A,A	A,A	A,A	A,A	A,A	A,A	A,A	A,A	A,A	T,T	A,A	A,A	A,A	A,A	A,A	A,A	A,A	A,A	A,A	A,A	A,A	A,A	T,T	T,T	A,A	T,T	A,A	A,A	A,A	A,A	A,A	A,A	A,A
1	6750121	G	C	G,G	G,G	G,G	G,G	G,G	C,C	G,C	C,C	C,C	C,C	C,C	G,G	C,C	G,G	C,C	G,G	C,C	G,G	G,G	G,G	G,G	C,C	C,C	G,G	G,G	C,C	C,C	G,G	C,C	G,G	G,G	G,G	G,G	G,G	G,C	C,C	C,C	C,C	G,C	G,G	G,G	G,G	G,G	G,G	G,G	G,G
1	6757149	C	G	C,C	C,C	C,C	C,C	C,C	G,G	C,G	G,G	G,G	G,G	G,G	C,C	C,C	C,C	G,G	C,C	G,G	C,C	C,C	C,C	C,C	G,G	C,C	C,C	C,C	G,G	C,C	C,C	G,G	C,C	C,C	C,C	C,C	C,C	C,C	C,C	C,C	C,G	C,C	C,C	C,C	C,C	C,C	C,C	C,C	C,C
1	6779943	A	T	A,A	A,A	A,A	A,A	A,A	A,A	A,A	A,A	A,A	A,A	A,A	A,A	A,A	A,A	A,A	A,A	A,A	A,A	A,A	A,A	A,A	T,T	A,A	A,A	A,A	T,T	A,A	A,A	A,A	A,A	A,A	A,A	A,A	A,A	A,A	A,A	T,T	T,T	A,A	A,A	A,A	A,A	A,A	A,A	A,A	A,A
1	6792882	T	G	T,T	T,T	T,T	T,T	T,T	G,G	T,G	G,G	T,T	G,G	G,G	T,T	G,G	T,T	G,G	T,T	G,G	T,T	T,T	T,T	T,T	G,G	G,G	G,G	G,G	G,G	G,G	T,T	T,T	T,G	T,T	T,T	T,T	T,T	T,T	G,G	G,G	G,G	T,G	T,T	T,T	T,T	T,T	T,G	T,T	T,T
1	6816448	C	G	C,C	C,C	C,C	C,C	C,C	G,G	C,G	G,G	C,C	G,G	G,G	C,C	C,C	C,C	G,G	C,C	G,G	G,G	C,C	C,C	C,C	C,C	C,C	C,C	C,C	C,C	C,C	C,C	C,C	C,C	C,C	C,C	C,C	C,C	C,C	C,C	C,C	C,C	C,C	C,C	C,C	C,C	C,C	C,C	C,C	C,C
1	6830063	A	G	A,A	A,A	A,A	A,A	A,A	A,A	A,A	A,A	A,A	A,A	A,G	A,A	G,G	A,A	A,A	A,A	A,A	A,A	A,A	A,G	A,A	A,A	G,G	A,A	A,A	A,A	G,G	A,A	A,A	A,G	A,A	A,A	A,A	A,A	A,A	G,G	G,G	A,A	A,G	A,A	A,A	A,A	A,A	A,A	A,A	A,A
1	6901024	T	G	G,G	G,G	T,T	T,T	T,T	T,T	T,G	T,T	G,G	T,T	T,T	G,G	T,T	G,G	T,T	G,G	T,T	T,T	T,G	G,G	T,T	G,G	T,T	G,G	G,G	G,G	T,T	G,G	G,G	T,T	G,G	G,G	T,T	T,G	G,G	T,T	G,G	G,G	T,T	T,T	G,G	G,G	G,G	G,G	T,T	T,T
1	6933625	G	A	G,G	G,G	G,G	G,G	G,G	A,A	G,A	G,A	G,G	A,A	A,A	G,G	G,G	G,G	A,A	G,G	A,A	G,G	G,G	G,G	G,G	G,G	G,G	G,G	G,G	G,G	G,G	G,G	G,G	G,G	G,G	G,G	G,G	G,G	G,G	G,G	G,G	G,G	G,G	G,A	G,G	G,G	G,G	G,G	G,G	G,G
1	6946309	G	C	G,G	C,C	G,G	G,G	G,G	C,C	C,C	C,C	G,G	C,C	C,C	G,G	C,C	C,C	C,C	G,G	C,C	G,G	G,G	G,G	G,G	C,C	C,C	G,G	G,G	C,C	C,C	C,C	G,G	G,G	C,C	C,C	G,G	G,C	G,G	C,C	C,C	G,G	G,C	G,G	C,C	C,C	C,C	C,C	G,G	G,G
1	6946374	G	A	G,G	A,A	G,G	G,G	G,G	A,A	A,A	A,A	G,G	A,A	A,A	G,G	A,A	A,A	A,A	G,G	A,A	G,G	G,G	G,G	G,G	A,A	A,A	G,G	G,G	G,G	A,A	A,A	G,G	G,G	A,A	A,A	G,G	G,A	G,G	A,A	A,A	G,G	A,A	G,G	A,A	A,A	A,A	A,A	G,G	G,G
1	6973485	A	C	A,A	A,A	A,A	C,C	C,C	A,A	A,A	A,A	A,A	A,A	A,A	A,A	C,C	A,A	A,A	A,A	A,A	A,A	A,A	A,A	A,A	A,A	C,C	A,A	A,A	A,A	A,A	A,A	A,A	C,C	A,A	A,A	A,A	A,C	A,A	C,C	C,C	A,A	A,C	C,C	A,A	A,A	A,A	A,A	A,A	A,A
1	6980771	T	G	T,T	T,T	T,T	T,T	T,T	G,G	G,G	G,G	T,T	G,G	G,G	T,T	T,T	G,G	G,G	T,T	G,G	T,T	T,T	T,T	T,T	T,T	T,T	T,T	T,T	T,T	T,T	T,T	T,T	T,T	T,T	T,T	T,T	T,T	T,T	T,T	T,T	T,T	T,T	T,T	T,T	T,T	T,T	T,T	T,T	T,T
1	6987973	C	A	C,C	C,C	C,C	C,C	C,C	C,C	C,C	C,C	C,C	C,C	C,C	C,C	A,A	C,C	C,C	C,C	C,C	C,C	C,C	C,C	C,C	C,C	A,A	C,C	C,C	C,C	C,C	C,C	C,C	C,C	C,C	C,C	C,C	C,A	C,C	A,A	C,C	C,C	C,A	C,C	C,C	C,C	C,C	C,C	C,C	C,C
1	6991196	C	T	C,C	C,C	C,C	C,C	C,C	C,C	C,C	C,C	C,C	C,C	C,C	T,T	C,C	C,C	C,C	C,C	C,C	C,C	C,C	C,C	C,C	C,C	C,C	C,C	C,C	C,C	T,T	C,C	C,C	C,C	C,C	C,C	C,C	C,C	C,C	C,C	C,C	C,C	C,C	C,C	C,C	C,C	C,C	C,C	C,C	C,C
1	6999908	T	A	T,T	T,T	T,T	T,T	T,T	A,A	T,A	A,A	T,T	A,A	A,A	T,T	T,T	T,T	A,A	T,T	A,A	T,T	T,T	T,T	T,T	T,T	T,T	T,T	T,T	T,T	T,T	T,T	T,T	T,T	T,T	T,T	T,T	T,T	T,T	T,T	T,T	T,T	T,T	T,T	T,T	T,T	T,T	T,T	T,T	T,T
1	6999973	C	G	C,C	C,C	C,C	C,C	C,C	C,C	C,C	C,C	C,C	C,C	C,C	C,C	G,G	C,C	C,C	C,C	C,C	C,C	C,C	C,C	C,C	C,C	G,G	C,C	C,C	C,C	C,C	C,C	C,C	C,C	C,C	C,C	C,C	C,C	C,C	G,G	G,G	C,C	G,G	C,C	C,C	C,C	C,C	C,C	C,C	C,C
1	7008529	C	T	C,C	C,C	C,C	C,C	C,C	C,C	C,C	C,C	C,C	C,C	C,C	C,C	C,C	C,C	C,C	C,C	C,C	C,C	C,C	C,C	C,C	C,C	C,C	T,T	T,T	T,T	T,T	C,C	C,C	C,C	C,C	C,C	C,C	C,C	C,C	C,C	C,C	C,C	C,C	C,C	C,C	C,C	C,C	C,C	C,C	C,C
1	7063501	C	A	C,C	C,C	C,C	C,C	C,C	C,C	C,C	C,C	C,C	C,C	C,C	C,C	C,C	C,C	C,C	C,C	C,C	C,C	C,C	C,C	C,C	C,C	C,C	C,C	C,C	C,C	C,C	C,C	C,C	C,C	C,C	C,C	C,C	C,C	A,A	C,C	C,C	C,C	C,C	C,C	C,C	C,C	C,C	C,C	C,C	C,C
1	7064270	A	T	A,A	A,A	T,T	T,T	T,T	A,A	A,A	A,A	A,A	A,A	A,A	A,A	A,A	A,A	A,A	A,A	A,A	A,A	A,A	T,T	A,A	A,A	A,A	A,A	A,A	A,A	A,A	A,A	A,A	T,T	A,A	A,A	A,A	A,T	A,A	A,A	A,A	T,T	A,A	T,T	A,A	A,A	A,A	A,A	A,A	A,A
1	7079517	C	A	C,C	C,C	C,C	C,C	C,C	A,A	C,A	A,A	C,C	A,A	A,A	C,C	C,C	C,C	A,A	C,C	A,A	C,C	C,C	C,C	C,C	C,C	C,C	C,C	C,C	C,C	C,C	C,C	C,C	C,C	C,C	C,C	C,C	C,C	A,A	C,C	C,C	C,C	C,C	C,C	C,C	C,C	C,C	C,C	C,C	C,C
1	7079718	A	T	A,T	A,A	A,A	A,A	A,A	A,A	A,A	A,A	A,A	A,A	A,A	T,T	A,A	A,A	A,A	A,A	A,A	A,A	A,A	A,A	A,A	A,A	A,A	A,A	A,A	A,A	T,T	A,A	A,A	A,A	A,A	A,A	A,A	A,A	A,A	A,A	A,A	A,A	A,A	A,A	A,A	A,T	A,A	A,A	A,A	A,A
1	7081699	C	A	C,C	C,C	C,C	C,C	C,C	A,A	C,A	A,A	C,C	A,A	A,A	C,C	C,C	C,C	A,A	C,C	A,A	C,C	C,C	C,C	C,C	C,C	C,C	C,C	C,C	C,C	C,C	C,C	C,C	C,C	C,C	C,C	C,C	C,C	C,C	C,C	C,C	C,C	C,C	C,C	C,C	C,C	C,C	C,C	C,C	C,C
1	7107032	C	A	C,C	C,C	C,C	C,C	C,C	C,C	C,C	C,C	C,C	C,C	C,C	C,C	C,C	C,C	C,C	C,C	C,C	C,C	C,C	C,C	C,C	C,C	C,C	C,C	C,C	C,C	C,C	C,C	C,C	C,C	C,C	C,C	C,C	C,C	C,C	C,C	C,C	A,A	C,C	C,C	C,C	C,C	C,C	C,C	C,C	C,C
1	7114171	T	G	T,T	T,T	T,T	T,T	T,G	T,T	T,T	T,T	T,T	T,T	T,T	T,T	T,T	T,T	T,G	T,T	T,T	T,T	T,T	T,T	T,T	T,T	T,T	T,T	T,T	T,T	T,T	T,T	T,T	T,T	T,T	T,T	T,T	T,T	T,G	T,T	T,T	T,T	T,T	T,T	T,T	T,T	T,T	T,T	T,T	T,T
1	7114229	T	C	T,T	T,T	T,T	T,T	T,T	T,T	T,T	T,C	T,T	T,T	T,T	T,T	T,T	T,T	T,T	T,T	T,T	T,T	T,T	T,T	T,T	T,T	T,T	T,T	T,T	T,T	T,T	T,T	T,T	T,T	T,T	T,T	T,T	T,T	T,T	T,T	T,T	T,T	T,T	T,T	T,T	T,T	T,T	T,T	T,T	T,T
1	7188159	C	T	C,C	C,C	C,C	C,C	C,C	C,C	C,C	C,C	C,C	C,C	C,C	C,C	C,C	C,C	C,C	C,C	C,C	C,C	C,C	C,C	T,T	C,C	C,C	C,C	C,C	C,C	C,C	C,C	C,C	C,C	C,C	C,C	C,C	C,C	C,C	C,C	C,C	C,C	C,C	C,T	C,C	C,C	C,C	C,C	T,T	T,T
1	7194242	A	G	C,C	G,G	G,G	G,G	G,G	A,A	A,G	A,A	G,G	A,A	A,A	G,G	G,G	G,G	A,A	A,A	A,A	A,A	G,G	A,A	A,A	A,A	A,A	G,G	G,G	G,G	A,A	G,G	G,G	G,G	G,G	G,G	A,A	G,G	A,A	G,G	G,G	A,A	G,G	G,G	G,G	G,G	G,G	G,G	A,A	A,A
1	7203882	C	G	C,C	C,C	C,C	C,C	C,C	C,C	C,C	C,C	C,C	C,C	C,C	C,C	C,C	C,C	C,C	C,C	C,C	C,C	C,C	C,C	C,C	C,C	C,C	C,C	C,C	C,C	C,C	C,C	C,C	C,C	C,C	C,C	C,C	C,C	C,C	C,C	C,C	C,C	C,G	C,C	C,C	C,C	C,C	C,C	C,C	C,C
1	7203932	G	C	G,G	G,G	G,G	G,G	G,G	G,G	G,G	G,G	G,G	G,G	G,G	G,G	G,G	G,G	G,G	G,G	G,G	G,G	G,G	G,G	G,G	G,G	G,G	G,G	G,G	G,G	G,G	G,G	G,G	G,G	G,G	G,G	G,G	G,G	G,G	G,G	G,G	G,G	G,G	G,G	G,G	G,G	G,G	G,G	G,G	G,G
1	7204045	T	C	G,G	T,T	T,T	T,T	T,T	T,T	T,T	T,T	T,T	T,T	T,T	T,T	T,T	T,T	T,T	C,C	T,T	C,C	T,T	C,C	T,T	T,T	T,C	C,C	C,C	C,C	T,T	T,T	T,T	T,T	T,T	T,T	C,C	T,T	C,C	T,T	T,T	T,T	T,T	T,T	T,T	T,T	T,T	T,T	T,T	T,T
1	7233901	C	G	G,G	C,C	C,C	C,C	C,C	C,C	C,C	C,C	C,C	C,C	C,C	C,C	C,C	C,C	C,C	G,G	C,C	G,G	C,C	C,C	C,C	C,C	C,C	G,G	G,G	C,C	C,C	C,C	C,C	C,C	C,C	C,C	G,G	C,C	G,G	C,C	C,C	C,C	C,C	C,C	C,C	C,C	C,C	C,C	C,C	C,C
1	7271546	C	T	C,C	C,C	C,C	C,C	C,C	C,C	C,C	C,C	C,C	C,C	C,C	C,C	C,C	C,C	C,C	C,C	C,C	C,C	C,C	C,C	C,C	C,C	C,C	C,C	C,C	C,C	C,C	C,C	C,C	C,C	C,C	C,C	C,C	C,C	C,C	C,C	C,C	C,C	C,C	C,C	C,C	C,C	C,C	C,C	C,C	C,C
1	7276558	A	T	A,A	A,A	A,A	A,A	A,A	A,A	A,A	A,A	A,A	A,A	A,A	A,A	A,A	A,A	A,A	A,A	A,A	A,A	A,A	A,A	A,A	A,A	A,A	A,A	A,A	A,A	T,T	A,A	A,T	A,A	A,A	A,A	A,A	A,A	A,A	A,A	A,A	A,A	A,A	A,A	A,A	A,A	A,A	A,A	A,A	A,A
1	7327015	G	A	G,G	G,G	G,G	G,G	G,G	G,G	G,G	G,G	G,G	G,G	G,G	G,G	G,G	G,G	G,G	G,G	G,G	G,G	G,G	G,G	G,G	G,G	G,G	G,G	G,G	G,G	G,G	G,G	G,G	G,G	G,G	G,G	G,G	G,G	G,G	G,G	G,G	G,G	G,G	G,G	G,G	G,G	G,G	G,G	G,G	G,G
1	7327080	A	G	A,A	A,G	A,A	A,A	A,A	A,A	A,A	A,A	A,A	A,A	A,A	A,G	G,G	A,A	A,A	A,A	A,A	A,A	A,G	A,A	A,A	A,A	G,G	A,G	A,G	A,A	A,A	A,A	A,A	A,A	A,A	A,G	A,A	A,A	A,A	G,G	A,A	A,A	A,G	A,A	A,G	A,A	A,A	A,A	A,A	A,A
1	7375937	C	T	C,C	C,C	C,C	C,C	C,C	T,T	C,T	T,T	C,C	T,T	T,T	T,T	C,C	C,C	T,T	C,C	T,T	C,C	C,C	C,C	C,C	C,C	C,C	C,C	C,C	C,C	C,C	C,C	C,C	C,C	C,C	C,C	C,C	C,C	C,C	C,C	C,C	C,C	C,C	C,C	C,C	C,C	C,C	C,C	C,C	C,C
1	7410675	T	G	T,T	G,G	T,T	T,T	T,T	T,T	T,G	T,T	T,T	T,T	T,T	T,T	T,T	G,G	T,T	T,T	T,T	T,T	T,T	T,T	T,T	T,T	T,T	T,T	T,T	T,T	T,T	G,G	T,T	T,T	G,G	G,G	T,T	T,G	T,T	T,T	T,T	G,G	T,T	T,T	G,G	G,G	G,G	G,G	T,T	T,T
1	7423633	T	A	T,T	T,T	A,A	T,T	T,T	T,T	T,T	T,T	T,T	T,T	T,T	T,T	T,A	T,T	T,T	T,T	T,T	T,T	T,A	T,A	A,A	A,A	T,T	T,T	T,T	T,T	T,T	T,T	T,T	T,T	T,T	T,T	T,T	T,T	T,T	T,T	T,T	T,T	T,A	T,T	T,T	T,T	T,T	T,T	A,A	T,A
1	7430462	G	C	G,G	G,G	C,C	C,C	C,C	G,G	G,G	G,G	C,C	G,G	G,G	G,G	G,G	G,G	G,G	G,G	G,G	C,C	G,C	G,C	C,C	C,C	G,G	G,G	G,G	G,G	G,C	G,G	C,C	G,C	G,G	G,G	C,C	G,C	G,C	G,G	G,G	G,G	G,C	C,C	G,G	G,G	G,G	G,G	C,C	G,G
1	7463778	G	T	G,G	G,G	G,G	G,G	G,G	G,G	G,G	G,G	G,G	G,G	G,G	G,G	T,T	G,G	G,G	G,G	G,G	G,G	G,G	G,G	G,G	G,G	T,T	G,G	G,G	G,G	G,G	G,G	G,G	G,G	G,G	G,G	G,G	G,G	G,G	T,T	T,T	G,G	G,T	G,G	G,G	G,G	G,G	G,G	G,G	G,G
1	7494252	C	T	G,G	C,C	C,C	C,C	C,C	C,C	C,C	C,C	C,C	C,C	C,C	C,C	C,C	C,C	C,C	T,T	C,C	C,C	C,C	C,C	C,C	C,C	C,C	C,C	C,C	T,T	C,C	C,C	C,C	C,C	C,C	C,C	C,C	C,C	C,C	C,C	C,C	C,C	C,C	C,C	C,C	C,C	C,C	C,C	C,C	C,C
1	7517149	A	G	A,A	A,A	A,A	A,A	A,A	G,G	A,G	G,G	A,A	G,G	G,G	A,A	A,A	A,A	G,G	A,A	G,G	A,A	A,A	A,A	A,A	A,A	A,A	A,A	A,A	A,A	A,A	A,A	A,A	A,A	A,A	A,A	A,A	A,A	A,A	A,A	A,A	A,A	A,A	A,A	A,A	A,A	A,A	A,A	A,A	G,G
1	7562917	T	A	T,T	A,A	T,T	T,T	T,T	T,T	T,A	T,T	T,T	T,T	T,T	T,T	T,T	A,A	T,T	T,T	T,T	T,T	T,T	T,T	T,T	T,T	T,T	T,T	T,T	T,T	T,T	A,A	T,T	T,T	A,A	A,A	T,T	T,A	T,T	T,T	T,T	T,T	T,T	T,T	A,A	A,A	A,A	A,A	A,A	A,A
1	7566674	C	T	T,T	C,C	C,C	C,C	C,C	C,C	C,C	C,C	C,C	C,C	C,C	T,T	C,C	C,C	C,C	C,C	C,C	C,C	C,C	C,C	C,C	C,C	C,C	C,C	C,C	C,C	C,C	C,C	C,C	C,T	C,C	C,C	C,C	C,T	C,C	C,C	C,C	C,C	C,C	C,C	C,T	C,C	C,C	C,C	C,C	C,C
1	7566739	T	C	T,T	T,T	T,C	T,T	T,T	T,T	T,T	T,T	T,T	T,T	T,T	T,T	T,T	T,T	T,T	T,T	T,T	T,T	T,T	T,T	T,T	C,C	T,C	T,T	T,T	C,C	T,T	T,T	T,T	T,T	T,T	T,T	T,T	T,T	T,T	T,T	C,C	T,T	T,T	T,T	T,T	T,T	T,T	T,T	T,T	T,T
1	7601644	T	C	T,T	T,T	T,T	T,T	T,T	T,T	T,T	T,C	T,T	T,T	T,T	T,T	T,T	T,T	T,T	T,T	T,T	T,T	T,T	T,T	T,T	T,T	T,T	T,T	T,T	T,T	T,T	T,T	T,T	T,T	T,C	T,T	T,T	T,T	T,T	T,T	T,T	T,T	T,T	T,T	T,T	T,T	T,T	T,T	T,T	T,T
1	7620189	C	T	C,C	C,T	C,C	C,C	C,C	C,C	C,C	C,C	C,C	C,C	C,C	C,C	C,C	C,C	C,C	C,C	C,C	C,C	C,C	C,C	C,C	C,C	C,C	C,C	C,C	C,C	C,C	C,C	C,C	C,C	C,C	C,C	C,C	C,C	C,C	C,C	C,C	C,C	C,C	C,C	C,C	C,C	C,C	C,C	C,C	C,C
1	7620629	C	T	C,C	C,C	C,C	C,C	C,C	C,C	C,C	C,C	C,C	C,C	C,C	C,C	C,C	C,C	C,C	C,C	C,C	C,C	C,C	C,C	C,C	C,C	C,C	C,C	C,C	C,C	C,C	C,C	C,C	C,C	C,C	C,C	C,C	C,C	C,C	C,C	C,C	C,C	C,C	C,C	C,C	C,C	C,C	C,C	C,C	C,C
1	7620840	T	A	T,T	T,T	T,T	T,T	T,T	T,T	T,T	T,T	T,A	T,T	T,T	T,A	A,A	T,T	T,T	T,T	T,T	T,T	T,T	T,T	T,T	T,T	A,A	T,T	T,T	T,T	T,T	T,T	T,T	T,T	T,T	T,T	T,T	T,T	T,T	A,A	T,T	T,T	T,A	T,T	T,T	T,T	T,T	T,T	T,T	T,T
1	7636119	T	A	A,A	A,A	T,T	T,T	T,T	T,T	T,A	T,A	T,T	T,T	T,T	A,A	T,T	A,A	T,T	A,A	T,T	T,T	T,T	T,T	T,T	T,T	T,T	T,T	T,T	T,T	T,T	A,A	T,T	T,T	A,A	A,A	T,T	T,A	T,T	T,T	T,T	T,T	T,T	T,T	A,A	A,A	A,A	A,A	T,T	T,T
1	7691413	C	T	C,T	C,C	C,C	C,C	C,C	C,C	C,T	C,C	C,C	C,C	C,C	C,C	T,T	C,C	C,C	C,C	C,C	C,C	C,C	C,T	C,C	C,C	T,T	C,C	C,C	C,C	C,C	C,C	C,C	C,C	C,T	C,T	C,C	C,C	C,C	C,T	C,C	C,C	C,T	C,C	C,C	C,C	C,C	C,C	C,C	C,C
1	7772728	C	T	C,C	C,C	C,C	C,C	C,C	C,C	C,C	C,C	C,C	C,C	C,C	C,C	C,C	C,C	C,C	C,C	C,C	C,C	C,C	C,C	C,C	C,C	C,C	C,C	C,C	C,C	C,C	C,C	C,C	C,C	C,C	C,C	C,C	C,C	C,C	C,C	C,C	C,C	C,C	C,C	C,C	C,C	C,C	C,C	C,C	C,C
1	7776972	C	G	G,G	C,C	C,C	C,C	C,C	C,C	C,C	C,C	C,C	C,C	C,C	G,G	C,C	C,C	C,C	C,C	C,C	C,C	C,C	C,C	C,C	G,G	C,C	C,C	C,C	G,G	C,C	C,C	C,C	C,C	C,C	C,C	C,C	C,C	C,C	C,C	G,G	C,C	C,C	C,C	C,C	C,C	C,C	C,C	C,C	C,C
1	7778847	A	G	A,G	A,A	A,A	A,A	A,A	G,G	A,G	G,G	G,G	G,G	G,G	A,A	A,A	A,A	G,G	A,A	G,G	A,A	A,A	A,A	A,A	A,A	A,A	A,A	A,A	A,A	G,G	A,A	G,G	A,A	A,A	A,A	A,A	A,G	A,G	A,A	A,A	G,G	A,G	A,A	A,A	A,A	A,A	A,A	A,A	A,A
1	7805992	A	T	A,A	A,A	A,A	A,A	A,A	A,A	A,A	A,A	A,A	A,A	A,A	T,T	A,A	A,A	A,A	T,T	A,A	A,A	A,A	A,A	A,A	T,T	A,A	A,A	A,A	T,T	A,A	A,A	A,A	A,A	A,A	A,A	A,A	A,A	A,A	A,A	A,A	A,A	A,A	A,A	A,A	A,A	A,A	A,A	A,A	A,A
1	7806057	G	C	G,G	G,G	G,G	C,C	C,C	G,G	G,G	G,G	G,G	G,G	G,G	G,G	G,G	G,G	G,G	G,G	G,G	G,G	G,G	G,G	C,C	G,G	G,G	G,G	G,G	G,G	G,G	G,G	G,G	C,C	G,G	G,G	G,G	G,C	G,G	G,G	G,G	G,G	G,C	C,C	G,G	G,G	G,G	G,G	C,C	G,G
1	7808892	A	G	G,G	G,G	G,G	A,A	A,A	A,A	A,G	A,A	A,A	A,A	A,A	A,A	A,G	G,G	A,A	A,A	A,A	A,A	G,G	A,A	A,A	A,A	A,A	G,G	G,G	A,A	A,A	G,G	A,A	A,A	G,G	G,G	A,A	A,G	A,A	A,A	A,A	G,G	A,G	A,A	A,G	G,G	G,G	G,G	G,G	G,G
1	7813392	T	C	T,T	C,C	C,C	T,T	T,T	T,T	T,C	T,T	T,T	T,T	T,T	T,T	C,C	C,C	T,T	T,T	T,T	C,C	C,C	C,C	T,C	T,T	C,C	C,C	C,C	T,T	T,T	C,C	T,T	T,T	C,C	C,C	C,C	T,C	C,C	C,C	T,T	T,T	T,C	T,T	C,C	C,C	C,C	C,C	T,T	C,C
1	7814989	G	T	G,G	G,G	G,G	G,G	G,G	G,G	G,G	G,G	G,G	G,G	G,G	G,G	G,G	G,G	G,G	G,G	G,G	T,T	G,G	T,T	G,G	G,G	G,G	G,G	G,G	G,G	G,G	G,G	G,G	G,G	G,T	G,G	T,T	G,T	T,T	G,G	G,G	G,G	G,G	G,G	G,G	G,G	G,G	G,G	G,G	G,G
1	7864933	T	G	T,T	T,T	T,T	T,T	T,T	T,T	T,T	T,T	T,T	T,T	T,T	T,T	T,T	T,T	T,T	T,T	T,T	T,T	T,T	T,T	T,T	T,T	T,T	T,T	T,T	T,T	T,T	T,T	T,T	T,T	T,T	T,T	T,T	T,T	T,T	T,T	T,T	T,T	T,T	T,T	T,T	T,T	T,T	T,T	T,T	T,G
1	7869329	T	G	T,T	T,T	T,T	T,T	T,T	G,G	T,G	G,G	T,T	G,G	G,G	T,T	T,T	T,T	G,G	T,T	G,G	T,T	T,T	T,T	T,T	T,T	T,T	T,T	T,T	T,T	T,T	T,T	T,T	T,T	T,T	T,T	T,T	T,T	T,T	T,T	T,T	T,T	T,T	T,T	T,T	T,T	T,T	T,T	T,T	T,T
1	7877135	G	A	G,G	G,G	G,G	G,G	G,G	G,A	G,G	G,G	G,G	G,G	G,G	G,G	G,G	G,G	G,G	G,G	G,G	G,G	G,G	G,G	G,G	G,G	G,G	G,G	G,G	G,G	G,G	G,G	G,A	G,G	G,G	G,G	G,G	G,G	G,G	G,G	G,G	G,G	G,G	G,G	G,G	G,G	G,G	G,G	G,G	G,G
1	7923220	G	T	G,G	T,T	G,G	T,T	T,T	G,G	G,T	G,G	T,T	G,G	G,G	G,G	T,T	T,T	G,G	G,G	G,G	T,T	G,G	T,T	G,G	G,G	T,T	G,G	G,G	G,G	G,G	T,T	T,T	T,T	T,T	T,T	T,T	T,T	T,T	T,T	T,T	G,G	T,T	T,T	T,T	T,T	T,T	T,T	G,G	G,G
1	7965221	C	T	G,G	T,T	T,T	T,T	T,T	C,C	C,T	C,C	C,C	C,C	C,C	C,C	C,C	T,T	C,C	C,C	C,C	C,C	T,T	C,C	C,C	C,C	C,C	C,C	C,C	C,C	C,C	T,T	C,C	C,C	T,T	T,T	C,C	T,T	C,C	C,C	C,C	C,C	C,C	C,C	C,T	T,T	T,T	T,T	C,C	C,C
1	8048037	C	T	T,T	C,C	C,C	C,C	C,C	C,C	C,C	C,C	C,C	C,C	C,C	C,C	C,C	C,C	C,C	C,C	C,C	C,C	T,T	C,C	C,C	C,C	C,C	T,T	T,T	T,T	C,C	C,C	C,C	C,C	C,C	C,C	C,C	C,C	C,C	C,C	C,C	C,C	C,C	C,C	C,C	C,C	C,C	C,C	C,C	C,C
1	8093487	C	A	C,C	C,C	C,C	C,C	C,C	C,C	C,C	C,C	C,C	C,C	C,C	C,C	C,C	C,C	C,C	C,C	C,C	C,C	C,C	C,C	C,C	C,C	C,C	C,C	C,C	C,C	C,C	C,C	C,C	C,C	C,A	C,C	C,C	C,C	C,C	C,A	C,C	C,C	C,C	C,C	C,A	C,C	C,C	C,C	C,C	C,C
1	8121063	A	G	A,A	A,A	A,A	A,A	A,A	A,A	A,A	A,A	A,A	A,A	A,A	A,A	A,A	A,A	A,A	G,G	A,A	G,G	A,A	A,A	A,A	A,A	A,A	A,A	A,A	A,A	A,A	A,A	A,A	A,A	A,A	A,A	G,G	A,G	G,G	A,A	A,A	A,A	A,A	A,A	A,A	A,A	A,A	A,A	A,A	A,A
1	8123127	A	G	G,G	A,A	A,A	A,A	A,A	A,A	A,A	A,A	A,A	A,A	A,A	G,G	A,A	A,A	A,G	G,G	A,A	G,G	A,A	A,A	A,A	A,A	A,A	A,A	A,A	G,G	A,A	A,A	A,A	A,A	A,A	A,A	G,G	A,A	A,G	A,A	A,A	A,A	A,A	A,A	A,A	A,A	A,A	A,A	A,A	G,G
1	8123192	C	T	C,C	C,C	C,C	C,C	C,T	C,C	C,C	C,C	C,C	C,C	C,C	C,C	C,C	C,C	C,T	C,C	C,C	C,C	C,C	C,C	C,C	C,C	C,C	C,C	C,C	C,C	C,C	C,C	C,C	C,C	C,C	C,C	C,C	C,C	C,C	C,C	C,C	C,C	C,C	C,C	C,C	C,C	C,C	C,C	C,C	C,C
1	8152159	A	G	A,A	A,A	A,A	A,A	A,A	A,A	A,A	A,A	A,A	A,A	A,A	A,A	A,A	A,A	A,A	A,A	A,A	A,A	A,A	A,A	A,A	A,A	A,A	G,G	G,G	A,A	A,A	A,A	A,A	A,A	A,A	A,A	A,A	A,A	A,A	A,A	A,A	G,G	A,A	A,A	A,A	A,A	A,A	A,A	A,A	A,A
1	8157885	C	G	C,C	C,C	C,C	C,C	C,C	C,C	C,C	C,C	C,C	C,C	C,C	C,C	C,C	C,C	C,C	C,C	C,C	C,C	C,C	C,C	C,C	C,C	C,C	C,C	C,C	C,C	C,G	C,C	C,C	C,C	C,C	C,C	C,C	C,C	C,C	C,C	C,C	C,C	C,C	C,C	C,C	C,C	C,C	C,C	C,C	C,C
1	8172120	A	G	A,A	A,G	G,G	A,A	A,A	G,G	A,G	G,G	A,A	G,G	A,G	A,A	G,G	A,A	G,G	A,A	G,G	A,A	A,A	A,A	G,G	G,G	G,G	G,G	G,G	A,A	G,G	A,A	A,A	A,A	A,A	A,A	A,A	A,A	A,A	G,G	G,G	G,G	G,G	A,A	A,A	A,A	A,A	A,A	G,G	A,A
1	8172185	T	G	T,T	T,T	T,T	T,T	T,T	T,T	T,T	T,T	G,G	T,T	T,T	T,T	T,T	T,T	T,T	T,T	T,T	T,T	T,T	T,T	T,T	T,T	T,T	T,T	T,T	T,T	T,T	T,T	T,G	T,T	T,T	T,T	T,T	T,T	T,T	T,T	T,T	T,T	T,T	T,T	T,T	T,T	T,T	T,T	T,T	T,T
1	8265037	C	T	C,C	C,C	C,C	C,C	C,C	C,C	C,C	C,C	C,C	C,C	C,C	C,C	C,C	C,C	C,C	C,C	C,C	C,C	C,C	C,C	C,C	C,C	C,C	C,C	C,C	C,C	C,C	C,C	C,C	C,C	C,C	C,C	C,C	C,C	C,C	C,C	C,C	T,T	C,C	C,C	C,C	C,C	C,C	C,T	C,C	C,C
1	8271163	C	G	C,C	G,G	G,G	C,C	C,C	G,G	G,G	G,G	C,C	G,G	G,G	C,C	G,G	G,G	G,G	C,C	G,G	G,G	G,G	C,C	C,C	C,C	G,G	C,C	C,C	C,C	C,C	G,G	C,C	C,C	G,G	G,G	G,G	C,G	G,G	G,G	G,G	G,G	G,G	C,C	G,G	G,G	G,G	G,G	G,G	C,C
1	8315246	T	C	T,T	T,T	T,T	T,T	T,T	T,T	T,T	T,T	C,C	T,T	T,T	T,T	T,T	T,T	T,C	T,T	T,C	T,T	T,T	T,T	T,T	T,T	T,T	T,T	T,T	T,T	T,T	T,C	C,C	T,T	T,T	T,C	T,T	T,T	T,T	T,T	T,T	T,T	T,T	T,T	T,T	T,T	T,T	T,T	T,T	T,T
1	8328451	C	A	A,A	C,C	C,C	C,C	C,C	C,C	C,C	C,C	C,C	C,C	C,C	A,A	C,C	C,C	C,C	A,A	C,C	C,C	A,A	A,A	C,C	C,C	C,C	A,A	A,A	A,A	A,A	C,C	C,C	C,C	C,C	C,C	C,C	C,C	C,C	C,C	C,C	A,A	C,C	C,C	C,C	C,C	C,C	C,C	C,C	C,C
1	8335782	G	T	G,G	G,G	T,T	G,G	G,G	G,G	G,G	G,G	G,G	G,G	G,G	G,G	G,G	G,G	G,G	G,G	G,G	G,G	G,T	G,G	T,T	G,G	G,G	G,G	G,G	G,G	G,G	G,G	G,G	G,G	G,G	G,G	G,G	G,G	G,G	G,G	G,G	G,G	G,T	G,G	G,G	G,G	G,G	G,G	T,T	G,G
1	8358377	A	G	A,A	G,G	G,G	G,G	G,G	G,G	G,G	G,G	G,G	G,G	G,G	G,G	A,A	G,G	G,G	A,A	A,A	G,G	G,G	G,G	G,G	A,A	A,A	A,A	A,A	A,A	G,G	G,G	G,G	G,G	G,G	G,G	G,G	G,G	G,G	A,A	A,A	G,G	A,A	G,G	G,G	G,G	G,G	G,G	G,G	G,G
1	8358442	T	C	T,T	T,T	T,T	T,T	T,T	T,T	T,T	T,T	T,T	T,T	T,T	T,T	T,T	T,T	T,T	C,C	C,C	T,T	T,T	T,T	T,T	T,T	T,T	T,T	T,T	T,T	T,T	T,T	T,T	T,T	T,T	T,T	T,T	T,T	T,T	T,T	T,T	T,T	T,T	T,T	T,T	T,T	T,T	T,T	T,T	T,T
1	8398890	A	C	C,C	C,C	C,C	A,A	A,A	A,A	A,C	A,A	C,C	A,A	A,C	C,C	A,A	C,C	A,A	C,C	A,A	C,C	C,C	A,A	C,C	A,A	A,A	A,A	A,A	A,A	A,A	C,C	C,C	A,A	C,C	C,C	C,C	A,C	A,A	A,A	A,A	A,A	A,C	A,A	C,C	C,C	C,C	C,C	C,C	A,A
1	8524473	A	T	A,A	A,A	T,T	A,A	A,A	T,T	A,T	T,T	T,T	T,T	T,T	A,A	A,A	A,A	T,T	T,T	T,T	A,A	T,T	T,T	T,T	A,A	A,A	T,T	T,T	T,T	A,A	A,A	T,T	A,A	A,A	A,A	A,A	A,A	A,A	A,A	A,A	T,T	A,T	A,A	A,A	A,A	A,A	A,A	T,T	A,A
1	8530572	C	G	C,C	G,G	C,C	G,G	G,G	C,C	C,G	C,G	C,C	C,C	C,C	C,C	G,G	G,G	C,C	C,C	C,C	C,C	C,C	C,C	C,C	G,G	G,G	C,C	C,C	G,G	G,G	G,G	C,C	G,G	G,G	G,G	G,G	G,G	G,G	G,G	G,G	C,C	C,G	G,G	G,G	G,G	G,G	G,G	C,C	G,G
1	8530637	T	G	G,G	T,T	G,G	T,T	T,T	G,G	T,G	G,G	G,G	G,G	G,G	T,T	T,T	T,T	G,G	G,G	G,G	T,T	G,G	G,G	G,G	G,G	T,T	G,G	G,G	G,G	T,T	T,T	G,G	T,T	T,T	T,T	T,T	T,T	T,T	T,T	T,T	G,G	T,T	T,T	T,T	T,T	T,T	T,T	G,G	G,G
1	8580861	C	T	C,C	C,C	C,C	C,T	C,C	C,C	C,C	C,C	C,C	C,C	C,C	C,C	C,C	C,C	C,C	C,C	C,C	C,C	C,C	C,C	C,C	C,C	C,C	C,C	C,C	C,C	C,C	C,C	C,C	C,C	C,C	C,T	C,C	C,C	C,C	C,C	C,C	C,T	C,C	C,C	C,C	C,C	C,C	C,C	C,C	C,C
1	8618499	A	G	G,G	G,G	G,G	G,G	G,G	G,G	G,G	G,G	G,G	G,G	G,G	G,G	A,A	G,G	G,G	G,G	G,G	G,G	G,G	G,G	G,G	G,G	A,A	G,G	G,G	G,G	G,G	G,G	G,G	G,G	A,G	G,G	G,G	G,G	G,G	A,A	G,G	G,G	A,A	G,G	G,G	G,G	G,G	G,G	G,G	G,G
1	8619936	A	C	A,A	A,A	A,A	A,A	A,A	A,A	A,A	A,A	A,A	A,A	A,A	A,A	A,A	A,A	A,A	A,A	A,A	C,C	C,C	A,A	A,A	A,A	A,A	A,A	A,A	A,A	A,A	A,A	A,A	A,A	A,A	A,A	C,C	A,A	A,C	A,A	A,A	A,A	A,A	A,A	A,A	A,A	A,A	A,A	A,A	C,C
1	8624782	G	A	G,G	G,G	G,G	G,G	G,G	G,A	G,G	G,G	G,G	G,G	G,G	G,G	A,A	G,G	G,G	G,G	G,G	G,G	G,G	G,G	G,G	G,G	A,A	G,G	G,G	G,G	G,G	G,G	G,G	G,G	G,G	G,G	G,G	G,G	G,G	A,A	G,G	G,A	G,A	G,G	G,G	G,G	G,G	G,G	G,G	G,G
1	8642832	G	C	G,G	G,G	G,G	G,G	G,G	G,G	G,G	G,G	G,G	G,G	G,G	G,G	G,G	G,G	G,G	G,G	G,G	G,G	G,G	G,G	G,G	G,G	G,G	G,G	G,G	G,G	G,G	G,G	G,G	G,G	G,G	G,G	G,G	G,G	G,G	G,G	G,G	G,G	G,G	G,G	G,G	G,G	G,G	G,G	G,G	G,G
1	8661022	C	T	C,C	C,C	C,C	C,T	T,T	C,C	C,C	C,C	C,C	C,C	C,C	T,T	C,C	C,C	C,C	C,C	C,C	C,C	C,C	C,C	C,C	C,C	C,C	C,C	C,C	C,C	C,C	C,C	C,C	T,T	C,C	C,C	C,C	C,T	C,C	C,C	C,C	C,C	C,C	C,T	C,C	C,C	C,C	C,C	C,C	C,C
1	8665187	A	G	C,C	A,A	A,A	A,A	A,A	G,G	A,G	G,G	G,G	G,G	A,G	A,A	G,G	A,A	G,G	G,G	G,G	A,A	A,G	A,A	A,A	G,G	G,G	A,A	A,A	G,G	A,A	A,A	G,G	A,A	A,A	A,G	A,G	A,A	A,A	G,G	G,G	A,A	A,G	A,A	A,A	A,A	A,A	A,A	A,A	A,A
1	8697542	A	T	A,A	A,A	A,A	T,T	T,T	A,A	A,A	A,A	A,A	A,A	A,T	T,T	A,A	A,A	A,A	A,A	A,A	A,A	A,A	T,T	A,A	A,A	A,A	A,A	A,A	A,A	T,T	A,A	A,A	T,T	A,A	A,A	A,A	A,T	T,T	A,A	A,A	A,A	A,A	T,T	A,A	A,A	A,A	A,A	A,A	A,A
1	8697607	T	A	A,A	A,A	A,A	A,A	A,A	T,T	A,A	T,T	T,T	T,T	T,T	A,A	T,T	A,A	T,T	T,T	T,T	T,T	T,T	A,A	A,A	T,T	T,T	A,A	A,A	T,T	A,A	A,A	T,T	T,T	A,A	A,A	T,T	A,A	A,A	A,A	A,A	T,T	T,T	A,A	A,A	A,A	A,A	A,A	A,A	T,T
1	8704157	T	C	T,T	T,T	T,T	T,T	T,T	C,C	T,C	C,C	T,T	C,C	C,C	T,T	T,T	T,T	C,C	C,C	C,C	T,T	T,T	T,T	T,T	T,T	T,T	T,T	T,T	T,T	T,T	T,T	T,T	T,T	T,T	T,T	T,T	T,T	T,T	T,T	T,T	T,T	T,T	T,T	T,T	T,T	T,T	T,T	T,T	T,T
1	8726445	T	C	T,T	T,T	T,T	T,T	T,T	T,T	T,T	T,T	T,T	T,T	T,T	T,T	T,T	T,T	T,T	T,T	T,T	C,C	C,C	T,T	T,T	T,T	T,T	T,T	T,T	T,T	T,T	T,T	T,T	T,T	T,T	T,T	C,C	T,T	T,T	T,T	T,T	T,T	T,T	T,T	T,T	T,T	T,T	T,T	T,T	C,C
1	8754504	C	T	C,C	C,T	T,T	C,C	C,C	C,C	C,C	C,C	C,C	C,C	C,T	C,C	C,C	C,C	C,C	C,C	C,C	C,C	C,T	C,C	T,T	C,C	C,C	C,C	C,C	C,C	C,T	C,C	C,C	C,C	C,C	C,C	C,C	C,C	T,T	C,C	C,C	C,C	C,C	C,C	C,C	C,C	C,C	C,C	T,T	C,C
1	8854183	C	T	C,C	T,T	T,T	C,C	C,C	C,C	C,T	C,C	T,T	C,C	C,C	C,C	T,T	T,T	C,C	C,C	C,C	T,T	T,T	T,T	T,T	T,T	T,T	T,T	T,T	T,T	C,C	T,T	T,T	C,C	T,T	C,T	T,T	C,T	T,T	T,T	T,T	C,C	C,T	C,C	T,T	T,T	T,T	T,T	T,T	T,T
1	8854248	C	T	T,T	T,T	C,C	C,C	C,C	C,C	C,T	C,C	C,C	C,C	C,C	T,T	C,C	T,T	C,C	C,C	C,C	C,C	C,C	C,T	C,C	C,C	C,C	T,T	T,T	C,C	T,T	T,T	C,C	C,C	T,T	T,T	C,C	C,T	C,C	C,C	C,C	C,C	C,C	C,C	T,T	T,T	C,T	T,T	C,C	T,T
1	8855487	G	A	C,C	A,A	A,A	G,G	G,G	G,G	G,A	G,G	A,A	G,G	G,G	G,G	A,A	A,A	G,G	G,G	G,G	G,A	A,A	A,A	A,A	A,A	G,A	A,A	A,A	A,A	G,G	A,A	A,A	G,G	A,A	A,A	A,A	G,A	A,A	G,A	A,A	G,G	G,A	G,G	A,A	G,A	A,A	G,A	A,A	A,A
1	8893475	C	T	G,G	C,C	C,C	C,C	C,C	C,C	C,C	C,C	C,C	C,C	C,C	C,C	T,T	C,C	C,C	C,C	C,C	C,C	C,C	C,C	C,C	C,C	T,T	C,C	C,C	C,C	T,T	C,C	C,C	C,C	C,C	C,C	C,C	C,C	C,C	T,T	T,T	C,C	T,T	C,C	C,C	C,C	C,C	C,C	C,C	C,C
1	8903158	A	G	A,A	A,A	A,A	A,A	A,A	A,A	A,A	A,A	A,A	A,A	A,A	A,A	A,A	A,A	A,A	A,A	A,A	A,A	A,A	G,G	A,A	A,A	A,A	G,G	G,G	G,G	G,G	A,A	A,A	A,A	A,A	A,A	A,A	A,A	A,A	A,A	A,A	A,A	A,A	A,A	A,A	A,A	A,A	A,A	A,A	A,A
1	8904640	A	G	A,A	A,A	A,A	A,A	A,A	A,A	A,A	A,A	A,A	A,A	A,A	A,A	A,A	A,A	A,A	A,A	A,A	A,A	A,A	A,A	A,A	A,A	A,A	A,A	A,A	A,A	A,A	A,A	A,A	A,A	A,A	A,A	A,A	A,A	A,A	A,A	A,A	A,A	A,A	A,A	A,A	A,A	A,A	A,A	A,A	G,G
1	8908563	A	T	A,A	T,T	A,A	A,A	A,A	A,A	A,T	A,A	T,T	A,A	A,A	A,A	A,A	T,T	A,A	A,A	A,A	A,A	A,A	A,A	A,A	T,T	A,A	A,A	A,A	T,T	A,A	T,T	T,T	A,A	T,T	T,T	A,A	A,T	A,A	A,A	A,A	A,A	A,A	A,A	T,T	T,T	T,T	A,T	A,A	A,A
1	8990710	A	G	A,A	A,A	A,A	A,A	A,A	A,A	A,A	A,A	A,A	A,A	A,A	A,A	A,A	A,A	A,A	A,A	A,A	A,A	A,A	A,A	A,A	A,A	A,A	A,A	A,A	A,A	A,A	A,A	A,A	A,A	A,A	A,A	A,A	A,A	A,A	A,A	A,A	A,A	A,A	A,A	A,A	A,A	A,A	A,A	A,A	A,A
1	9037668	A	C	C,C	A,A	A,A	C,C	C,C	A,A	A,A	A,A	A,A	A,A	A,A	A,A	A,A	A,A	A,A	A,A	A,A	A,A	A,A	C,C	A,A	A,A	A,A	A,A	A,A	A,A	C,C	A,A	A,A	C,C	A,A	A,A	A,A	A,C	A,A	A,A	A,A	A,A	A,C	A,C	A,A	A,A	A,A	A,A	A,A	A,A
1	9110931	C	G	C,C	C,C	C,C	C,C	C,C	C,C	C,C	C,C	C,C	C,C	C,C	C,C	C,C	C,C	C,C	C,C	C,C	C,C	C,C	C,C	C,C	C,C	C,C	C,C	C,C	C,C	C,C	C,C	C,C	C,C	C,C	C,C	C,C	C,C	C,C	C,C	C,C	C,C	C,C	C,C	C,C	C,C	C,C	C,C	C,C	C,C
1	9171832	T	A	T,T	T,T	T,T	T,T	T,T	T,T	T,T	T,T	T,T	T,T	T,T	T,T	T,T	T,T	T,T	T,T	T,T	T,T	T,T	T,T	T,T	T,T	T,T	T,T	T,T	T,T	A,A	T,T	T,T	T,T	T,T	T,T	T,T	T,T	T,T	T,T	T,T	T,T	T,T	T,T	T,T	T,T	T,T	T,T	T,T	T,T
1	9245631	A	C	A,A	A,A	A,A	C,C	C,C	A,A	A,A	A,A	A,A	A,A	A,A	A,A	C,C	A,A	A,A	A,A	A,A	A,A	A,A	A,A	A,A	C,C	C,C	A,A	A,A	C,C	C,C	A,A	A,C	C,C	A,A	A,A	A,A	A,C	A,A	C,C	C,C	A,A	A,C	A,C	A,A	A,A	A,A	A,A	A,A	A,A
1	9293418	T	C	T,T	T,T	T,T	T,T	T,T	C,C	T,C	C,C	T,T	C,C	C,C	T,T	T,T	T,T	C,C	T,T	C,C	C,C	T,T	T,T	T,T	T,T	T,C	T,T	T,T	T,T	T,T	T,T	T,T	T,C	T,T	T,T	C,C	T,T	C,C	T,T	T,T	C,C	T,C	T,T	T,T	T,T	T,T	T,T	T,T	C,C
1	9297624	A	T	T,T	A,A	A,A	A,A	A,A	A,A	A,A	A,A	A,A	A,A	A,A	A,A	A,A	A,A	A,A	T,T	A,A	A,A	A,A	A,A	A,A	A,A	A,A	A,A	A,A	T,T	A,A	A,A	A,A	A,A	A,A	A,A	A,A	A,A	A,A	A,A	A,A	A,A	A,A	A,A	A,A	A,A	A,A	A,A	A,A	A,A
1	9377068	G	C	G,G	G,G	G,G	G,G	G,G	G,G	G,G	G,G	G,G	G,G	G,G	C,C	G,G	G,G	G,G	G,G	G,G	G,G	G,G	G,G	G,G	G,G	G,G	G,G	G,G	G,G	G,G	G,G	G,G	G,G	G,G	G,G	G,G	G,G	G,G	G,G	G,G	G,G	G,G	G,G	G,G	G,G	G,G	G,G	G,G	G,G
1	9377140	T	C	T,T	C,C	T,C	T,T	T,T	T,T	T,C	T,T	T,T	T,C	T,T	T,T	T,T	C,C	T,T	T,T	T,T	T,T	C,C	T,T	C,C	T,T	T,T	C,C	C,C	T,T	T,T	C,C	T,T	T,T	C,C	C,C	T,T	T,C	T,T	T,T	T,T	T,T	T,T	T,T	C,C	C,C	C,C	C,C	C,C	T,T
1	9377205	C	G	G,G	C,C	C,C	G,G	G,G	G,G	C,G	G,G	G,G	G,G	G,G	G,G	G,G	C,C	G,G	G,G	G,G	G,G	C,C	G,G	C,C	C,C	G,G	C,C	C,C	G,G	G,G	C,C	G,G	G,G	C,C	C,C	G,G	C,G	G,G	G,G	G,G	G,G	G,G	G,G	C,C	C,C	C,C	C,C	C,C	G,G
1	9403512	C	G	C,C	C,C	G,G	C,C	C,C	C,C	C,C	C,C	C,C	C,C	C,C	C,C	C,C	C,C	C,C	C,C	C,C	C,C	C,C	C,C	C,C	C,C	C,C	G,G	G,G	C,C	G,G	C,C	C,C	C,C	C,C	C,C	C,C	C,C	C,C	C,C	C,C	C,C	C,C	C,C	C,C	C,C	C,C	C,C	G,G	G,G
1	9432943	A	C	A,A	A,A	A,A	A,A	A,A	C,C	A,C	C,C	A,A	C,C	C,C	A,A	C,C	A,A	C,C	A,A	A,C	A,A	A,A	A,A	A,A	A,A	C,C	A,A	A,A	A,A	A,A	A,A	A,A	A,A	A,A	A,A	A,A	A,A	A,A	C,C	A,C	A,A	A,C	A,C	A,A	A,A	A,A	A,A	A,A	A,A
1	9457408	A	C	A,A	C,C	A,A	A,A	A,A	A,A	A,C	A,A	A,A	A,A	A,A	A,A	A,A	C,C	A,A	A,A	A,A	C,C	C,C	A,A	A,A	A,A	A,A	A,A	A,A	A,A	C,C	C,C	A,A	A,A	C,C	C,C	C,C	A,C	C,C	A,A	A,A	A,A	A,A	A,A	C,C	C,C	A,C	C,C	A,A	A,A
1	9504183	C	G	C,C	C,C	C,C	C,C	C,C	C,C	C,C	C,C	C,C	C,C	C,C	C,C	C,C	C,C	C,C	C,C	C,C	C,C	C,C	C,C	C,C	C,C	C,C	C,C	C,C	C,C	C,C	C,C	C,C	C,C	C,C	C,C	C,C	C,C	C,C	C,C	C,C	C,C	C,C	C,C	C,C	C,C	C,C	C,C	C,C	C,C
1	9508443	A	T	A,A	A,A	A,A	A,A	A,A	A,A	A,A	A,A	A,A	A,A	A,A	A,A	T,T	A,A	A,A	A,A	A,A	A,A	A,A	A,A	A,A	A,A	T,T	A,A	A,A	A,A	A,A	A,A	A,A	A,A	A,A	A,A	A,A	A,A	A,A	A,T	A,A	A,A	A,T	A,T	A,A	A,A	A,A	A,A	A,A	A,A
1	9511618	C	A	C,C	C,C	A,A	C,C	C,C	C,C	C,C	C,C	A,A	C,C	C,C	A,A	A,A	C,C	C,C	A,A	C,C	A,A	A,A	C,C	A,A	A,A	A,A	C,C	C,C	C,C	A,A	C,C	A,A	C,C	C,C	C,C	A,A	C,C	A,A	A,A	A,A	C,C	A,A	C,A	C,C	C,C	C,C	C,C	A,A	C,C
1	9542721	C	G	G,G	C,C	C,C	C,C	C,C	C,C	C,C	C,C	C,C	C,C	C,C	C,C	C,C	C,C	C,C	C,C	C,C	C,C	C,C	C,C	C,C	C,C	C,C	C,C	C,C	C,C	G,G	C,C	C,G	C,C	C,C	C,C	C,C	C,C	C,C	C,C	C,C	C,C	C,C	C,C	C,C	C,C	C,C	C,C	C,C	C,C
1	9560718	G	C	G,G	G,G	G,G	G,G	G,G	G,G	G,G	G,G	G,G	G,G	G,G	G,G	G,G	G,G	G,G	G,G	G,G	G,G	G,G	G,G	G,G	G,G	G,G	G,G	G,G	G,G	G,G	G,G	G,G	G,G	G,G	G,G	G,G	G,G	G,G	G,G	G,G	G,G	G,G	G,G	G,G	G,G	G,G	G,G	G,G	G,G
1	9590973	G	A	A,A	A,A	G,G	G,G	G,G	G,G	G,G	G,G	G,G	G,G	G,G	G,G	G,G	G,G	G,G	G,G	G,A	G,G	A,A	G,G	G,G	G,G	G,G	G,G	G,G	G,G	A,A	A,A	G,G	G,G	G,G	G,G	G,G	G,A	G,G	G,G	G,G	G,G	G,G	G,G	A,A	A,A	A,A	A,A	G,G	G,G
1	9593618	G	C	G,G	G,G	C,C	G,G	G,G	G,G	G,G	G,G	C,C	G,G	G,G	C,C	G,G	G,G	G,G	C,C	G,G	G,G	G,G	G,G	C,C	G,G	G,G	G,G	G,G	G,G	G,G	G,G	C,C	G,G	G,G	G,G	G,G	G,G	G,G	G,G	G,G	G,G	G,G	G,G	G,G	G,G	G,G	G,G	C,C	G,G
1	9593683	C	T	G,G	C,C	C,T	C,C	C,C	C,C	C,C	C,C	C,C	C,C	C,C	C,C	C,C	C,C	C,C	C,C	C,C	C,C	C,C	C,C	C,C	C,C	C,C	C,C	C,C	C,C	C,C	C,C	C,C	C,C	C,C	C,C	C,C	C,C	C,C	C,C	C,C	T,T	C,C	C,C	C,C	C,C	C,C	C,C	C,C	C,C
1	9604039	T	A	T,T	T,T	T,T	T,T	T,T	T,T	T,T	T,T	T,T	T,T	T,T	T,T	T,T	T,T	T,T	T,T	T,T	T,T	T,T	T,T	T,T	T,T	T,T	T,T	T,T	T,T	T,T	T,T	T,T	T,T	T,T	T,T	T,T	T,T	T,T	T,T	T,T	T,T	T,T	T,T	T,T	T,T	T,T	T,T	T,T	T,T
1	9646011	A	T	A,A	A,A	A,A	T,T	T,T	A,A	A,A	A,A	A,A	A,A	A,A	A,A	A,A	A,A	A,A	A,A	A,A	T,T	A,A	A,A	A,A	A,A	A,A	A,A	A,A	A,A	A,A	A,A	A,A	A,A	A,A	A,A	T,T	A,T	T,T	A,A	A,A	T,T	A,A	A,T	A,A	A,A	A,A	A,A	A,A	T,T
1	9646802	A	T	A,A	T,T	A,A	A,A	A,A	T,T	T,T	T,T	A,A	T,T	T,T	A,A	A,A	T,T	T,T	A,A	T,T	A,A	A,A	A,A	A,A	A,A	A,A	A,A	A,A	A,A	A,A	T,T	A,A	A,A	T,T	T,T	A,A	A,T	A,A	A,A	A,A	A,A	A,A	A,A	T,T	T,T	T,T	T,T	A,A	A,A
1	9699596	T	A	T,T	T,T	A,A	T,T	T,T	T,T	T,T	T,T	A,A	T,T	T,T	T,T	T,T	T,T	T,T	A,A	T,T	T,A	T,A	T,T	A,A	T,T	T,T	T,T	T,T	T,T	T,T	T,T	A,A	T,T	T,T	T,T	T,T	T,T	T,A	T,T	T,A	T,T	T,T	T,T	T,T	T,T	T,T	T,T	A,A	T,T
1	9709257	C	T	C,C	C,C	C,C	C,C	C,C	C,C	C,C	C,C	C,C	C,C	C,C	C,C	C,C	C,C	C,C	C,C	C,C	T,T	C,C	C,C	C,C	C,C	C,C	C,C	C,C	C,C	C,C	C,C	C,C	C,C	C,C	C,C	T,T	C,C	C,T	C,C	C,C	C,C	C,T	C,C	C,C	C,C	C,C	C,C	C,C	C,C
1	9727062	G	A	G,G	G,G	G,G	A,A	A,A	G,G	G,G	G,G	G,G	G,G	G,G	A,A	G,G	G,G	G,G	G,G	G,G	A,A	G,G	G,G	G,G	G,G	G,G	G,G	G,G	G,G	G,G	G,G	G,G	A,A	G,G	G,G	A,A	G,A	A,A	G,G	G,G	G,G	G,G	G,A	G,G	G,G	G,G	G,G	G,G	A,A
1	9742552	T	G	G,G	G,G	T,T	T,T	T,T	T,T	T,G	T,T	T,T	T,T	T,T	T,T	T,T	G,G	T,T	G,G	T,T	T,T	T,G	G,G	T,T	T,T	T,T	T,T	T,T	T,T	T,T	G,G	T,T	T,T	G,G	G,G	T,T	T,G	T,T	T,T	T,T	T,T	T,T	T,T	G,G	G,G	G,G	G,G	T,T	T,T
1	9749127	A	T	A,A	A,A	A,A	A,A	A,A	A,A	A,A	A,A	T,T	A,A	A,A	A,A	T,T	A,A	A,A	A,A	A,A	T,T	A,A	A,A	A,A	A,A	T,T	T,T	T,T	A,A	A,A	A,A	T,T	A,A	A,A	A,A	T,T	A,A	T,T	T,T	T,T	T,T	T,T	A,T	A,A	A,A	A,A	A,A	A,A	A,A
1	9781955	T	C	T,T	T,T	C,C	T,T	T,T	C,C	T,C	C,C	T,T	C,C	C,C	T,T	C,C	T,T	C,C	C,C	C,C	T,C	T,C	T,T	C,C	T,T	C,C	T,T	T,T	T,T	T,T	T,T	T,T	T,T	T,T	T,T	T,T	T,T	T,T	C,C	T,T	T,T	T,C	T,C	T,T	T,T	T,T	T,T	C,C	T,T
1	9797705	A	C	A,A	A,A	A,A	A,A	A,A	A,A	A,A	A,A	A,A	A,A	A,A	A,A	A,A	A,A	A,A	A,A	A,A	A,A	A,A	A,A	A,A	A,A	A,A	A,A	A,A	A,A	C,C	A,A	A,A	A,A	A,A	A,A	A,A	A,A	A,A	A,A	A,A	C,C	A,A	A,A	A,A	A,A	A,A	A,A	A,A	A,A
1	9803149	A	G	A,A	A,A	A,A	A,A	A,A	A,A	A,G	A,A	A,A	A,A	A,A	A,A	A,A	A,A	A,A	A,A	A,A	A,A	A,A	A,A	A,A	A,A	A,A	G,G	G,G	A,A	A,A	A,A	A,A	A,A	A,A	A,A	A,A	A,A	A,A	A,A	A,A	A,A	A,A	A,A	A,A	A,A	A,A	A,A	A,A	A,A
1	9803675	A	G	A,A	G,G	A,A	G,G	G,G	A,A	A,G	A,A	G,G	A,A	A,A	G,G	G,G	G,G	A,A	A,A	A,A	G,G	G,G	G,G	A,A	A,A	G,G	G,G	G,G	G,G	G,G	G,G	G,G	G,G	G,G	G,G	G,G	G,G	G,G	G,G	G,G	A,A	G,G	G,G	G,G	G,G	G,G	G,G	A,A	A,A
1	9833518	A	G	A,A	A,A	A,A	A,A	A,A	A,G	A,A	A,A	A,A	A,A	A,A	A,A	A,A	A,G	A,A	A,G	A,A	A,A	G,G	A,A	A,A	A,A	A,A	A,A	A,A	A,A	A,A	A,A	A,G	A,A	A,A	A,A	A,A	A,A	A,G	A,G	A,A	A,A	A,A	A,A	A,A	A,G	A,A	A,A	A,A	A,A
1	9858973	G	A	G,G	A,A	G,G	G,G	G,G	G,G	G,A	G,G	G,G	G,G	G,G	G,A	G,G	A,A	G,G	G,G	G,G	A,A	G,A	G,A	G,G	G,G	G,G	G,G	G,G	G,G	G,G	G,A	G,G	G,G	A,A	A,A	A,A	G,A	G,G	G,G	G,G	G,G	G,A	G,G	A,A	A,A	A,A	A,A	G,G	G,G
1	9888966	A	G	G,G	A,A	A,A	A,A	A,A	A,A	A,A	A,A	G,G	A,G	A,A	A,A	A,A	A,A	A,A	A,A	A,A	A,G	A,G	A,A	A,A	A,A	A,A	A,A	A,A	A,A	A,A	A,A	G,G	A,A	A,A	A,A	A,A	A,A	G,G	A,A	A,A	G,G	A,A	A,A	A,A	A,A	A,A	A,A	A,A	A,A
1	9964677	C	T	C,C	C,C	C,C	C,C	C,C	C,C	C,C	C,C	C,C	C,C	C,C	C,C	C,C	C,C	C,C	C,C	C,C	C,C	C,T	C,C	C,C	C,C	C,C	C,C	C,C	C,C	C,C	C,C	C,C	C,C	C,C	C,C	C,C	C,C	C,C	C,C	C,C	C,C	C,C	C,C	C,C	C,C	C,C	C,C	C,C	C,C
1	9965802	A	C	A,A	A,A	A,A	A,A	A,A	A,A	A,A	A,A	A,A	A,A	A,A	A,A	A,A	A,A	A,A	A,A	A,A	A,A	C,C	A,A	A,A	A,A	A,A	A,A	A,A	A,A	A,A	A,A	A,A	A,A	A,A	A,A	A,A	A,A	A,A	A,A	A,A	A,A	A,A	A,A	A,A	A,A	A,A	A,A	A,A	A,A
1	9965855	A	T	A,A	A,A	A,A	A,A	A,A	A,A	A,A	A,A	A,A	A,A	A,A	A,A	A,A	A,A	A,A	A,A	A,A	A,A	A,A	A,A	A,A	A,A	A,A	A,A	A,A	A,A	A,A	A,A	A,A	A,A	A,A	A,A	A,A	A,A	A,A	A,A	A,A	A,A	A,A	A,A	A,A	A,A	A,A	A,A	A,A	A,A
1	10030055	G	A	A,A	G,G	G,G	A,A	A,A	G,G	G,G	G,G	G,G	G,G	G,G	G,G	G,G	G,G	G,G	A,A	G,G	G,G	G,G	G,G	G,G	G,G	G,G	G,G	G,G	G,G	A,A	G,G	G,G	A,A	G,G	G,G	G,G	G,A	G,G	G,G	G,G	G,G	G,A	G,A	G,G	G,G	G,G	G,G	G,G	G,G
1	10031258	G	A	G,G	G,A	G,G	G,G	G,G	G,G	G,G	G,G	G,G	G,G	G,G	A,A	A,A	G,G	G,G	G,G	G,G	G,G	G,G	G,G	G,G	G,G	A,A	G,G	G,G	G,G	G,G	G,G	G,G	G,G	G,G	G,G	G,G	G,G	G,G	A,A	A,A	G,G	G,A	G,A	G,G	G,G	G,G	G,G	G,G	G,G
1	10033394	C	A	C,C	C,C	C,C	A,A	A,A	C,C	C,C	C,C	C,C	C,C	C,C	C,C	C,C	C,C	C,C	C,C	C,C	A,A	C,C	C,C	C,C	C,C	C,C	C,C	C,C	C,C	C,C	C,C	C,C	C,C	C,C	C,C	A,A	C,A	C,A	C,C	C,C	C,C	C,C	C,A	C,C	C,C	C,C	C,A	C,A	C,C
1	10085900	A	T	A,A	A,A	A,A	A,A	A,A	A,T	A,A	A,A	A,A	A,A	A,A	A,A	A,A	A,A	A,A	A,A	A,A	A,A	A,A	A,A	A,A	A,A	A,A	A,A	A,A	A,A	A,A	A,A	A,A	A,A	A,A	A,A	A,A	A,A	A,A	A,A	A,A	A,A	A,A	A,A	A,A	A,A	A,A	A,A	A,A	A,A
1	10085957	C	G	C,C	C,C	G,G	G,G	G,G	C,C	C,C	C,C	C,G	C,C	C,C	C,C	C,C	C,C	C,C	C,C	C,C	G,G	C,G	C,C	G,G	C,C	C,C	C,C	C,C	C,C	C,C	C,C	G,G	G,G	G,G	G,G	G,G	G,G	G,G	C,C	C,C	C,C	C,C	C,G	C,G	C,G	C,G	C,G	G,G	G,G
1	10088760	C	T	C,C	C,C	C,C	C,C	C,C	C,C	C,C	C,C	C,C	C,C	C,C	C,C	C,C	C,C	C,C	C,C	C,C	C,C	C,C	C,C	C,C	C,C	C,C	C,C	C,C	C,C	C,C	C,C	C,C	C,C	C,C	C,C	C,C	C,C	C,C	C,C	C,C	C,C	C,C	C,C	C,C	C,C	C,C	C,C	C,C	C,C
1	10093121	C	G	C,C	C,C	C,C	C,C	C,C	C,C	C,C	C,C	C,C	C,C	C,C	C,C	C,C	C,C	C,C	C,C	C,C	C,C	C,C	C,C	C,C	C,C	C,C	C,C	C,C	C,G	C,C	C,G	C,C	C,C	C,C	C,C	C,C	C,C	C,C	C,C	C,C	C,C	C,C	C,G	C,C	C,G	C,C	C,C	C,C	C,C
1	10108020	G	T	G,G	G,G	G,G	G,G	G,G	G,G	G,G	G,G	G,G	G,G	G,G	G,G	G,G	G,G	G,G	G,G	G,G	G,G	G,G	G,G	G,G	G,G	G,G	G,G	G,G	G,G	G,G	G,G	G,G	G,G	G,G	G,G	G,G	G,G	G,G	G,G	G,G	T,T	G,G	G,G	G,G	G,G	G,G	G,G	G,G	G,G
1	10109497	G	A	A,A	G,G	G,G	A,A	A,A	G,G	G,G	G,G	G,G	G,G	G,G	G,G	G,G	G,G	G,G	A,A	G,G	G,G	A,A	A,A	G,G	A,A	G,G	A,A	A,A	A,A	G,G	G,G	G,G	A,A	G,G	G,G	G,G	G,A	G,G	G,G	A,A	G,G	G,G	G,A	G,G	G,G	G,G	G,G	G,G	G,G
1	10128227	G	T	G,G	G,G	G,G	G,G	G,G	G,G	G,G	G,G	G,G	G,G	G,G	G,G	G,G	G,G	G,G	G,G	G,G	G,G	T,T	G,G	G,G	T,T	G,G	G,G	G,G	T,T	G,G	G,G	G,G	G,G	G,G	G,G	G,G	G,G	G,G	G,G	T,T	G,G	G,G	G,G	G,G	G,G	G,G	G,G	G,G	G,G
1	10135759	C	A	C,C	C,C	C,C	C,C	C,C	C,C	C,C	C,C	A,A	C,C	C,C	C,C	C,C	C,C	C,C	C,C	C,C	C,C	C,C	C,C	C,C	C,C	C,C	C,C	C,C	C,C	C,C	C,C	A,A	C,C	C,C	C,C	C,C	C,C	A,A	C,C	C,C	C,C	C,C	C,C	C,C	C,C	C,C	C,C	C,C	C,C
1	10169604	C	T	T,T	C,C	C,C	C,C	C,C	C,C	C,C	C,C	C,C	C,C	C,C	C,C	C,C	C,C	C,C	C,C	C,C	T,T	T,T	T,T	C,C	T,T	C,C	T,T	T,T	T,T	C,C	C,C	C,C	C,C	C,C	C,C	T,T	C,C	C,C	C,C	C,C	T,T	C,C	C,C	C,C	C,C	C,C	C,C	C,C	C,T
1	10285994	T	C	T,T	T,T	C,C	T,T	T,T	T,T	T,T	T,T	T,T	T,T	T,T	T,T	T,T	T,T	T,T	T,T	T,T	T,T	T,C	T,T	C,C	T,T	T,T	T,T	T,T	T,T	T,T	T,T	T,T	T,T	T,T	T,T	T,T	T,T	T,T	T,T	T,T	T,T	T,T	T,T	T,T	T,T	T,T	T,T	C,C	T,T
1	10286112	C	A	C,C	C,A	C,C	C,C	C,C	C,C	C,C	C,C	C,C	C,C	C,C	C,A	C,A	C,A	C,C	C,C	C,C	C,C	C,C	C,C	C,C	C,C	C,C	C,A	C,A	C,C	C,C	C,C	C,C	C,C	C,C	C,C	C,C	C,C	C,C	C,C	C,C	C,A	C,C	C,C	C,C	C,C	C,C	C,C	C,C	C,C
1	10306224	G	C	G,G	G,G	G,G	G,G	G,G	G,G	G,G	G,G	G,G	G,G	G,G	G,G	C,C	G,G	G,G	G,G	G,G	G,G	G,G	G,G	G,G	G,G	C,C	G,G	G,G	G,G	G,G	G,G	G,G	G,G	G,G	G,G	G,G	G,G	G,G	C,C	C,C	G,G	C,C	G,C	G,G	G,G	G,G	G,G	G,G	G,G
1	10306759	G	T	T,T	T,T	T,T	G,G	G,G	G,G	G,T	G,G	G,G	G,G	G,G	G,G	G,G	T,T	G,G	G,G	G,G	G,G	G,G	G,G	G,G	G,G	G,G	G,G	G,G	G,G	G,G	T,T	G,G	G,G	T,T	T,T	G,G	G,T	G,G	G,G	G,G	G,G	G,G	G,G	G,T	T,T	T,T	T,T	G,G	G,G
1	10306802	A	T	A,A	A,A	A,A	A,A	A,A	T,T	A,T	A,T	A,A	T,T	T,T	A,A	A,A	A,A	A,T	A,A	T,T	A,A	A,A	A,A	A,A	A,A	A,A	A,A	A,A	A,A	A,A	A,A	A,A	A,T	A,A	A,A	A,T	A,A	A,A	A,A	A,A	A,A	A,A	A,T	A,A	A,A	A,A	A,A	A,A	A,A
1	10390019	C	A	A,A	A,A	A,A	C,C	C,C	C,C	C,A	C,C	C,C	C,C	C,C	C,C	C,C	A,A	C,C	C,C	C,C	A,A	C,C	C,C	A,A	A,A	C,C	C,C	C,C	C,C	C,C	A,A	C,C	C,C	A,A	A,A	A,A	C,A	C,C	C,C	C,C	C,C	C,C	C,C	A,A	A,A	A,A	A,A	A,A	C,C
1	10402462	T	A	T,T	T,T	A,A	T,T	T,T	T,T	T,T	T,T	T,T	T,T	T,T	T,T	T,T	T,T	T,T	A,A	T,T	A,A	T,A	T,T	A,A	A,A	T,T	T,T	T,T	T,T	T,T	T,T	T,T	T,T	T,T	T,T	A,A	T,T	T,T	T,T	T,T	T,T	T,T	T,T	T,T	T,T	T,T	T,T	A,A	A,A
1	10408938	G	C	G,G	G,G	C,C	G,G	G,G	G,G	G,G	G,G	G,G	G,G	G,G	C,C	G,G	G,G	G,G	C,C	G,G	C,C	G,G	G,G	C,C	C,C	G,G	G,G	G,G	G,G	G,G	G,G	G,G	G,G	G,G	G,G	C,C	G,G	G,G	G,G	G,G	G,G	G,G	G,G	G,G	G,G	G,G	G,G	C,C	G,C
1	10410648	A	C	A,A	C,C	C,C	A,A	A,A	A,A	A,C	A,A	A,A	A,A	A,A	C,C	C,C	A,C	A,A	C,C	A,A	C,C	C,C	A,A	C,C	C,C	C,C	C,C	C,C	C,C	C,C	C,C	A,A	A,A	C,C	C,C	C,C	A,C	A,A	C,C	C,C	C,C	A,C	A,C	C,C	C,C	C,C	C,C	C,C	C,C
1	10414627	C	T	C,C	T,T	C,C	C,C	C,C	C,C	C,T	C,C	C,C	C,C	C,C	C,C	C,C	T,T	C,C	C,C	C,C	C,C	C,C	C,C	C,C	C,C	C,C	C,C	C,C	C,C	C,C	T,T	C,T	C,C	T,T	T,T	C,C	C,T	C,C	C,C	C,C	C,C	C,C	C,C	T,T	T,T	T,T	T,T	C,C	C,C
1	10420031	G	A	G,G	G,G	G,G	A,A	A,A	G,G	G,A	G,G	G,G	G,G	G,G	G,G	G,G	G,G	G,G	G,G	G,G	G,G	G,G	G,G	G,G	G,G	G,G	G,G	G,G	G,G	G,G	G,G	G,G	A,A	G,G	G,G	G,G	G,A	G,G	G,G	G,G	G,G	G,G	G,A	G,G	G,G	G,G	G,G	G,G	G,G
1	10470114	G	C	G,G	G,G	G,G	G,G	G,G	G,G	G,G	G,G	G,G	G,G	G,G	G,G	G,G	G,G	G,G	G,G	G,G	G,G	C,C	G,G	G,G	G,G	G,G	G,G	G,G	C,C	G,G	G,G	G,G	G,G	G,G	G,G	G,G	G,G	G,G	G,G	G,G	G,G	G,G	G,G	G,G	G,G	G,G	G,G	G,G	G,G
1	10471463	C	T	C,C	C,C	C,C	C,C	C,C	C,C	C,C	C,C	C,C	C,C	C,C	C,C	C,C	C,C	C,C	C,C	C,C	C,C	C,C	T,T	C,C	C,C	C,C	C,C	C,C	C,C	C,C	C,C	C,C	C,C	C,C	C,C	C,C	C,C	T,T	C,C	C,C	C,C	C,T	C,C	C,C	C,C	C,C	C,C	C,T	C,T
1	10481523	C	A	C,C	C,C	C,C	C,C	C,C	C,C	C,C	C,C	C,C	C,C	C,C	C,C	C,C	C,C	C,C	C,C	C,C	C,C	C,C	C,C	C,C	C,C	C,C	C,C	C,C	C,C	C,C	C,C	C,C	C,C	C,C	C,C	C,C	C,C	C,C	C,C	C,C	C,C	C,C	C,C	C,C	C,C	C,C	C,C	C,C	C,C
1	10546896	T	A	T,T	T,T	T,T	T,T	T,A	T,T	T,A	T,T	T,T	T,T	T,T	A,A	T,T	T,T	T,T	T,T	T,T	T,T	T,T	T,T	T,T	T,T	T,T	A,A	A,A	T,T	T,T	T,T	T,T	T,T	T,T	T,T	T,T	T,T	T,T	T,T	T,T	T,T	T,T	T,T	T,T	T,T	T,T	T,T	T,T	A,A
1	10547570	A	G	A,A	G,G	A,A	A,A	A,A	A,A	A,G	A,A	A,A	A,A	A,A	A,G	G,G	G,G	A,A	A,A	A,A	A,A	G,G	A,A	A,A	G,G	G,G	A,A	A,A	A,A	A,A	G,G	A,A	A,A	G,G	G,G	A,A	A,G	A,A	G,G	G,G	A,A	G,G	A,G	G,G	G,G	G,G	G,G	A,A	A,A
1	10688141	A	C	A,A	A,A	A,A	A,A	A,A	A,A	A,A	A,A	C,C	A,A	A,A	A,A	A,A	A,A	A,A	C,C	A,A	A,A	A,A	A,A	A,A	A,A	A,A	A,A	A,A	A,A	A,A	A,A	C,C	A,A	A,A	A,A	A,A	A,A	A,A	A,A	A,A	A,A	A,A	A,A	A,A	A,A	A,A	A,A	A,A	A,A
1	10722386	C	A	C,C	C,C	C,C	C,C	C,C	C,C	C,C	C,C	C,C	C,C	C,C	C,C	C,C	C,C	C,C	C,C	C,C	C,C	C,C	C,C	C,C	C,C	C,C	C,C	C,C	C,C	C,C	C,C	C,C	C,C	C,C	C,C	C,C	C,C	C,C	C,C	C,C	C,C	C,C	C,C	C,C	C,C	C,C	C,C	C,C	C,C
1	10731329	T	C	T,T	T,T	T,T	T,T	T,T	T,T	T,T	T,T	T,T	T,C	T,T	T,T	T,T	T,T	T,T	T,T	T,T	T,T	T,T	T,T	T,T	T,T	T,T	T,T	T,T	T,T	T,T	T,T	T,T	T,T	T,T	T,T	T,T	T,T	C,C	T,T	T,T	T,T	T,T	T,T	T,T	T,T	T,T	T,T	T,T	C,C
1	10734418	C	T	C,C	C,C	C,C	C,C	C,C	C,T	C,C	C,C	C,C	C,T	C,C	C,C	C,C	C,C	C,C	C,C	C,C	C,C	C,C	C,C	C,C	C,C	C,C	C,C	C,C	C,C	C,C	C,C	C,C	C,C	C,C	C,C	C,C	C,C	C,C	C,C	C,C	C,C	C,C	C,C	C,C	C,C	C,C	C,C	C,C	C,C
1	10783780	T	C	T,T	T,T	T,T	C,C	C,C	T,T	T,T	T,T	C,C	T,T	T,T	T,T	C,C	T,T	T,T	T,T	T,T	C,C	T,T	T,T	T,T	T,T	C,C	T,T	T,T	T,T	T,T	T,T	C,C	C,C	T,T	T,T	C,C	T,C	T,T	C,C	T,T	T,T	T,C	C,C	T,T	T,T	T,T	T,T	T,T	T,T
1	10793143	C	T	C,C	C,C	C,C	C,C	C,C	C,C	C,C	C,C	C,C	C,C	C,C	C,C	C,C	C,C	C,C	C,C	C,C	C,C	C,C	C,C	C,C	C,C	C,C	T,T	T,T	C,C	C,C	C,C	C,C	C,C	C,C	C,C	C,C	C,C	C,C	C,C	C,C	C,C	C,C	C,C	C,C	C,C	C,C	C,C	C,C	C,C
1	10818460	G	A	G,G	G,G	G,G	G,G	G,G	G,G	G,G	G,G	G,G	G,G	G,G	G,G	G,G	G,G	G,G	G,G	G,G	G,G	G,G	G,G	G,G	G,G	G,G	G,G	G,G	G,G	G,G	G,G	G,G	G,G	G,G	G,G	G,G	G,G	G,G	G,G	G,G	G,G	G,G	G,G	G,G	G,G	G,G	G,A	G,G	G,G
1	10832207	A	C	A,A	C,C	C,C	A,A	A,A	A,A	A,C	A,A	A,A	A,A	A,A	A,A	A,A	C,C	A,A	A,A	A,A	A,A	A,C	A,C	C,C	A,A	A,A	C,C	C,C	A,A	A,A	C,C	A,A	A,A	C,C	C,C	A,A	A,C	A,A	A,A	A,A	A,A	A,A	A,A	C,C	C,C	C,C	C,C	C,C	A,A
1	10843325	A	T	A,A	A,A	A,A	A,A	A,A	A,A	A,A	A,A	A,A	A,A	A,A	T,T	A,A	A,A	A,A	A,A	A,A	T,T	A,A	A,A	A,A	A,A	A,A	A,A	A,A	A,A	A,A	A,A	A,A	A,A	A,A	A,A	T,T	A,A	A,A	A,A	A,A	A,A	A,A	A,A	A,A	A,A	A,A	A,A	A,A	A,A
1	10849683	C	G	G,G	G,G	G,G	G,G	G,G	C,C	C,C	C,C	G,G	C,C	C,C	C,C	C,C	C,C	C,C	C,C	C,C	C,C	G,G	G,G	G,G	G,G	C,C	G,G	G,G	G,G	C,C	C,C	G,G	G,G	G,G	G,G	C,C	G,G	G,G	C,C	G,G	G,G	C,C	C,G	C,G	C,G	C,G	C,G	C,G	G,G
1	10887979	A	T	A,A	A,A	T,T	T,T	T,T	A,A	A,A	A,A	T,T	A,A	A,A	A,A	A,A	A,A	A,A	A,A	A,A	A,A	T,T	A,A	T,T	T,T	A,A	T,T	T,T	A,A	A,A	A,A	T,T	T,T	A,A	A,A	A,A	A,A	A,A	A,A	A,A	T,T	A,T	A,T	A,A	A,A	A,A	A,A	T,T	T,T
1	10889018	G	C	G,G	G,G	C,C	C,C	C,C	G,G	G,G	G,G	C,C	G,G	G,G	G,G	G,G	G,G	G,G	G,G	G,G	G,G	C,C	G,G	C,C	G,G	G,G	C,C	C,C	G,G	G,G	G,G	C,C	C,C	G,G	G,G	G,G	G,G	G,G	G,G	G,G	C,C	G,C	G,C	G,G	G,G	G,G	G,G	C,C	C,C
1	10889083	C	A	C,C	C,C	A,A	C,C	C,C	C,C	C,C	C,C	C,C	C,C	C,C	C,C	C,C	C,C	C,C	C,C	C,C	C,C	A,A	C,C	A,A	C,C	C,C	A,A	A,A	A,A	C,C	C,C	C,C	C,C	C,C	C,C	C,C	C,C	C,C	C,C	C,C	A,A	C,A	C,C	C,C	C,C	C,C	C,C	A,A	C,C
1	10889465	C	T	C,C	C,C	C,C	C,C	C,C	C,C	C,C	C,C	C,C	C,C	C,C	T,T	C,C	C,C	C,C	C,T	C,C	C,C	C,C	C,C	C,C	T,T	C,C	C,C	C,C	T,T	C,C	C,T	C,C	C,C	C,C	C,C	C,C	C,C	C,C	C,C	T,T	C,C	C,C	C,C	C,C	C,C	C,C	C,C	C,T	C,C
1	10927272	G	A	G,G	G,G	G,G	G,G	G,G	G,G	G,G	G,G	G,G	G,G	G,G	G,G	G,G	G,G	G,G	G,G	G,G	G,G	G,G	G,G	G,G	G,G	G,G	G,G	G,G	G,G	G,G	G,G	G,G	G,G	G,G	G,A	G,G	G,G	G,G	G,G	G,G	G,G	G,G	G,G	G,G	G,G	G,G	G,G	G,G	G,G
1	10987170	T	A	T,T	T,T	T,T	T,T	T,T	T,T	T,T	T,T	T,T	T,T	T,T	T,T	T,T	T,T	T,T	T,T	T,T	T,T	T,T	T,T	T,T	T,T	T,T	T,T	T,T	T,T	T,T	T,T	T,T	T,T	T,T	T,T	T,T	T,T	T,T	T,T	T,T	T,T	T,T	T,T	T,T	T,T	T,T	T,T	T,T	T,T
1	11000182	A	G	A,A	A,A	A,A	A,A	A,A	A,A	A,A	A,A	G,G	A,A	A,A	A,A	A,A	A,A	A,A	A,A	A,A	A,A	A,A	A,A	A,A	A,A	A,A	A,A	A,A	A,A	A,A	A,A	G,G	A,A	A,A	A,A	A,A	A,A	G,G	A,A	A,A	A,A	A,A	A,A	A,A	A,A	A,A	A,A	A,A	A,A
1	11015631	A	T	A,A	T,T	T,T	T,T	T,T	A,A	A,T	A,A	T,T	A,A	A,A	T,T	A,A	T,T	A,A	A,A	A,A	T,T	T,T	A,A	A,A	A,A	A,A	T,T	T,T	T,T	T,T	T,T	T,T	T,T	T,T	T,T	T,T	A,T	A,A	A,A	A,A	T,T	A,A	A,T	T,T	T,T	T,T	T,T	T,T	A,A
1	11055251	T	A	T,T	T,T	T,T	T,T	T,T	T,T	T,T	T,T	T,T	T,T	T,T	T,T	T,T	T,T	T,T	T,T	T,T	T,T	T,T	T,T	T,T	T,T	T,T	T,T	T,T	T,T	T,T	T,T	T,T	T,T	T,T	T,T	T,T	T,T	T,T	T,T	T,T	T,T	T,T	T,A	T,T	T,T	T,T	T,T	T,T	T,T
1	11055316	T	C	T,T	T,T	T,T	T,T	T,T	T,T	T,T	T,C	T,T	T,T	T,T	T,T	T,C	T,T	T,T	T,T	T,T	T,T	T,T	T,T	T,T	T,T	T,T	T,T	T,T	T,T	T,T	T,T	T,T	T,T	T,T	T,T	T,T	T,T	T,T	T,T	T,T	T,T	T,T	T,T	T,T	T,T	T,T	T,T	T,T	T,T
1	11066882	G	C	G,G	G,G	G,G	G,G	G,G	C,C	G,C	C,C	G,G	C,C	C,C	G,G	G,G	G,G	C,C	G,G	C,C	G,G	G,G	G,G	G,G	G,G	G,G	G,G	G,G	G,G	G,G	G,G	G,G	G,G	G,G	G,G	G,G	G,C	G,C	G,C	G,C	G,G	G,G	G,G	G,G	G,G	G,G	G,G	G,G	G,G
1	11105338	C	T	T,T	T,T	C,C	C,C	C,T	C,C	C,T	C,C	T,T	C,C	C,C	C,C	C,C	T,T	C,C	C,C	C,C	C,C	C,C	T,T	C,C	C,C	C,C	C,C	C,C	C,C	C,C	T,T	T,T	C,C	T,T	T,T	C,C	C,T	C,C	C,C	C,C	C,C	C,C	C,C	T,T	T,T	T,T	T,T	C,C	T,T
1	11145930	G	A	G,G	G,G	G,G	G,G	G,G	A,A	G,A	A,A	G,G	A,A	A,A	G,G	G,G	G,G	G,G	G,G	A,A	G,G	G,G	G,A	G,G	G,G	G,G	G,G	G,G	G,G	G,G	G,G	G,G	G,G	G,G	G,G	G,G	G,A	G,G	G,G	G,G	G,G	G,G	G,G	G,G	G,G	G,G	G,G	G,G	G,G
1	11145995	C	T	C,C	C,C	C,C	C,C	C,C	C,C	C,C	C,C	C,C	C,C	C,C	C,C	C,C	C,C	C,C	C,C	C,C	C,C	C,C	C,C	C,C	C,C	C,C	C,C	C,C	C,C	C,C	C,C	C,C	C,C	C,C	C,C	C,C	C,C	C,C	C,C	C,C	C,C	C,C	C,C	C,C	C,C	C,C	C,C	C,C	C,C
1	11184693	A	G	A,A	A,A	A,A	A,A	A,A	A,A	A,A	A,A	A,A	A,A	A,A	A,A	A,A	A,A	A,A	A,A	A,A	A,A	G,G	A,A	A,A	A,A	A,A	A,A	A,A	A,A	A,A	A,A	A,A	A,A	A,A	A,A	A,A	A,A	A,A	A,A	A,A	A,A	A,A	A,A	A,A	A,A	A,A	A,A	A,A	A,A
1	11267022	C	A	C,C	C,C	C,C	C,C	C,C	C,C	C,C	C,C	C,C	C,C	C,C	C,A	C,C	C,C	C,C	C,C	C,C	C,C	C,C	C,C	C,C	C,C	C,C	C,C	C,C	C,C	C,C	C,C	C,C	C,C	C,C	C,C	C,C	C,C	C,C	C,C	C,C	C,C	C,C	C,C	C,C	C,C	C,C	C,C	C,C	C,C
1	11267087	G	T	G,G	G,G	G,G	G,G	G,G	G,G	G,G	G,G	G,G	G,G	G,G	G,G	G,G	G,G	G,G	G,G	G,G	G,G	G,G	G,G	G,G	G,G	G,G	G,G	G,G	G,G	G,G	G,G	G,G	G,G	G,G	G,G	G,G	G,G	T,T	G,G	G,G	G,G	G,G	G,G	G,G	G,G	G,G	G,G	G,G	G,G
1	11276167	A	C	A,A	A,A	A,A	A,A	A,A	C,C	A,C	C,C	A,A	C,C	A,C	A,A	C,C	A,A	A,A	A,A	C,C	A,A	A,A	A,A	A,A	A,A	C,C	A,A	A,A	A,A	A,C	A,A	A,A	A,A	A,A	A,A	A,A	A,C	A,C	C,C	A,A	A,A	A,C	A,C	A,A	A,A	A,A	A,A	A,A	A,A
1	11354848	T	G	G,G	T,T	T,T	G,G	G,G	T,T	T,T	T,T	T,T	T,T	T,T	G,G	T,T	T,T	G,G	G,G	T,T	T,T	T,T	G,G	T,T	T,T	T,T	T,T	T,T	T,T	T,T	T,T	T,T	G,G	T,T	T,T	T,T	T,T	T,T	T,T	T,T	T,T	T,T	T,G	T,T	T,T	T,T	T,T	T,T	T,T
1	11393068	C	G	C,C	C,C	C,C	C,C	C,C	C,C	C,C	C,C	C,C	C,C	C,C	C,C	C,C	C,C	C,C	C,C	C,C	C,C	C,C	C,C	C,C	C,C	C,C	C,C	C,C	C,C	C,C	C,C	C,C	C,C	C,C	C,C	C,C	C,C	G,G	C,C	C,C	C,C	C,C	C,C	C,C	C,C	C,C	C,C	C,C	C,C
1	11393133	A	C	A,A	A,A	A,A	C,C	C,C	A,A	A,A	A,A	A,A	A,A	A,A	A,A	A,A	A,A	C,C	A,A	A,A	A,A	A,A	A,A	A,A	A,A	A,A	A,A	A,A	A,A	A,A	A,A	A,A	C,C	A,A	A,A	A,A	A,A	A,A	A,A	A,A	A,A	A,A	A,C	A,A	A,A	A,A	A,A	A,A	A,A
1	11393325	T	C	T,T	T,T	T,T	C,C	C,C	T,T	T,T	T,T	T,T	T,T	T,T	T,T	T,T	T,T	C,C	T,T	T,T	T,T	T,T	T,T	T,T	T,T	T,T	T,T	T,T	T,T	T,T	T,T	T,T	C,C	T,T	T,T	T,T	T,T	T,T	T,T	T,T	T,T	T,T	T,C	T,T	T,T	T,T	T,T	T,T	T,T
1	11402543	A	G	A,A	A,A	A,A	A,A	A,A	A,A	A,A	A,A	A,A	A,A	A,G	A,A	A,A	A,A	A,A	A,A	A,G	A,A	A,A	A,A	A,A	A,A	A,A	A,A	A,A	A,A	A,A	A,A	A,A	A,A	A,A	A,A	A,A	A,A	A,A	A,A	A,A	A,A	A,A	A,A	A,A	A,A	A,A	A,A	A,A	A,A
1	11416964	G	A	A,A	G,G	G,G	A,A	A,A	G,G	G,G	G,G	G,G	G,G	G,G	G,G	G,G	G,G	A,A	G,G	G,G	G,G	G,G	G,G	G,G	G,G	G,G	G,G	G,G	G,G	G,G	G,G	G,G	A,A	G,G	G,G	G,G	G,G	G,G	G,G	G,G	G,G	G,G	A,A	G,G	G,G	G,G	G,G	G,G	G,G
1	11425733	A	G	G,G	A,A	A,A	G,G	G,G	A,A	A,A	A,A	A,A	A,A	A,A	A,A	A,A	A,A	G,G	A,A	A,A	A,A	A,A	A,A	A,A	A,A	A,A	A,A	A,A	A,A	A,A	A,A	A,A	G,G	A,A	A,A	A,A	A,A	A,A	A,A	A,A	A,A	A,A	A,A	A,A	A,A	A,A	A,A	A,A	A,A
1	11538480	T	G	T,T	T,T	T,T	T,T	T,T	T,T	T,T	T,T	T,T	T,T	T,T	T,T	T,T	T,T	T,T	T,T	T,T	T,T	T,T	T,T	T,T	T,T	T,T	T,T	T,T	T,T	T,T	T,T	T,T	T,T	T,T	T,T	T,T	T,T	T,T	T,T	T,T	T,T	T,T	T,T	T,T	T,T	T,T	T,T	T,T	T,T
1	11542762	A	G	G,G	G,G	A,A	A,A	A,A	A,A	A,G	A,A	A,A	A,A	A,A	A,A	A,A	G,G	A,A	A,A	A,A	G,G	A,A	G,G	A,A	A,A	A,A	A,A	A,A	A,A	A,A	G,G	A,A	A,G	G,G	G,G	G,G	A,G	A,G	A,A	A,A	G,G	A,A	A,A	G,G	G,G	G,G	G,G	A,A	A,G
1	11578487	T	G	T,T	T,T	T,T	G,G	G,G	T,T	T,T	T,T	T,T	T,T	T,T	T,T	G,G	G,G	G,G	T,T	T,T	T,T	T,T	T,T	T,T	T,T	T,T	T,T	T,T	T,T	T,T	T,T	T,T	G,G	G,G	G,G	T,T	T,T	T,T	G,G	T,T	T,T	T,G	G,G	G,G	G,G	G,G	G,G	T,T	T,T
1	11665828	G	A	G,G	G,G	G,G	G,G	G,G	G,G	G,G	G,G	G,G	G,G	G,G	G,G	G,G	G,G	G,G	G,G	G,G	G,G	G,G	G,G	G,G	G,G	G,G	G,G	G,G	G,G	G,G	G,G	G,G	G,G	G,G	G,G	G,G	G,G	G,G	G,G	G,G	G,G	G,G	G,G	G,G	G,G	G,G	G,G	G,G	G,G
1	11665893	G	T	G,G	G,G	G,G	T,T	T,T	T,T	G,T	T,T	G,G	T,T	T,T	T,T	T,T	G,G	T,T	G,G	T,T	G,G	G,G	G,G	G,G	G,G	T,T	G,G	G,G	G,G	T,T	G,G	G,G	T,T	G,G	G,G	G,G	G,T	G,G	T,T	T,T	G,G	T,T	T,T	G,G	G,G	G,G	G,G	G,G	G,G
1	11674184	G	T	T,T	G,G	G,G	G,G	G,G	G,G	G,G	G,G	G,G	G,G	G,G	G,G	G,G	G,G	G,G	G,G	G,G	G,G	G,G	T,T	G,G	G,G	G,G	G,G	G,G	G,G	G,G	G,G	G,G	G,G	G,G	G,G	G,G	G,G	T,T	G,G	G,G	G,G	G,G	G,G	G,G	G,G	G,G	G,G	G,G	G,G
1	11849098	A	T	A,A	A,A	A,A	A,A	A,A	T,T	A,T	T,T	A,A	T,T	T,T	A,A	A,A	A,A	A,A	A,A	A,A	A,A	A,A	A,A	A,A	A,A	A,A	A,A	A,A	A,A	A,A	A,A	A,A	A,A	A,A	A,A	A,A	A,T	A,A	A,A	A,A	A,A	A,A	A,A	A,A	A,A	A,A	A,A	A,A	A,A
1	11854485	C	A	C,C	A,A	C,C	C,C	C,C	C,C	C,A	C,C	C,C	C,C	C,C	A,A	C,C	A,A	C,C	C,C	C,C	A,A	C,C	C,C	C,C	A,A	C,C	C,C	C,C	C,C	C,C	A,A	C,C	C,C	A,A	A,A	A,A	C,A	A,A	C,C	C,C	C,C	C,C	C,C	A,A	A,A	A,A	A,A	C,C	A,A
1	11940390	C	G	G,G	C,C	G,G	C,C	C,C	C,C	C,C	C,C	C,C	C,C	C,C	G,G	C,C	C,C	C,C	G,G	C,C	C,C	G,G	G,G	G,G	G,G	C,C	G,G	G,G	G,G	C,C	C,C	C,C	C,C	C,C	C,C	C,C	C,C	C,C	C,C	C,C	C,C	C,C	C,C	C,C	C,C	C,C	C,C	G,G	G,G
1	11942969	A	C	C,C	A,A	A,A	A,A	A,A	A,A	A,A	A,A	A,A	A,A	A,A	A,A	A,A	A,A	A,A	A,A	A,A	A,A	A,A	A,A	A,A	A,A	A,A	A,A	A,A	A,A	A,A	A,A	A,A	A,A	A,A	A,A	A,A	A,A	A,A	A,A	A,A	A,A	A,A	A,A	A,A	A,A	A,A	A,A	A,A	A,A
1	11943023	G	A	A,A	G,G	A,A	G,G	G,G	G,G	G,G	G,G	G,G	G,G	G,G	A,A	G,G	G,G	G,G	A,A	G,G	G,G	A,A	A,A	A,A	A,A	G,G	G,G	G,G	G,G	G,G	G,G	G,G	G,G	G,G	G,G	G,G	G,G	G,G	G,G	G,G	G,G	G,G	G,G	G,G	G,G	G,G	G,G	A,A	A,A
1	11945091	C	A	A,A	C,C	A,A	C,C	C,C	C,C	C,C	C,C	C,C	C,C	C,C	A,A	C,C	C,C	C,C	A,A	C,C	C,C	A,A	A,A	A,A	A,A	C,C	A,A	A,A	A,A	A,A	C,C	C,C	C,C	C,C	C,C	C,C	C,C	C,C	C,C	C,C	C,C	C,C	C,C	C,C	C,C	C,C	C,C	A,A	A,A
1	11947963	C	T	C,C	T,T	C,C	T,T	T,T	T,T	T,T	T,T	T,T	T,T	T,T	C,C	C,C	T,T	T,T	C,C	T,T	T,T	C,C	C,C	C,C	C,C	C,C	C,C	C,C	C,C	C,C	T,T	T,T	T,T	T,T	T,T	T,T	T,T	T,T	C,T	C,T	T,T	C,C	C,T	T,T	T,T	T,T	T,T	C,C	C,C
1	11956581	T	G	T,T	T,T	T,T	T,T	T,T	T,T	T,T	T,T	T,T	T,T	T,T	T,T	T,T	T,T	T,T	T,T	T,T	T,T	T,T	T,T	T,T	T,T	T,T	G,G	G,G	T,T	T,T	T,T	T,T	T,T	T,T	T,T	T,T	T,T	T,T	T,T	T,T	T,T	T,T	T,T	T,T	T,T	T,T	T,T	T,T	T,T
1	11969187	A	T	A,A	A,A	A,A	A,A	A,A	A,A	A,A	A,A	A,A	A,A	A,A	A,A	A,A	A,A	A,A	A,A	A,A	T,T	A,A	A,A	A,A	A,A	A,A	A,A	A,A	A,A	A,A	A,A	A,A	A,A	A,A	A,A	T,T	A,A	T,T	A,A	A,A	T,T	A,A	A,A	A,A	A,A	A,A	A,A	A,A	A,A
1	11984396	C	T	T,T	C,C	T,T	C,C	C,C	C,C	C,C	C,C	C,C	C,C	C,C	C,C	C,C	C,C	C,C	T,T	C,C	C,C	T,T	T,T	T,T	T,T	C,C	C,C	C,C	T,T	C,C	C,C	C,C	C,C	C,C	C,C	C,C	C,C	C,C	C,C	T,T	C,C	C,T	C,C	C,C	C,C	C,C	C,C	C,T	C,C
1	11984431	C	G	C,C	C,C	G,G	C,C	C,C	C,C	C,C	C,C	C,C	C,C	C,C	C,C	C,C	C,C	C,C	G,G	C,C	C,C	G,G	G,G	G,G	G,G	C,C	C,C	C,C	C,C	C,C	C,C	C,C	C,C	C,C	C,C	C,C	C,C	C,C	C,C	C,C	C,C	C,C	C,C	C,C	C,C	C,C	C,C	G,G	C,C
1	11998916	T	A	T,T	T,T	T,T	T,T	T,T	T,T	T,T	T,T	T,T	T,T	T,T	T,T	T,T	T,T	T,T	A,A	T,T	T,T	T,T	T,T	T,T	T,T	T,T	T,T	T,T	T,T	T,T	T,T	T,T	T,T	T,T	T,T	T,T	T,T	T,T	T,T	T,T	T,T	T,T	T,T	T,T	T,T	T,T	T,T	T,T	T,A
1	12075624	T	G	T,T	T,T	T,T	T,T	T,T	T,T	T,T	T,T	G,G	T,T	T,T	G,G	T,T	T,T	T,T	G,G	T,T	T,T	G,G	T,T	T,T	T,T	T,T	G,G	G,G	G,G	T,T	T,T	G,G	T,T	T,T	T,T	T,T	T,T	T,T	T,T	T,T	T,T	T,T	T,T	T,T	T,T	T,T	T,T	T,T	T,T
1	12086852	T	A	T,T	T,T	T,T	T,T	T,T	T,T	T,T	T,T	A,A	T,T	T,A	T,T	T,T	T,T	T,T	T,T	T,T	T,T	T,T	T,T	T,T	A,A	T,T	T,T	T,T	A,A	T,T	T,T	A,A	T,T	T,T	T,T	T,T	T,T	T,T	T,T	A,A	T,T	T,T	T,T	T,T	T,T	T,T	T,T	T,T	T,T
1	12086895	A	G	A,A	A,A	G,G	A,A	A,A	A,A	A,A	A,A	A,A	A,A	A,A	A,A	A,A	A,A	A,A	A,A	A,A	A,A	A,A	A,A	G,G	G,G	A,A	A,A	A,A	A,A	A,A	A,A	A,A	A,A	A,A	A,A	A,A	A,A	A,A	A,A	A,A	A,A	A,A	A,A	A,A	A,A	A,A	A,A	G,G	A,A
1	12112549	G	A	A,A	G,G	G,G	G,G	G,G	G,G	G,G	G,G	G,G	G,G	G,G	G,G	G,G	G,G	G,G	G,G	G,G	G,G	G,G	A,A	G,A	G,A	G,G	G,G	G,G	G,G	G,G	G,G	G,G	G,G	G,G	G,G	G,G	G,G	G,G	G,G	G,G	G,G	G,G	G,G	G,G	G,G	G,G	G,G	G,G	G,G
1	12112614	A	C	A,A	A,A	A,A	A,A	A,A	A,A	A,A	A,A	A,A	A,A	A,A	A,A	A,A	A,A	A,A	A,A	A,A	A,A	A,A	A,A	A,A	A,A	A,A	C,C	C,C	A,A	A,A	A,A	A,A	A,A	A,A	A,A	A,A	A,A	A,A	A,A	A,A	A,A	A,A	A,A	A,A	A,A	A,A	A,A	A,A	A,A
1	12147385	G	T	T,T	G,G	G,G	G,G	G,G	G,G	G,G	G,G	G,G	G,G	G,G	G,G	G,G	G,G	G,G	T,T	T,T	G,G	G,T	T,T	G,G	G,G	G,G	G,G	G,G	G,G	G,G	G,G	G,G	G,G	G,G	G,G	G,G	G,G	G,G	G,G	G,G	G,G	G,G	G,G	G,G	G,G	G,G	G,G	G,G	G,G
1	12209649	C	T	G,G	C,C	C,C	C,C	C,C	C,C	C,C	C,C	C,C	C,C	C,C	C,C	T,T	C,C	C,C	C,C	C,C	C,C	C,C	C,C	C,C	C,C	T,T	T,T	T,T	C,C	T,T	T,T	T,T	C,C	C,C	C,C	C,C	C,C	C,C	C,T	C,T	T,T	C,T	C,T	C,T	C,C	C,C	C,C	C,C	C,C
1	12212821	C	T	T,T	C,C	C,C	C,C	C,C	C,C	C,C	C,C	T,T	C,C	C,C	C,C	C,C	C,C	C,T	C,C	C,T	C,C	C,T	C,T	C,C	T,T	C,C	T,T	T,T	T,T	C,C	T,T	T,T	C,C	T,T	T,T	C,C	C,T	C,C	C,C	C,C	C,C	C,C	C,C	T,T	C,C	C,C	C,C	C,C	C,C
1	12263213	G	A	G,G	G,G	A,A	G,G	G,G	G,G	G,G	G,G	A,A	G,G	G,G	G,G	G,G	G,G	G,G	G,G	G,G	G,G	G,G	G,G	A,A	A,A	G,G	A,A	A,A	A,A	G,G	G,G	A,A	G,A	G,G	G,G	G,G	G,G	G,G	G,G	A,A	G,G	G,G	G,G	G,G	G,G	G,G	G,G	A,A	A,A
1	12269541	C	T	C,C	C,C	C,C	C,C	C,C	T,T	C,T	T,T	C,C	T,T	T,T	C,C	C,C	C,C	C,C	C,C	T,T	C,C	C,C	C,C	C,C	C,C	C,C	C,C	C,C	C,C	C,C	C,C	C,C	C,C	C,C	C,C	C,C	C,T	C,C	C,C	C,C	C,C	C,C	C,C	C,C	C,C	C,C	C,C	C,C	C,C
1	12357388	T	C	T,T	T,T	T,T	T,T	T,T	T,T	T,T	T,T	T,T	T,T	T,T	T,T	T,T	T,T	T,T	T,T	T,T	T,T	T,T	T,T	T,T	T,T	T,T	T,T	T,T	T,T	T,T	T,T	T,T	T,T	T,T	T,T	T,T	T,T	T,T	T,T	T,T	T,T	T,T	T,T	T,T	T,T	T,T	T,T	T,T	T,T
1	12370596	C	T	T,T	C,T	C,C	C,C	C,C	C,C	C,C	C,C	C,C	C,C	C,C	C,C	C,C	C,C	C,C	C,C	C,C	C,C	C,C	C,C	C,C	C,C	C,C	C,C	C,C	C,C	C,C	C,C	C,C	C,C	C,C	C,C	C,C	C,C	C,C	C,C	C,C	C,C	C,C	C,C	C,C	C,C	C,C	C,C	C,C	C,C
1	12374498	G	C	G,G	G,G	G,G	C,C	C,C	G,G	G,G	G,G	G,G	G,G	G,G	G,G	C,C	G,G	C,C	C,C	G,G	G,G	G,G	G,G	G,G	C,C	C,C	G,G	G,G	G,G	G,G	G,G	G,G	C,C	G,G	G,G	G,G	G,G	G,G	C,C	C,C	G,G	C,C	G,C	G,G	G,G	G,G	G,G	G,G	G,G
1	12390559	A	T	A,A	A,A	A,A	A,A	A,A	T,T	A,T	T,T	T,T	T,T	T,T	A,A	A,A	A,A	A,A	A,A	T,T	A,A	A,A	A,A	A,A	A,A	A,A	A,A	A,A	A,A	A,A	A,A	T,T	A,A	A,A	A,A	A,A	A,T	A,A	A,A	A,A	A,A	A,A	A,A	A,A	A,A	A,A	A,A	A,A	A,A
1	12398182	C	A	C,C	C,C	C,C	C,C	C,C	C,C	C,C	C,C	C,C	C,C	C,C	C,C	C,C	C,C	C,C	C,C	C,C	C,C	C,C	C,C	C,C	C,C	C,C	C,C	C,C	C,C	A,A	C,C	C,C	C,C	C,C	C,C	C,C	C,C	C,C	C,C	C,C	A,A	C,C	C,C	C,C	C,C	C,C	C,C	C,C	C,C
1	12399706	T	A	C,C	T,T	T,T	T,T	T,T	A,A	T,A	A,A	A,A	A,A	A,A	T,T	T,T	T,T	T,T	T,T	A,A	T,T	T,T	T,T	T,T	T,T	T,T	T,T	T,T	T,T	T,T	T,T	A,A	T,T	T,T	T,T	T,T	T,A	T,T	T,T	T,T	T,T	T,T	T,T	T,T	T,T	T,T	T,T	T,T	T,T
1	12436860	T	C	C,C	C,C	T,T	T,T	T,T	T,T	T,C	T,T	T,T	T,T	T,T	C,C	T,T	C,C	T,T	T,C	T,C	T,T	T,C	C,C	T,T	T,T	T,T	T,T	T,T	T,T	T,T	C,C	T,T	T,T	C,C	C,C	T,T	T,C	T,T	T,T	T,T	T,T	T,C	T,T	C,C	C,C	C,C	C,C	T,T	T,T
1	12437590	A	T	T,T	A,A	T,T	T,T	T,T	T,T	A,T	T,T	T,T	T,T	T,T	T,T	T,T	A,A	T,T	T,T	T,T	T,T	T,T	T,T	T,T	T,T	T,T	T,T	T,T	T,T	T,T	T,T	T,T	T,T	T,T	T,T	T,T	T,T	T,T	T,T	T,T	T,T	T,T	T,T	T,T	A,A	A,A	A,A	T,T	T,T
1	12452708	G	A	G,G	G,G	G,G	G,G	G,G	G,G	G,G	G,G	G,G	G,G	G,G	G,G	G,G	G,G	G,G	G,G	G,G	G,G	G,G	G,G	G,G	G,G	G,G	G,G	G,G	G,G	G,G	G,G	G,G	G,G	G,A	G,G	G,G	G,G	G,G	G,G	G,G	G,G	G,G	G,G	G,A	G,G	G,G	G,G	G,G	G,G
1	12460616	A	T	A,A	A,A	A,A	A,A	A,A	A,A	A,A	A,A	T,T	A,A	A,A	A,A	A,A	A,A	A,A	A,A	A,A	A,A	A,A	A,A	A,A	A,A	A,T	A,A	A,A	A,A	T,T	A,A	A,T	A,A	A,A	A,A	A,A	A,A	A,A	A,A	A,A	T,T	A,A	A,A	A,A	A,A	A,A	A,A	A,A	A,A
1	12460655	C	T	C,C	C,C	C,C	C,C	C,C	T,T	C,T	C,T	C,C	C,T	T,T	C,C	C,C	C,C	C,C	C,C	T,T	C,C	C,C	C,C	C,C	C,C	C,C	C,C	C,C	C,C	C,C	C,C	C,C	C,C	C,C	C,C	C,C	C,T	C,C	C,C	C,C	C,C	C,C	C,C	C,C	C,C	C,C	C,C	C,C	C,C
1	12488139	A	T	A,A	A,A	T,T	A,A	A,A	A,A	A,A	A,A	A,A	A,A	A,T	A,A	T,T	A,A	A,A	A,A	A,A	T,T	A,A	A,A	T,T	T,T	T,T	A,A	A,A	T,T	T,T	T,T	A,A	A,A	T,T	T,T	T,T	A,T	A,A	T,T	T,T	A,A	A,T	A,T	T,T	A,A	A,A	A,A	T,T	A,A
1	12488204	A	C	A,A	A,A	C,C	A,A	A,A	A,A	A,A	A,A	A,A	A,A	A,A	A,A	C,C	A,A	A,A	A,A	A,A	C,C	A,A	A,A	C,C	C,C	C,C	A,A	A,A	A,A	C,C	C,C	A,A	A,A	C,C	C,C	C,C	A,C	A,A	C,C	C,C	A,A	C,C	A,C	C,C	A,A	A,A	A,A	C,C	A,A
1	12504819	A	G	A,A	G,G	A,A	G,G	G,G	G,G	G,G	A,G	G,G	G,G	G,G	G,G	A,A	G,G	G,G	A,A	G,G	A,A	G,G	A,A	A,A	A,A	A,A	G,G	G,G	G,G	A,A	A,A	G,G	G,G	A,A	A,A	A,A	A,G	G,G	A,A	A,A	G,G	A,A	A,G	A,A	G,G	G,G	G,G	A,A	A,A
1	12523464	C	T	C,C	C,C	C,C	T,T	T,T	C,C	C,C	C,C	C,C	C,C	C,C	C,C	C,C	C,C	T,T	C,C	C,C	C,C	C,C	C,C	C,C	C,C	C,C	C,C	C,C	C,C	C,C	C,C	C,C	T,T	C,C	C,C	C,C	C,C	C,C	C,C	C,C	C,C	C,C	C,T	C,C	C,C	C,C	C,C	C,C	C,C
1	12533530	G	C	G,G	G,G	G,G	G,G	G,G	G,G	G,G	G,G	G,G	G,G	G,G	G,G	G,G	G,G	G,G	G,G	G,G	G,C	G,G	G,G	G,G	G,G	G,G	G,G	G,G	G,G	G,G	G,G	G,G	G,G	G,G	G,G	G,G	G,G	G,G	G,G	G,G	G,G	G,G	G,G	G,G	G,G	G,G	G,G	G,G	G,G
1	12537215	G	A	G,G	G,G	G,G	G,G	G,G	G,G	G,G	G,G	G,G	G,G	G,G	G,G	G,G	G,G	G,G	G,G	G,G	G,G	G,G	G,G	G,G	G,G	G,G	G,G	G,G	G,G	G,G	G,G	G,G	G,G	G,A	G,G	G,G	G,G	G,G	G,G	G,G	G,G	G,G	G,G	G,G	G,A	G,G	G,G	G,G	G,G
1	12538231	C	T	C,C	C,C	C,C	C,C	C,C	C,C	C,C	C,C	C,T	C,C	C,C	C,C	C,C	C,C	C,C	C,C	C,C	C,C	C,C	C,T	C,C	C,C	C,C	C,C	C,C	C,C	C,C	C,C	C,C	C,C	C,C	C,C	C,C	C,C	C,C	C,C	C,C	T,T	C,C	C,C	C,C	C,C	C,C	C,C	C,C	C,C
1	12584746	C	G	C,C	C,G	C,C	C,C	C,C	C,C	C,C	C,C	C,C	C,C	C,C	C,C	G,G	C,C	C,C	C,C	C,C	C,C	C,C	C,C	C,C	C,C	G,G	C,C	C,C	C,C	C,C	C,C	C,C	C,C	C,C	C,C	C,C	C,C	C,C	G,G	C,C	C,C	C,G	C,G	C,C	C,C	C,C	C,C	C,C	C,C
1	12589643	C	T	C,C	C,C	C,C	C,C	C,C	C,C	C,C	C,C	C,C	C,C	C,C	C,C	C,C	C,C	C,C	T,T	C,C	C,C	C,C	C,C	C,C	C,C	C,C	C,C	C,C	C,C	C,C	C,C	C,C	C,C	C,C	C,C	C,C	C,C	C,C	C,C	C,C	C,C	C,C	C,C	C,C	C,C	C,C	C,C	C,C	C,C
1	12605087	A	T	A,T	A,A	A,T	A,A	A,T	A,A	A,A	A,A	A,A	A,A	A,A	A,A	A,A	A,A	A,A	A,A	A,A	A,A	A,A	A,A	A,A	A,A	A,A	A,A	A,A	A,A	A,A	A,A	A,A	A,A	A,A	A,A	A,A	A,A	A,A	A,A	A,A	A,T	A,A	A,A	A,A	A,A	A,A	A,A	A,A	A,A
1	12605799	G	T	G,G	G,G	G,G	G,G	G,G	G,G	G,G	G,G	G,G	G,G	G,T	G,G	G,G	G,G	G,G	G,G	G,G	G,G	G,G	G,G	G,G	T,T	G,T	G,T	G,T	T,T	G,G	G,G	G,G	G,G	G,G	G,G	G,G	G,G	G,G	G,G	G,G	G,G	G,G	G,G	G,G	G,G	G,G	G,G	G,G	G,G
1	12615879	C	G	G,G	C,C	C,C	C,C	C,C	C,C	C,C	C,C	C,C	C,C	C,C	C,C	G,G	C,C	C,C	C,C	C,C	C,C	C,C	C,C	C,C	C,C	G,G	G,G	C,C	C,C	C,C	C,C	C,C	C,C	C,C	C,C	C,C	C,C	C,C	G,G	C,C	C,C	C,G	C,G	C,C	C,C	C,C	C,C	C,C	C,C
1	12816763	C	G	C,C	C,C	C,C	C,C	C,C	C,C	C,C	C,C	C,C	C,C	C,C	C,C	C,C	C,C	C,C	C,C	C,C	C,C	C,C	C,C	C,C	C,C	C,C	C,C	C,C	C,C	C,G	C,C	C,C	C,C	C,C	C,C	C,C	C,C	C,C	C,C	C,C	C,C	C,C	C,C	C,C	C,C	C,C	C,C	C,C	C,C
1	12816812	T	C	C,C	T,T	C,C	T,T	T,T	T,T	T,T	T,T	T,T	T,T	T,C	T,C	T,C	T,T	T,T	T,T	T,T	T,T	C,C	C,C	T,T	T,T	T,T	C,C	C,C	C,C	C,C	C,C	T,T	T,T	C,C	T,C	T,T	T,C	T,T	T,T	T,T	T,T	T,T	T,T	C,C	T,T	T,T	T,T	T,T	T,T
1	13033297	T	C	T,T	T,T	T,T	T,T	T,T	C,C	T,C	C,C	C,C	C,C	C,C	T,T	T,T	T,C	T,T	C,C	C,C	T,T	T,T	T,T	T,T	T,T	T,T	T,T	T,T	T,T	C,C	T,T	T,T	T,T	T,T	T,T	T,T	T,C	T,T	T,T	T,T	T,T	T,T	T,T	T,T	T,T	T,T	T,T	T,T	T,T
1	13041621	T	C	T,T	T,T	T,T	T,T	T,T	T,T	T,T	T,T	T,T	T,T	T,T	T,T	T,T	T,T	T,T	T,T	T,T	T,T	T,T	T,T	T,T	T,T	T,T	T,T	T,T	T,T	T,T	T,T	T,T	T,T	T,T	T,T	T,T	T,C	T,T	T,T	T,T	T,T	T,T	T,T	T,T	T,T	T,T	T,T	T,T	T,T
1	13047535	T	C	T,T	T,T	T,T	T,T	T,T	T,T	T,T	T,T	T,T	T,T	T,T	T,T	T,C	T,T	T,T	T,T	T,T	T,T	T,T	T,T	T,T	C,C	T,T	T,T	T,T	T,C	T,T	T,T	T,T	T,T	T,T	T,T	T,T	T,T	T,T	T,T	C,C	T,T	T,T	T,T	T,T	T,T	T,T	T,T	T,T	T,T
1	13047580	T	C	T,T	C,C	T,T	T,T	T,T	T,T	T,C	T,T	T,T	T,T	T,T	T,T	T,T	C,C	T,T	T,T	T,T	C,C	T,T	T,T	T,T	T,T	T,T	T,T	T,T	T,T	T,T	T,T	T,T	T,T	T,T	T,T	C,C	T,T	T,T	T,T	T,T	T,T	T,T	T,T	T,T	C,C	C,C	C,C	T,T	T,T
1	13092373	A	G	A,A	A,A	G,G	A,A	A,A	G,G	A,G	G,G	A,A	G,G	G,G	A,A	A,A	A,A	A,A	G,G	G,G	A,A	G,G	A,A	A,A	A,A	A,A	A,A	A,A	A,A	A,A	G,G	A,A	A,A	G,G	G,G	A,A	G,G	A,A	A,A	A,A	G,G	A,G	A,A	G,G	A,A	A,A	A,A	A,A	G,G
1	13170149	G	T	G,G	G,G	T,T	G,G	G,G	G,G	G,G	G,G	T,T	G,G	G,G	T,T	T,T	G,G	G,G	G,G	G,G	G,G	T,T	T,T	T,T	G,G	G,G	T,T	T,T	G,G	G,G	T,T	T,T	G,G	T,T	T,T	G,G	G,T	G,G	G,G	G,G	T,T	T,T	G,G	T,T	G,G	G,G	G,G	T,T	T,T
1	13193711	C	T	C,C	C,C	C,C	T,T	T,T	C,C	C,C	C,C	C,C	C,C	C,C	C,C	C,C	C,C	T,T	C,C	C,C	C,C	C,C	C,C	C,C	C,C	C,C	C,C	C,C	C,C	C,C	C,C	C,C	T,T	C,C	C,C	C,C	C,C	C,C	C,C	C,C	C,C	C,T	C,T	C,C	C,C	C,C	C,C	C,C	C,C
1	13193776	C	T	C,C	C,C	C,C	C,C	C,C	C,C	C,C	C,C	C,C	C,C	C,C	C,C	C,C	C,C	C,C	T,T	C,C	C,C	C,C	C,C	C,C	C,C	C,C	C,C	C,C	C,C	C,C	C,C	C,C	C,C	C,C	C,C	C,C	C,C	C,C	C,C	C,C	C,C	C,C	C,C	C,C	C,C	C,C	C,C	C,C	C,C
1	13195704	T	C	T,T	T,T	T,T	T,T	T,T	T,T	T,T	T,T	T,T	T,T	T,T	T,T	T,T	T,T	T,T	T,T	T,T	T,T	T,T	T,T	T,T	T,T	T,T	T,T	T,T	T,T	T,T	T,T	T,T	T,T	T,T	T,T	T,T	T,T	T,T	T,T	T,T	T,T	T,T	T,T	T,T	T,T	T,T	T,T	T,T	T,T
1	13452138	C	T	C,C	C,C	C,C	C,C	C,C	C,C	C,C	C,C	C,C	C,C	C,C	C,C	C,C	C,C	C,C	C,C	C,C	C,C	C,C	C,C	C,C	C,C	C,C	C,C	C,C	C,C	C,C	C,C	C,C	C,C	C,C	C,C	C,C	C,C	C,C	C,C	C,C	C,C	C,C	C,C	C,C	C,C	C,C	C,C	C,C	C,C
1	13547088	A	C	A,A	A,A	A,A	A,A	A,A	A,A	A,A	A,A	A,A	A,A	A,A	A,A	A,A	A,A	A,A	A,A	A,A	A,A	A,A	A,A	A,A	A,A	A,A	A,A	A,A	A,A	A,A	A,A	A,A	A,A	A,A	A,A	A,A	A,A	A,A	A,A	A,A	A,A	A,A	A,A	A,A	A,A	A,A	A,A	A,A	A,A
1	13554788	C	A	C,C	C,C	C,C	C,C	C,C	C,C	C,C	C,C	C,C	C,C	C,C	C,C	C,C	C,C	C,C	C,C	C,C	C,C	A,A	C,C	A,A	C,C	C,C	A,A	A,A	C,C	A,A	C,C	C,C	C,C	C,C	C,C	C,C	C,C	C,C	C,C	C,C	C,C	C,C	C,C	C,C	C,C	C,C	C,C	A,A	C,C
1	13669558	T	A	C,C	T,T	A,A	T,T	T,T	A,A	T,A	A,A	T,T	A,A	A,A	T,T	T,T	T,T	T,T	T,T	A,A	T,T	T,T	T,T	T,T	T,T	T,T	T,T	T,T	T,T	T,T	T,T	T,T	T,T	T,T	T,T	T,T	T,T	T,T	T,T	T,T	A,A	T,T	T,T	T,T	T,T	T,T	T,T	T,T	A,A
1	13669619	G	T	A,A	G,G	G,G	G,G	G,G	G,G	G,G	G,T	G,G	G,G	G,G	G,G	G,G	G,G	G,G	G,G	G,G	G,G	T,T	G,G	T,T	G,G	G,G	T,T	T,T	G,G	T,T	G,G	G,G	G,G	G,G	G,G	G,G	G,G	G,G	G,G	G,G	G,G	G,G	G,G	G,G	G,G	G,G	G,G	T,T	G,T
1	13910414	C	T	G,G	C,C	C,C	C,C	C,C	C,C	C,C	C,C	C,C	C,C	C,C	C,C	C,C	C,C	C,C	C,C	C,C	C,C	C,C	C,C	C,C	C,C	C,C	C,C	C,C	C,C	C,C	C,C	C,C	C,C	C,C	C,C	C,C	C,C	C,C	C,C	C,C	C,C	C,C	C,C	C,C	C,C	C,C	C,C	C,C	C,C
1	14037775	T	C	T,T	T,T	T,T	T,T	T,T	T,T	T,C	T,T	T,T	T,T	T,T	T,C	T,T	T,T	T,T	T,T	T,T	T,T	T,T	T,T	T,T	T,T	T,T	T,T	T,T	T,T	T,T	T,T	T,T	T,T	T,T	T,T	T,T	T,T	T,T	T,T	T,T	T,T	T,T	T,T	T,C	T,T	T,T	T,T	T,T	T,T
1	14051905	T	G	T,T	T,T	T,T	T,T	T,T	T,T	T,T	T,T	T,T	T,T	T,T	T,T	T,T	T,T	T,T	T,T	T,T	T,T	T,T	T,T	T,T	T,T	T,T	T,T	T,T	T,T	T,T	G,G	T,T	T,T	G,G	G,G	T,T	T,G	T,T	T,T	T,T	T,T	T,T	T,T	G,G	T,T	T,T	T,T	T,T	T,T
1	14130541	G	A	G,G	A,A	G,G	G,G	G,G	G,G	G,A	G,G	A,A	G,G	G,G	G,G	G,G	A,A	G,G	G,G	G,G	G,G	G,G	G,A	G,G	G,G	G,G	G,G	G,G	G,G	G,G	G,G	A,A	G,G	G,G	G,G	G,G	G,G	G,G	G,G	G,G	G,G	G,G	G,G	G,G	A,A	A,A	A,A	G,G	G,G
1	14130956	G	T	G,G	G,G	G,G	G,G	G,G	G,G	G,G	G,G	G,G	G,G	G,G	G,G	T,T	G,G	G,G	G,G	G,G	G,G	G,G	G,G	G,G	G,G	T,T	G,G	G,G	G,G	G,G	G,G	G,G	G,G	G,G	G,G	G,G	G,G	G,G	T,T	T,T	G,G	T,T	G,T	G,G	G,G	G,G	G,G	G,G	G,G
1	15603566	A	T	G,G	A,A	A,A	A,A	A,A	A,A	A,A	A,A	A,A	A,A	A,A	T,T	A,A	A,A	A,A	T,T	A,A	A,A	A,A	A,A	A,A	A,A	A,A	T,T	T,T	A,A	A,A	A,A	A,A	A,A	A,A	A,A	A,A	A,A	A,A	A,A	A,A	T,T	A,T	A,A	A,A	A,A	A,A	A,A	A,A	T,T
1	15604212	G	A	A,A	A,A	A,A	G,G	G,A	A,A	A,A	A,A	G,G	A,A	G,A	G,G	G,G	A,A	G,G	G,G	A,A	G,G	G,G	G,G	G,G	G,G	G,G	G,G	G,G	G,G	G,G	G,G	G,G	G,G	G,G	G,G	G,G	G,G	G,G	G,G	G,G	G,G	G,G	G,G	G,G	A,A	A,A	A,A	G,G	G,G
1	15891762	T	C	C,C	T,T	C,C	C,C	C,C	T,T	T,T	T,T	T,T	T,T	T,T	T,T	C,C	T,T	T,T	T,T	T,T	C,C	C,C	C,C	C,C	C,C	C,C	T,T	T,T	T,T	T,T	T,T	T,T	T,T	T,T	T,T	C,C	T,T	C,C	C,C	C,C	C,C	C,C	C,C	T,T	T,T	T,T	T,T	C,C	C,C
1	15928019	T	A	T,T	T,T	A,A	T,T	T,T	T,T	T,T	T,T	T,T	T,T	T,T	T,T	T,T	T,T	T,T	T,T	T,T	T,T	A,A	A,A	T,T	T,T	T,T	T,T	T,T	T,T	T,T	T,T	T,T	T,T	T,T	T,T	T,T	T,T	T,T	T,T	T,T	A,A	T,T	T,T	T,T	T,T	T,T	T,T	T,T	T,T
1	15975561	T	C	T,T	T,T	T,T	T,T	T,T	C,C	T,C	C,C	T,T	T,C	C,C	C,C	T,C	T,T	T,T	C,C	C,C	T,T	T,T	T,T	T,T	T,T	C,C	C,C	C,C	C,C	T,T	T,T	T,T	T,T	T,T	T,T	T,T	T,T	T,T	C,C	C,C	T,T	C,C	T,C	T,T	T,T	T,T	T,T	T,T	T,T
1	16127538	T	A	C,C	T,T	T,T	T,T	T,T	T,T	T,T	T,T	T,T	T,T	T,T	T,T	T,T	T,T	T,T	T,T	T,T	T,T	T,T	T,T	T,T	T,T	T,T	T,T	T,T	T,T	A,A	T,T	T,T	T,T	T,T	T,T	T,T	T,T	T,T	T,T	T,T	T,T	T,T	T,T	T,T	T,T	T,T	T,T	T,A	T,T
1	16149705	G	A	T,T	A,A	G,G	G,G	G,G	G,G	G,A	G,G	A,A	G,G	G,G	G,G	G,G	G,A	G,G	G,G	G,G	A,A	G,G	G,G	G,G	G,G	G,G	G,G	G,G	G,G	G,A	G,G	A,A	G,G	G,G	G,G	A,A	G,G	A,A	G,G	G,G	G,G	G,G	G,G	G,G	A,A	A,A	G,A	G,G	G,A
1	16234402	C	T	C,C	C,C	C,C	C,C	C,C	C,C	C,C	C,C	C,C	C,C	C,C	C,C	C,C	C,C	C,C	C,C	C,C	C,C	C,C	C,C	C,C	C,C	C,C	C,T	C,T	C,C	C,C	C,C	C,C	C,C	C,C	C,C	C,C	C,C	C,C	C,C	C,C	C,C	C,C	C,C	C,C	C,T	C,C	C,C	C,C	C,C
1	16277838	G	A	G,G	G,G	G,G	G,G	G,G	G,G	G,G	G,G	G,G	G,G	G,G	G,G	G,G	G,G	G,G	G,G	G,G	G,G	G,G	G,G	G,G	G,G	G,G	G,G	G,G	G,G	G,G	G,G	G,G	G,G	G,G	G,G	G,G	G,G	G,G	G,G	G,G	A,A	G,G	G,G	G,G	G,G	G,G	G,G	G,G	A,A
1	16402744	C	A	C,C	C,C	A,A	C,C	C,C	C,C	C,C	C,C	A,A	C,C	C,C	C,C	C,C	C,C	C,C	C,C	C,C	C,C	A,A	A,A	A,A	C,C	C,C	C,C	C,C	C,C	C,C	C,C	A,A	C,C	C,C	C,C	C,C	C,C	C,C	C,C	C,C	C,C	C,C	C,C	C,C	C,C	C,C	C,C	A,A	C,C
1	16402809	A	C	C,C	C,C	A,A	A,A	A,A	A,A	A,C	A,A	A,A	A,A	A,A	C,C	C,C	C,C	A,A	A,A	A,A	C,C	A,A	A,A	A,A	A,A	C,C	A,A	A,A	C,C	C,C	C,C	A,A	A,A	C,C	C,C	C,C	A,C	C,C	C,C	C,C	C,C	C,C	A,C	C,C	C,C	C,C	C,C	A,A	C,C
1	16472963	C	G	G,G	G,G	C,C	C,C	C,C	G,G	G,G	G,G	G,G	G,G	G,G	G,G	C,C	G,G	C,C	C,C	G,G	G,G	G,G	G,G	C,C	C,C	C,C	G,G	G,G	G,G	G,G	G,G	G,G	C,C	G,G	G,G	C,G	C,G	C,C	C,C	C,C	C,C	C,C	C,C	G,G	G,G	G,G	G,G	C,C	C,C
1	16654640	C	T	C,C	C,C	T,T	C,C	C,C	C,C	C,C	C,C	C,C	C,C	C,C	T,T	C,C	C,C	C,C	T,T	C,C	C,C	C,C	C,C	T,T	T,T	C,C	C,C	C,C	C,C	C,C	C,C	C,C	C,C	C,C	C,C	C,C	C,C	C,C	C,C	C,C	C,C	C,C	C,C	C,C	C,C	C,C	C,C	T,T	C,C
1	16737757	A	T	A,A	A,A	A,A	A,A	A,A	A,A	A,A	A,A	A,A	A,A	A,A	A,A	A,A	A,A	A,A	A,A	A,A	A,A	A,A	A,A	A,A	A,A	A,A	A,A	A,A	A,A	A,A	T,T	A,A	A,A	T,T	T,T	T,T	A,T	A,T	A,A	A,A	A,A	A,A	A,A	T,T	T,T	A,A	A,A	A,A	A,A
1	16892725	C	A	C,C	C,C	C,C	C,C	C,C	C,C	C,C	C,C	C,C	C,C	C,C	C,C	C,C	C,C	C,C	C,C	C,C	A,A	C,C	A,A	C,C	C,C	C,C	C,C	C,C	C,C	C,C	C,C	C,C	C,C	C,C	C,C	C,A	C,C	A,A	C,C	C,C	C,C	C,C	C,C	C,C	C,C	C,C	C,C	C,C	C,C
1	16910476	C	A	C,C	C,C	A,A	A,A	A,A	C,C	C,C	C,C	C,C	C,C	C,C	C,C	A,A	C,C	A,A	A,A	C,C	A,A	A,A	A,A	A,A	A,A	A,A	A,A	A,A	A,A	A,A	C,C	C,A	A,A	C,C	C,C	A,A	C,A	A,A	A,A	A,A	C,C	C,A	A,A	C,C	C,C	C,C	C,C	A,A	C,C
1	16973357	A	T	A,A	A,A	T,T	A,A	A,T	T,T	T,T	T,T	A,A	T,T	T,T	A,A	A,A	A,A	A,A	A,A	T,T	T,T	A,A	T,T	T,T	T,T	A,A	T,T	T,T	T,T	A,A	A,A	A,A	A,A	A,A	A,A	T,T	A,A	T,T	A,A	A,A	A,A	A,A	A,A	A,A	A,A	A,A	A,A	T,T	T,T
1	16974238	T	A	T,T	T,T	T,T	T,T	T,T	T,T	T,T	T,T	T,T	T,T	T,T	T,T	T,T	T,T	T,T	T,T	T,T	T,T	T,T	T,T	T,T	T,T	T,T	T,T	T,T	T,T	T,T	T,T	T,T	T,T	T,T	T,T	T,T	T,A	T,T	T,T	T,T	T,T	T,T	T,T	T,T	T,T	T,T	T,T	T,T	T,A
1	16976672	C	G	C,C	C,C	C,C	C,C	C,C	C,C	C,C	C,C	C,C	C,C	G,G	C,C	C,C	C,C	C,C	C,C	C,C	C,C	C,C	C,C	C,C	C,C	C,C	C,C	C,C	C,C	C,C	C,C	C,C	C,C	C,C	C,C	C,C	C,C	C,C	C,C	C,C	C,C	C,C	C,C	C,C	C,C	C,C	C,C	C,C	C,C
1	16978158	T	G	T,T	T,T	G,G	G,G	G,G	G,G	T,G	G,G	T,T	G,G	G,G	T,T	T,T	T,T	G,G	T,T	G,G	G,G	T,G	G,G	G,G	T,T	T,T	G,G	G,G	T,T	T,T	T,T	T,T	G,G	T,T	T,T	G,G	T,G	G,G	T,T	T,T	T,T	T,T	T,G	T,T	T,T	T,T	T,T	G,G	T,T
1	16980481	C	A	C,C	C,C	C,C	C,C	C,C	C,C	C,C	C,C	C,C	C,C	C,C	C,C	C,C	C,C	C,C	A,A	A,A	C,C	A,A	C,C	C,C	C,C	C,C	C,C	C,C	C,C	C,C	C,C	C,C	C,C	C,C	C,C	C,C	C,C	C,A	C,C	C,C	C,C	C,C	C,C	C,C	C,C	C,C	C,C	C,C	C,C
1	16981084	C	G	C,C	C,C	G,G	G,G	G,G	G,G	C,G	G,G	C,C	G,G	G,G	C,C	C,C	C,C	G,G	C,C	G,G	G,G	C,C	G,G	G,G	C,C	C,C	G,G	G,G	C,C	C,C	C,C	C,C	G,G	C,C	C,C	G,G	C,G	G,G	C,C	C,C	C,C	C,C	C,C	C,C	C,C	C,C	C,C	G,G	G,G
1	17061210	T	A	T,T	T,T	T,T	T,T	T,T	T,T	T,T	T,T	T,T	T,T	T,T	T,T	T,T	T,T	T,T	T,T	T,T	T,T	T,T	T,T	T,T	A,A	T,T	T,T	T,T	A,A	T,A	T,T	T,A	T,T	T,T	T,T	T,T	T,T	T,T	T,T	A,A	A,A	T,T	T,T	T,T	T,T	T,T	T,T	T,T	T,T
1	17067867	A	C	C,C	A,C	A,A	C,C	A,A	C,C	C,C	C,C	A,A	C,C	C,C	C,C	A,A	A,C	A,A	A,A	C,C	A,A	C,C	A,A	A,A	A,A	A,A	C,C	C,C	A,A	A,A	A,A	A,A	A,A	A,A	A,A	A,A	A,A	A,A	A,A	A,A	C,C	A,A	A,A	A,A	A,A	C,C	C,C	A,A	C,C
1	17088411	C	T	C,C	C,C	C,C	C,T	T,T	C,C	C,C	C,C	C,C	C,C	C,C	C,C	C,C	C,C	T,T	C,C	C,C	C,C	C,C	C,C	C,C	C,C	C,C	C,C	C,C	C,C	C,C	C,C	C,C	T,T	C,C	C,C	C,C	C,T	C,C	C,C	C,C	C,C	C,C	C,T	C,C	C,C	C,C	C,C	C,C	C,C
1	17100114	C	T	C,C	C,C	T,T	C,C	C,C	C,C	C,C	C,C	C,C	C,C	C,C	T,T	T,T	C,C	C,C	T,T	C,C	C,T	C,C	T,T	C,C	T,T	T,T	C,C	C,C	T,T	C,C	C,C	C,C	C,C	C,C	C,C	T,T	C,C	T,T	T,T	T,T	C,C	T,T	C,T	C,C	C,C	C,C	C,C	C,C	C,C
1	17102017	G	A	A,A	G,G	G,G	A,A	G,A	A,A	G,A	G,A	G,G	A,A	A,A	G,G	G,G	G,G	G,G	G,G	A,A	A,A	G,A	G,A	G,G	G,G	G,G	A,A	A,A	G,G	G,G	G,G	G,G	G,G	G,G	G,G	G,G	G,G	G,G	G,G	G,G	A,A	G,G	G,G	G,G	G,G	G,G	G,G	G,G	A,A
1	17149320	A	G	G,G	A,A	A,A	A,A	A,A	A,A	A,A	A,A	G,G	A,A	A,A	G,G	G,G	A,A	A,A	A,A	A,A	A,A	G,G	G,G	G,G	G,G	G,G	G,G	G,G	G,G	G,G	G,G	G,G	G,G	G,G	G,G	A,A	G,G	G,G	G,G	G,G	G,G	G,G	G,G	G,G	G,G	A,A	A,A	G,G	G,G
1	17156505	T	G	T,T	T,T	T,T	T,T	T,T	T,T	T,T	T,T	T,T	T,T	T,T	T,T	G,G	T,T	T,T	T,T	T,T	T,T	T,T	G,G	T,T	T,T	G,G	G,G	G,G	G,G	G,G	T,T	T,T	T,T	T,T	T,T	T,T	T,T	T,T	G,G	G,G	T,T	G,G	T,G	T,T	T,T	T,T	T,T	T,T	T,T
1	17157181	G	C	C,C	G,G	G,G	G,G	C,C	G,G	G,G	G,G	C,C	G,G	G,G	C,C	C,C	G,G	C,C	G,G	G,G	G,G	C,C	C,C	C,C	C,C	C,C	C,C	C,C	C,C	C,C	G,G	C,C	C,C	G,G	G,G	G,G	G,C	C,C	C,C	C,C	C,C	C,C	C,C	G,G	G,G	G,G	G,G	C,C	C,C
1	17159456	G	A	G,G	G,G	G,G	G,G	A,A	G,G	G,G	G,G	G,G	G,G	G,G	G,G	G,G	G,G	A,A	G,G	G,G	G,G	G,G	G,G	G,G	G,G	G,G	G,G	G,G	G,G	G,G	G,G	G,G	A,A	G,G	G,G	G,G	G,A	G,G	G,G	G,G	G,G	G,G	A,A	G,G	G,G	G,G	G,G	G,G	G,G
1	17162308	C	T	C,C	C,C	C,C	C,C	C,C	C,C	C,C	C,C	T,T	C,C	C,T	T,T	T,T	C,C	C,C	C,C	C,C	C,C	C,C	C,C	T,T	T,T	T,T	T,T	T,T	C,C	C,C	C,C	T,T	C,C	C,C	C,C	C,C	C,C	T,T	T,T	C,C	T,T	T,T	C,C	C,C	C,C	C,C	C,C	T,T	T,T
1	17202500	C	T	C,C	C,C	C,C	C,C	C,C	C,T	C,T	C,C	C,C	C,C	C,C	T,T	C,C	C,C	C,C	C,C	C,C	C,C	C,C	C,C	T,T	T,T	C,C	C,C	C,C	C,C	C,C	T,T	C,C	C,C	T,T	T,T	C,C	C,T	C,C	C,C	C,C	T,T	C,C	C,C	T,T	T,T	C,C	C,C	T,T	T,T
1	17239200	T	A	T,T	T,T	T,T	T,T	T,T	T,T	T,T	T,T	T,T	T,T	T,T	T,T	T,T	T,T	T,T	T,T	T,T	T,T	T,T	A,A	T,T	T,T	T,T	T,T	T,T	T,T	T,T	T,T	T,T	T,T	T,T	T,T	T,T	T,T	T,T	T,T	T,T	T,T	T,T	T,T	T,T	T,T	T,T	T,T	T,T	T,T
1	17290961	C	A	A,A	C,A	C,C	C,C	C,C	C,C	C,C	C,C	A,A	C,C	C,C	C,C	A,A	C,C	C,C	C,C	C,C	C,C	C,C	C,C	C,C	C,C	A,A	C,C	C,C	C,C	C,C	C,C	A,A	C,C	C,C	C,C	C,C	C,C	C,C	A,A	C,C	C,C	C,A	A,A	C,C	C,C	C,C	C,C	C,C	C,C
1	17307784	C	G	G,G	G,G	G,G	G,G	G,G	G,G	G,G	G,G	C,C	G,G	G,G	G,G	G,G	G,G	G,G	G,G	G,G	G,G	G,G	G,G	G,G	G,G	G,G	G,G	G,G	G,G	G,G	G,G	C,C	G,G	G,G	G,G	G,G	G,G	G,G	G,G	G,G	G,G	C,G	G,G	C,G	G,G	G,G	G,G	G,G	G,G
1	17326802	T	A	A,A	T,T	A,A	A,A	A,A	A,A	T,A	A,A	T,A	A,A	A,A	A,A	A,A	T,T	A,A	A,A	A,A	A,A	A,A	A,A	A,A	A,A	A,A	T,T	T,T	A,A	T,T	T,T	T,T	A,A	T,T	T,T	A,A	T,A	A,A	A,A	A,A	A,A	A,A	A,A	T,T	T,T	T,T	T,T	A,A	A,A
1	17374937	T	C	T,T	T,T	T,T	T,T	T,T	T,T	T,T	T,T	T,T	T,T	T,T	T,T	T,T	T,T	T,T	T,T	T,C	T,T	T,T	T,T	T,T	T,T	T,C	T,T	T,T	T,T	T,C	T,T	T,T	T,T	T,T	T,T	T,T	T,C	T,T	T,T	T,T	C,C	T,C	T,T	T,T	T,T	T,T	T,T	T,T	C,C
1	17393428	C	A	C,C	C,C	A,A	C,C	A,A	C,C	C,C	C,C	A,A	C,C	C,C	C,C	C,C	C,C	A,A	A,A	C,C	A,A	C,C	C,C	C,C	C,C	C,C	C,C	C,C	A,A	A,A	C,C	A,A	A,A	C,C	C,C	A,A	C,A	A,A	A,A	A,A	A,A	A,A	A,A	C,C	C,C	C,C	C,C	C,C	A,A
1	17469233	T	G	T,T	T,T	T,T	T,T	T,T	T,T	T,T	T,T	T,T	T,T	T,T	T,T	G,G	T,T	T,T	T,T	T,T	T,T	T,T	T,T	T,T	T,T	G,G	T,T	T,T	T,T	T,T	T,T	T,T	T,T	T,T	T,T	T,T	T,T	T,T	G,G	G,G	T,T	T,G	T,G	T,T	T,T	T,T	T,T	T,T	T,T
1	17475550	G	T	G,G	G,G	G,G	G,G	G,G	G,G	G,G	G,G	G,G	G,G	G,G	T,T	G,G	G,G	G,G	T,T	G,G	G,G	G,G	G,G	G,G	T,T	G,G	G,G	G,G	G,G	G,G	G,G	G,G	G,G	G,G	G,G	G,G	G,G	G,G	G,G	G,G	G,G	G,G	G,G	G,G	G,G	G,G	G,G	G,G	G,G
1	17482507	G	A	G,A	G,G	G,G	G,G	A,A	G,G	G,G	G,G	G,G	G,G	G,G	A,A	G,G	G,A	G,A	A,A	G,G	G,G	G,G	G,G	A,A	A,A	G,G	G,G	G,G	G,G	G,G	G,G	G,G	A,A	G,G	G,G	G,G	G,A	G,G	G,G	G,G	A,A	G,G	G,A	G,G	G,G	G,G	G,G	A,A	G,G
1	17559839	C	G	C,C	C,C	C,C	C,C	C,C	C,C	C,C	C,C	C,C	C,C	C,C	C,C	G,G	C,C	C,C	C,C	C,C	C,C	C,C	C,C	C,C	C,C	G,G	C,C	C,C	C,C	C,C	C,C	C,C	C,C	C,C	C,C	C,C	C,C	C,C	G,G	C,C	C,C	C,G	C,G	C,C	C,C	C,C	C,C	C,C	C,C
1	17560675	T	C	C,C	T,T	T,T	C,C	T,T	C,C	T,C	C,C	T,T	C,C	C,C	C,C	T,T	T,T	T,T	T,T	C,C	T,T	C,C	T,C	T,T	T,T	T,T	C,C	C,C	T,T	T,T	C,C	T,T	T,T	C,C	C,C	T,T	T,C	T,T	T,T	T,T	T,T	T,T	T,T	C,C	C,C	T,T	T,T	T,T	T,T
1	17594629	C	A	C,C	C,C	C,C	C,C	A,A	C,C	C,C	C,C	A,A	C,C	C,C	C,C	A,A	C,C	A,A	A,A	C,C	C,C	A,A	C,C	A,A	C,C	A,A	A,A	A,A	C,C	A,A	C,C	A,A	A,A	C,C	C,C	C,C	C,A	C,C	A,A	C,C	A,A	C,A	A,A	C,C	C,C	C,C	C,C	A,A	A,A
1	17622221	T	G	T,T	T,T	T,T	T,T	T,T	T,T	T,T	T,T	T,T	T,T	T,T	T,T	G,G	T,T	T,T	G,G	T,T	T,T	T,T	T,T	T,T	T,T	G,G	T,T	T,T	T,T	T,T	T,T	T,T	T,T	T,T	T,T	T,T	T,T	T,T	G,G	G,G	T,T	T,G	T,G	T,T	T,T	T,T	T,T	T,T	T,T
1	17650901	C	T	C,C	C,C	T,T	C,C	C,C	C,C	C,C	C,C	C,C	C,C	C,C	C,C	C,C	C,C	C,C	C,C	C,C	C,C	C,C	C,C	C,C	C,C	C,C	C,C	C,C	C,C	C,C	C,C	C,C	C,C	C,C	C,C	C,C	C,C	C,C	C,C	C,C	C,C	C,C	C,C	C,C	C,C	C,C	C,C	C,C	C,C
1	17725140	C	T	C,C	C,C	C,C	C,C	C,C	C,C	C,C	C,C	C,C	C,C	C,C	C,C	C,C	C,C	C,C	C,C	C,C	C,C	C,C	C,T	C,C	C,C	C,C	T,T	T,T	C,C	C,C	C,C	C,C	C,C	C,C	C,C	C,C	C,C	C,C	C,C	C,C	T,T	C,C	C,C	C,C	C,C	C,C	C,C	C,C	T,T
1	17731180	G	C	G,G	G,C	C,C	G,C	G,G	G,G	G,C	G,G	C,C	G,G	G,G	G,G	G,G	C,C	G,G	C,C	G,G	C,C	C,C	G,G	G,G	C,C	C,C	C,C	C,C	C,C	G,G	G,G	C,C	G,G	G,G	G,G	C,C	G,G	C,C	C,C	C,C	C,C	C,C	G,G	G,G	G,G	C,C	C,C	G,G	G,G
1	17774715	G	A	G,G	G,G	G,G	G,G	G,G	G,G	G,G	G,G	G,G	G,G	G,G	G,G	G,A	G,G	G,G	G,G	G,G	G,G	G,G	G,G	G,G	G,G	G,G	G,G	G,G	G,G	G,G	G,G	G,G	G,G	G,G	G,G	G,G	G,G	G,G	G,G	G,G	A,A	G,G	G,G	G,G	G,G	G,G	G,G	G,G	A,A
1	17774840	T	A	T,T	T,T	T,T	T,T	T,T	T,T	T,T	T,T	T,T	T,T	T,T	T,T	T,T	T,T	T,T	A,A	T,T	A,A	T,T	T,T	T,T	T,T	T,T	T,T	T,T	T,T	T,T	T,T	T,T	T,T	T,T	T,T	A,A	T,T	A,A	T,T	T,T	T,T	T,T	T,T	T,A	T,T	T,T	T,T	T,T	T,T
1	17775041	A	T	A,A	A,A	A,A	A,A	A,A	A,A	A,A	A,A	A,A	A,A	A,A	A,A	A,A	A,A	A,A	T,T	A,A	T,T	A,A	A,A	A,A	A,A	A,A	A,A	A,A	A,A	A,A	A,A	A,A	A,A	A,A	A,A	T,T	A,A	A,T	A,A	A,A	A,A	A,A	A,A	A,A	A,A	A,A	A,A	A,A	A,A
1	17779159	C	G	C,C	C,C	C,C	C,C	C,C	C,C	C,C	C,C	C,C	C,C	C,C	C,C	C,C	C,C	C,C	C,C	C,C	C,C	C,C	C,C	C,C	C,C	C,C	C,C	C,C	C,C	C,C	C,C	C,C	C,C	C,C	C,C	C,C	C,C	C,C	C,C	C,C	G,G	C,C	C,C	C,C	C,C	C,C	C,C	C,C	C,C
1	17791018	C	G	G,G	C,C	C,C	C,C	C,C	C,C	C,C	C,C	C,C	C,C	C,C	C,C	C,C	C,C	C,C	C,C	C,C	C,C	C,C	G,G	C,C	C,C	C,C	C,C	C,C	C,C	C,C	G,G	C,C	C,C	G,G	G,G	G,G	C,G	C,G	C,C	C,C	C,C	C,C	C,C	G,G	G,G	C,C	C,C	C,C	C,C
1	17801600	C	A	A,A	C,C	C,C	C,C	C,C	C,C	C,C	C,C	A,A	C,C	C,C	A,A	A,A	C,C	C,C	A,A	C,C	A,A	A,A	A,A	A,A	A,A	A,A	C,C	C,C	C,C	C,C	A,A	A,A	C,C	A,A	A,A	A,A	C,A	A,A	A,A	A,A	C,C	A,A	C,A	A,A	A,A	C,C	C,C	A,A	C,C
1	17889011	G	A	C,C	A,A	A,A	G,G	G,G	G,G	G,A	G,G	A,A	G,G	G,G	G,G	G,G	A,A	G,G	A,A	G,G	G,G	G,G	G,G	G,G	G,G	G,G	G,G	G,G	A,A	G,G	G,G	A,A	G,G	G,G	G,G	G,G	G,G	G,G	G,A	G,A	G,A	G,G	G,G	G,G	A,A	A,A	A,A	G,G	A,A
1	17942275	G	T	G,G	G,G	G,G	G,G	G,G	G,G	G,G	G,G	G,G	G,G	G,G	G,G	G,G	G,G	G,G	T,T	G,G	G,G	G,G	G,G	G,G	T,T	G,G	G,G	G,G	G,G	G,G	G,G	G,G	G,G	G,G	G,G	G,G	G,G	G,G	G,G	T,T	G,G	G,G	G,G	G,G	G,G	G,G	G,G	G,G	G,G
1	17951775	A	G	G,G	A,A	A,A	G,G	A,A	G,G	A,G	G,G	A,A	G,G	G,G	A,A	A,A	A,A	A,A	A,A	G,G	A,A	A,A	A,A	A,A	A,A	A,A	A,A	A,A	A,A	A,A	A,A	A,A	A,A	A,A	A,A	A,A	A,A	A,A	A,A	A,A	G,G	A,A	A,A	A,A	A,A	A,A	A,A	A,A	A,A
1	17951840	G	A	G,G	G,G	G,G	G,G	G,G	G,G	G,G	G,G	G,G	G,G	G,G	G,G	G,G	G,G	G,G	G,G	G,G	G,G	G,G	G,G	G,G	G,G	G,G	G,G	G,G	G,G	G,G	G,G	G,G	G,G	G,G	G,G	G,G	G,G	G,G	G,G	G,G	G,G	G,G	G,G	G,G	G,G	G,G	G,G	G,G	G,G
1	17954430	T	A	T,T	T,T	T,T	A,A	T,T	A,A	T,A	A,A	T,T	A,A	A,A	T,T	T,T	T,T	T,T	T,T	A,A	A,A	T,T	T,T	T,T	T,T	T,T	T,T	T,T	T,T	T,T	T,T	T,T	T,T	T,T	T,T	A,A	T,T	T,T	T,T	T,T	A,A	T,T	T,T	T,T	T,T	T,T	T,T	T,T	A,A
1	17964871	G	C	G,G	G,G	G,G	G,G	G,G	G,G	G,G	G,G	G,G	G,G	G,G	G,G	G,G	G,G	G,G	G,G	G,G	G,G	G,G	G,G	G,G	G,G	G,G	G,G	G,G	G,G	G,G	G,G	G,G	G,G	G,G	G,G	G,G	G,G	G,G	G,G	G,G	G,G	G,G	G,G	G,G	G,G	G,G	G,G	G,G	G,G
1	17984595	T	C	T,T	T,T	T,T	T,T	T,T	T,T	T,T	T,T	T,T	T,T	T,T	T,T	T,T	T,T	T,T	T,T	T,T	T,T	T,T	T,T	T,T	T,T	T,T	T,T	T,T	T,T	T,T	T,T	T,T	T,C	T,T	T,T	T,T	T,T	T,T	T,T	T,T	T,T	T,T	T,T	T,T	T,T	T,T	T,T	T,T	T,T
1	17993451	G	C	G,G	G,G	G,G	G,G	G,G	G,G	G,G	G,G	G,G	G,G	G,G	G,G	G,G	G,G	G,G	G,G	G,G	G,G	G,G	G,G	G,G	G,G	G,G	G,G	G,G	G,G	G,G	G,G	G,G	G,G	G,G	G,G	G,G	G,G	G,G	G,G	G,G	G,G	G,G	G,G	G,G	G,G	G,G	G,G	G,G	G,G
1	18024188	T	C	T,T	T,T	T,T	T,T	T,T	C,C	T,C	C,C	C,C	C,C	C,C	T,T	T,T	T,T	T,T	T,T	T,T	T,T	T,T	T,T	T,T	T,T	T,T	T,T	T,T	T,T	T,T	T,T	C,C	T,T	T,T	T,T	T,T	T,T	T,T	T,T	T,T	T,T	T,T	T,T	T,T	T,T	T,T	T,T	T,T	T,T
1	18025173	G	T	G,G	G,G	G,G	G,G	T,T	T,T	G,G	G,G	T,T	T,T	T,T	T,T	T,T	G,G	T,T	G,T	G,T	G,G	G,G	G,G	G,G	G,G	T,T	G,G	G,G	G,G	G,G	T,T	T,T	T,T	T,T	T,T	G,G	T,T	G,G	T,T	T,T	G,G	T,T	T,T	T,T	G,G	G,G	G,G	G,G	G,G
1	18046180	C	T	C,C	C,C	C,C	C,T	C,C	C,C	C,C	C,C	C,C	C,C	C,C	C,C	C,C	C,C	C,C	T,T	C,C	C,C	C,C	C,C	C,C	C,C	C,C	C,C	C,C	C,C	C,C	C,C	C,C	C,C	C,C	C,C	C,C	C,C	C,C	C,C	C,C	C,C	C,C	C,C	C,C	C,C	C,C	C,C	C,C	C,C
1	18076337	A	T	T,T	T,T	A,A	A,A	A,A	A,A	T,T	T,T	A,A	A,A	A,A	T,T	T,T	T,T	A,A	A,A	A,A	T,T	T,T	T,T	A,A	A,A	A,A	T,T	T,T	A,A	A,A	A,A	A,A	A,A	A,A	A,A	T,T	A,A	A,A	A,A	A,A	A,A	A,A	A,A	A,A	T,T	T,T	T,T	A,A	A,A
1	18103192	A	G	A,A	A,A	G,G	A,A	A,A	A,A	A,A	A,A	A,A	A,A	A,A	A,A	A,A	A,A	A,A	A,A	A,A	A,A	A,A	A,A	A,A	A,A	A,A	A,A	A,A	A,A	A,A	A,A	A,A	A,A	A,A	A,A	A,A	A,A	A,A	A,A	A,A	A,A	A,A	A,A	A,A	A,A	A,A	A,A	A,A	A,A
1	18109344	T	G	T,T	T,T	T,T	T,T	T,T	T,T	T,G	T,T	T,T	T,T	T,T	T,T	T,T	T,T	T,T	T,T	T,T	T,T	T,T	T,T	T,T	T,T	T,T	T,T	T,T	T,T	T,T	T,T	T,T	T,T	T,T	T,T	T,T	T,T	T,T	T,T	T,T	T,T	T,T	T,T	T,T	T,T	T,T	T,T	T,T	T,T
1	18115812	G	A	G,G	G,G	G,G	G,A	G,G	G,G	G,G	G,G	G,G	G,G	G,G	G,G	G,G	G,G	G,G	G,G	G,G	G,G	G,G	G,A	G,G	G,G	G,G	G,G	G,G	G,G	G,G	G,G	G,G	G,G	G,G	G,G	G,G	G,G	G,G	G,G	G,G	A,A	G,G	G,G	G,G	G,G	G,A	G,G	G,G	A,A
1	18143749	C	T	C,C	C,C	C,C	T,T	T,T	T,T	C,T	T,T	T,T	T,T	T,T	C,C	C,C	C,C	C,T	C,C	T,T	C,C	C,C	C,C	T,T	T,T	C,C	C,C	C,C	C,C	C,C	C,T	T,T	T,T	C,C	C,C	C,C	C,T	T,T	C,C	C,C	T,T	C,T	C,T	C,C	C,C	C,C	C,C	T,T	T,T
1	18184655	A	C	A,A	A,A	A,A	A,A	A,A	A,A	A,A	A,A	A,A	A,A	A,A	A,A	A,A	A,A	A,A	A,A	A,A	A,A	A,A	A,A	A,A	C,C	A,A	A,A	A,A	A,A	A,A	A,A	A,A	A,A	A,A	A,A	A,A	A,A	C,C	A,A	A,A	A,A	A,A	A,A	A,A	A,A	A,A	A,A	A,A	A,A
1	18184720	C	T	C,C	C,C	C,C	C,C	C,C	C,C	C,T	C,C	T,T	C,C	C,C	C,C	C,C	C,C	C,C	C,C	C,C	C,C	C,C	C,C	C,C	C,C	C,C	C,C	C,C	C,C	C,C	C,C	T,T	C,C	C,C	C,C	C,C	C,C	C,C	C,C	C,C	C,C	C,C	C,C	C,C	C,C	C,C	C,C	C,C	C,C
1	18186078	C	T	C,C	C,T	C,C	C,C	C,C	C,C	C,C	C,C	C,C	C,C	C,C	C,C	C,C	C,C	C,C	C,C	C,C	C,C	C,C	C,T	C,C	C,C	C,C	C,C	C,C	C,C	C,C	C,C	C,C	C,C	C,C	C,C	C,C	C,C	C,C	C,C	C,C	C,C	C,C	C,C	C,C	C,C	C,C	C,C	C,C	C,C
1	18186143	A	G	A,A	A,A	A,A	A,A	A,A	A,A	A,A	A,A	A,A	A,A	A,A	A,A	A,A	A,A	A,A	A,A	A,A	A,A	A,A	A,A	A,A	G,G	A,A	A,A	A,A	A,A	A,A	A,G	A,A	A,A	A,A	A,A	A,A	A,A	G,G	A,A	G,G	A,A	A,A	A,A	A,A	A,A	A,A	A,A	A,A	A,A
1	18228687	G	C	G,G	G,G	G,G	G,G	G,G	G,G	G,G	G,G	G,G	G,G	G,G	G,G	G,G	G,G	G,G	C,C	G,G	G,G	G,G	G,G	G,G	G,G	G,G	G,G	G,G	G,G	G,G	G,G	G,G	G,G	G,G	G,G	G,G	G,G	G,G	G,G	G,G	G,G	G,G	G,G	G,G	G,G	G,G	G,G	G,G	G,G
1	18228752	G	A	G,G	G,G	G,G	G,G	G,G	G,G	G,G	G,G	G,G	G,G	G,G	G,G	G,G	G,G	G,G	A,A	G,G	G,G	G,G	G,G	G,G	G,G	G,G	G,G	G,G	G,G	G,G	G,G	G,G	G,G	G,G	G,G	G,G	G,G	G,G	G,G	G,G	G,G	G,G	G,G	G,G	G,G	G,G	G,G	G,A	G,G
1	18232675	T	C	T,T	T,T	T,T	T,T	T,T	T,T	T,T	T,T	T,T	T,T	T,T	T,T	T,T	T,T	T,T	T,T	T,T	T,T	T,T	T,T	T,T	T,T	T,T	T,T	T,T	T,T	T,T	T,T	T,T	T,T	T,T	T,T	T,T	T,T	T,T	T,T	T,T	T,T	T,T	T,T	T,T	T,T	T,T	T,T	T,T	T,T
1	18259126	T	C	T,T	T,C	T,T	T,T	T,C	T,T	T,T	T,T	T,T	T,T	T,T	C,C	T,T	T,T	T,T	T,T	T,T	T,T	T,T	T,T	T,T	T,T	T,T	T,T	T,T	T,T	T,T	T,T	T,T	T,T	T,T	T,T	T,T	T,T	T,T	T,T	T,T	T,T	T,T	T,T	T,T	T,T	T,T	T,T	T,T	T,T
1	18261921	T	G	T,T	G,G	T,T	T,T	T,T	T,T	T,G	T,T	G,G	T,T	T,T	T,T	T,T	G,G	T,T	T,T	T,T	G,G	G,G	G,G	G,G	G,G	T,T	G,G	G,G	G,G	T,T	G,G	G,G	T,T	G,G	G,G	G,G	T,G	T,T	T,T	T,T	T,T	T,G	T,T	T,G	G,G	G,G	G,G	G,G	G,G
1	18277694	C	T	T,T	C,C	C,C	C,C	C,T	C,C	C,C	C,C	C,C	C,C	C,C	C,C	C,C	C,C	C,C	C,C	C,C	C,C	C,C	T,T	C,C	C,C	C,C	C,C	C,C	C,C	C,C	C,C	C,C	C,C	C,C	C,C	C,C	C,C	C,C	C,C	C,C	C,C	C,C	C,C	C,C	C,C	C,C	C,C	C,C	C,C
1	18288256	C	A	C,C	C,C	C,C	C,C	C,C	C,C	C,C	C,C	C,C	C,C	C,C	C,C	C,C	C,C	C,C	C,C	C,C	C,C	C,C	C,C	C,C	C,C	C,C	C,C	C,C	C,C	C,C	C,C	C,C	C,C	C,C	C,C	C,C	C,C	C,C	C,C	C,C	C,C	C,C	C,C	C,C	C,C	C,C	C,C	C,C	C,C
1	18384907	C	A	C,C	C,C	C,C	C,A	C,C	C,C	C,C	C,C	C,C	C,C	C,C	C,A	C,C	C,C	C,C	C,A	C,C	C,C	C,A	C,A	A,A	C,C	C,C	C,C	C,C	C,C	C,C	C,C	C,C	C,C	C,C	C,C	C,C	C,C	C,C	C,A	C,C	C,C	C,C	C,C	C,C	C,C	C,C	C,C	A,A	C,C
1	18404695	T	C	C,C	C,C	C,C	T,T	T,T	T,T	T,C	T,T	T,T	T,T	T,T	C,C	T,T	C,C	T,T	C,C	T,T	C,C	T,C	C,C	T,T	T,T	T,T	C,C	C,C	C,C	C,C	C,C	T,T	T,T	C,C	C,C	C,C	T,C	C,C	T,T	T,T	C,C	T,T	T,T	C,C	C,C	C,C	C,C	T,T	C,C
1	18404760	G	T	G,G	G,G	G,G	G,G	G,G	G,G	G,G	G,G	G,G	G,G	G,G	G,G	G,G	G,G	G,G	G,G	G,G	G,G	G,G	G,G	T,T	G,G	G,G	G,G	G,G	G,G	G,G	G,G	G,G	G,G	G,G	G,G	G,G	G,G	G,G	G,G	G,G	G,G	G,G	G,G	G,G	G,G	G,G	G,G	T,T	G,G
1	18471819	G	C	G,G	G,G	G,G	G,G	G,G	G,G	G,G	G,G	G,G	G,G	G,G	G,G	G,G	G,G	G,G	G,G	G,G	G,G	G,G	G,G	G,G	G,G	G,G	G,G	G,G	G,G	G,G	G,G	G,G	G,G	G,G	G,G	G,G	G,G	G,G	G,G	G,G	G,G	G,G	G,G	G,G	G,G	G,G	G,G	G,G	G,G
1	18477060	A	C	A,A	A,A	A,A	C,C	C,C	C,C	A,C	C,C	C,C	C,C	C,C	A,A	C,C	A,A	C,C	A,A	C,C	A,A	A,A	A,A	C,C	A,A	C,C	A,A	A,A	A,A	C,C	A,A	C,C	C,C	A,A	A,A	A,A	A,C	C,C	C,C	C,C	A,A	A,C	C,C	A,A	A,A	A,A	A,A	C,C	A,A
1	18479591	C	A	C,C	C,C	C,C	C,C	C,C	C,C	C,C	C,C	C,C	C,C	C,C	C,C	A,A	C,C	C,C	C,C	C,C	C,C	C,C	C,C	C,C	C,C	A,A	C,C	C,C	C,C	C,C	C,C	C,C	C,C	C,C	C,C	C,C	C,C	C,C	A,A	C,C	C,C	C,A	C,A	C,C	C,C	C,C	C,C	C,C	C,C
1	18483322	G	A	G,G	G,G	G,G	G,G	G,G	G,G	G,G	G,G	G,G	G,G	G,G	G,G	G,G	G,G	G,G	G,G	G,G	G,G	G,G	G,G	G,G	G,G	G,G	G,G	G,G	G,G	A,A	G,G	G,G	G,G	G,G	G,G	G,G	G,G	G,G	G,G	G,G	G,G	G,G	G,G	G,G	G,G	G,G	G,G	G,G	G,G
1	18527036	C	T	C,C	C,C	C,C	C,C	C,C	C,C	C,C	C,C	C,C	C,C	C,C	C,C	C,C	C,C	C,C	C,C	C,C	C,C	C,C	C,C	C,C	C,C	C,C	C,C	C,C	C,C	C,C	C,C	C,C	C,C	C,C	C,C	C,C	C,C	C,C	C,C	C,C	C,C	C,C	C,C	C,C	C,C	C,C	C,C	C,C	C,C
1	18535903	C	T	C,C	C,C	C,C	C,C	C,C	C,C	C,C	C,C	C,C	C,C	C,C	C,C	T,T	C,C	C,C	C,C	C,C	C,C	C,C	C,C	C,C	C,C	T,T	C,C	C,C	C,C	C,C	C,C	C,C	C,C	C,C	C,C	C,C	C,C	C,C	T,T	C,C	C,C	C,T	C,T	C,C	C,C	C,C	C,C	C,C	C,C
1	18536175	C	T	C,C	C,C	C,C	C,C	C,C	C,C	C,C	C,C	C,C	C,C	C,T	C,C	C,C	C,C	C,C	C,C	C,C	C,C	C,C	C,C	C,C	C,C	C,C	C,C	C,C	C,C	C,T	C,C	C,C	C,C	C,C	C,C	C,C	C,C	C,C	C,C	C,C	C,C	C,C	C,C	C,C	C,C	C,C	C,C	C,T	C,C
1	18543044	A	T	C,C	A,A	A,A	A,A	T,T	A,A	A,A	A,A	A,A	A,A	A,A	A,A	A,A	A,A	T,T	A,A	A,A	A,A	A,A	A,A	A,A	A,A	A,A	A,A	A,A	A,A	A,A	A,A	A,A	A,A	A,A	A,A	A,A	A,T	A,A	A,A	A,A	A,A	A,A	A,T	A,A	A,A	A,A	A,A	A,A	A,A
1	18558466	A	T	A,A	A,A	A,A	A,A	T,T	A,A	A,A	A,A	A,A	A,A	A,A	A,A	A,A	A,A	T,T	A,A	A,A	A,A	A,A	A,A	A,A	A,A	A,A	A,A	A,A	A,A	A,A	A,A	A,A	T,T	A,A	A,A	A,A	A,T	A,A	A,A	A,A	A,A	A,A	A,T	A,A	A,A	A,A	A,A	A,A	A,A
1	18570029	T	G	T,T	T,T	T,T	T,T	T,T	T,T	T,T	T,T	T,T	T,T	T,T	T,T	T,T	T,T	T,T	G,G	T,T	T,T	T,T	T,T	T,T	T,T	T,T	T,T	T,T	T,T	T,T	T,T	T,T	T,T	T,T	T,T	T,T	T,T	T,T	T,T	T,T	T,T	T,T	T,T	T,T	T,T	T,T	T,T	T,T	T,T
1	18577007	A	G	G,G	G,G	G,G	G,G	G,G	G,G	G,G	G,G	G,G	G,G	G,G	G,G	A,A	G,G	G,G	G,G	A,G	G,G	G,G	G,G	G,G	G,G	A,G	G,G	G,G	G,G	G,G	G,G	G,G	G,G	G,G	G,G	A,G	G,G	G,G	A,A	G,G	G,G	A,G	A,G	G,G	G,G	G,G	G,G	G,G	G,G
1	18583854	A	C	A,A	A,A	A,A	A,A	A,A	A,A	A,A	A,A	A,A	A,A	A,A	A,A	A,A	A,A	A,A	A,A	A,A	A,A	A,A	A,A	A,A	A,A	A,A	A,A	A,A	A,A	A,A	A,A	A,A	A,A	A,A	A,A	A,A	A,A	C,C	A,A	A,A	A,A	A,A	A,A	A,A	A,A	A,A	A,A	A,A	A,A
1	18613696	T	G	T,T	T,T	T,T	T,T	T,T	T,T	T,T	T,T	G,G	T,T	T,T	T,T	T,T	T,T	T,T	T,T	T,T	T,T	T,T	T,T	G,G	G,G	T,T	T,T	T,T	T,T	T,T	T,T	G,G	T,T	T,T	T,T	T,T	T,T	T,T	T,T	T,T	T,T	T,T	T,T	T,T	T,T	T,T	T,T	G,G	G,G
1	18622616	T	C	T,T	T,T	T,T	T,T	C,C	T,T	T,T	T,T	T,T	T,T	T,T	T,T	T,T	T,T	C,C	T,T	T,T	T,T	T,T	T,T	T,T	T,T	T,T	T,T	T,T	T,T	C,C	T,T	T,T	C,C	T,T	T,T	T,T	T,C	T,T	T,T	T,T	T,T	T,T	T,C	T,T	T,T	T,T	T,T	T,T	T,T
1	18664150	G	C	G,G	G,G	G,G	G,G	G,G	G,G	G,G	G,G	G,G	G,G	G,G	G,G	C,C	G,G	G,G	G,G	G,G	G,G	G,G	G,G	G,G	G,G	C,C	G,G	G,G	G,G	G,G	G,G	G,G	G,G	G,G	G,G	G,G	G,G	G,G	G,C	G,C	G,G	C,C	G,C	G,G	G,G	G,G	G,G	G,G	G,G
1	18675876	A	G	A,A	A,A	A,A	G,G	A,A	G,G	A,G	G,G	A,A	G,G	G,G	A,A	A,A	A,A	A,A	A,A	G,G	A,A	A,A	A,A	A,A	A,A	A,A	A,A	A,A	A,A	A,A	A,A	A,A	A,A	A,A	A,A	A,A	A,A	A,A	A,A	A,A	A,A	A,A	A,A	A,A	A,A	A,A	A,A	A,A	A,A
1	18689292	A	G	G,G	A,A	A,A	G,G	G,G	G,G	A,G	G,G	G,G	G,G	G,G	A,A	G,G	A,A	G,G	G,G	G,G	A,A	A,A	A,A	G,G	G,G	G,G	A,A	A,A	A,A	G,G	A,A	G,G	G,G	A,A	A,A	A,A	A,G	G,G	G,G	G,G	A,A	G,G	G,G	A,A	A,A	A,A	A,A	G,G	A,A
1	18766815	G	A	G,G	G,G	G,G	G,G	G,G	G,G	G,G	G,G	G,G	G,G	G,G	G,G	G,G	G,G	G,G	G,G	G,G	G,G	G,G	G,G	G,G	G,G	G,G	G,G	G,G	G,G	A,A	G,G	G,G	G,G	G,G	G,G	G,G	G,G	G,G	G,G	G,G	G,G	G,G	G,G	G,G	G,G	G,G	G,G	G,G	G,G
1	18772463	C	G	C,C	C,C	C,C	C,C	C,C	C,C	C,C	C,C	C,C	C,C	C,C	C,C	C,C	C,C	C,C	C,C	C,C	C,C	C,C	C,C	C,C	C,C	C,C	C,C	C,C	C,C	G,G	G,G	C,C	C,C	G,G	G,G	G,G	C,G	C,C	C,C	C,C	C,C	C,C	C,C	G,G	C,C	C,C	C,C	C,C	C,C
1	18797208	A	T	A,A	A,A	A,A	T,T	A,A	T,T	A,T	T,T	A,A	T,T	T,T	A,A	A,A	A,A	A,A	T,T	T,T	T,T	A,A	A,A	A,A	A,A	A,A	A,A	A,A	A,A	A,A	T,T	A,A	A,A	T,T	T,T	T,T	A,T	T,T	A,A	A,A	A,A	A,A	A,A	T,T	A,A	A,A	A,A	A,A	A,A
1	18797273	C	A	C,C	C,C	C,C	C,C	C,C	C,C	C,C	C,C	C,C	C,C	C,C	C,C	C,C	C,C	C,C	C,C	C,C	C,C	C,C	C,C	C,C	C,C	C,C	C,C	C,C	C,C	C,C	C,C	C,C	C,C	C,C	C,C	C,C	C,C	C,C	C,C	C,C	C,C	C,C	C,C	C,C	C,C	C,C	C,C	C,C	C,C
1	18818884	G	A	G,G	G,G	G,G	A,A	G,G	A,A	G,A	A,A	G,G	A,A	A,A	G,G	G,G	G,G	G,G	G,G	A,A	A,A	G,G	G,G	G,G	G,G	G,G	G,G	G,G	G,G	G,G	G,G	G,G	G,G	G,G	G,G	G,G	G,G	A,A	G,G	G,G	G,G	G,G	G,G	G,G	G,G	G,G	G,G	G,G	G,A
1	18877574	C	T	C,C	C,C	C,C	C,C	C,C	C,C	C,C	C,C	C,C	C,C	C,C	C,C	C,C	C,C	C,C	T,T	C,C	T,T	C,C	C,C	C,C	C,C	C,C	C,C	C,C	C,C	C,C	C,C	C,C	C,C	C,C	C,C	T,T	C,C	C,C	C,C	C,C	C,C	C,C	C,C	C,C	C,C	C,C	C,C	C,C	C,C
1	18925295	A	C	A,A	A,A	A,A	A,A	A,A	A,A	A,A	A,A	A,A	A,A	A,A	A,A	A,A	A,A	A,A	A,A	C,C	A,A	A,A	A,A	A,A	A,A	A,A	A,A	A,A	A,A	A,A	A,A	A,A	A,A	A,A	A,A	A,A	A,A	A,A	A,A	A,A	A,A	A,A	A,A	A,A	A,A	A,A	A,A	A,A	A,A
1	18930695	T	A	T,T	T,T	T,T	A,A	T,T	A,A	T,A	A,A	T,T	A,A	A,A	T,T	T,T	T,T	T,T	T,T	T,T	T,T	T,T	T,T	T,T	T,T	T,T	T,T	T,T	T,T	T,T	T,T	T,T	T,T	T,T	T,T	T,T	T,T	T,T	T,T	T,T	T,T	T,T	T,T	T,T	T,A	T,T	T,T	T,T	T,T
1	18936012	T	A	T,T	T,T	T,T	A,A	T,T	A,A	T,A	A,A	T,T	A,A	A,A	T,T	T,T	T,T	T,T	T,T	T,T	T,T	T,T	T,T	T,T	T,T	T,T	T,T	T,T	T,T	T,T	T,T	T,T	T,T	T,T	T,T	T,T	T,T	T,T	T,T	T,T	T,T	T,T	T,T	T,T	T,T	T,T	T,T	T,T	T,T
1	18939612	G	A	G,G	G,G	G,G	G,G	G,G	G,G	G,G	G,G	G,G	G,G	G,G	G,G	G,G	G,G	G,G	G,G	G,G	G,G	G,G	G,G	G,G	G,G	G,G	G,G	G,G	G,G	A,A	A,A	G,G	G,G	A,A	A,A	G,G	G,A	G,G	G,G	G,G	G,G	G,G	G,G	A,A	G,G	G,G	G,G	G,G	G,G
1	18939677	G	C	G,G	G,G	G,G	G,G	G,G	G,G	G,G	G,G	G,G	G,G	G,G	G,G	G,G	G,G	G,G	G,G	G,G	G,G	G,G	G,G	G,G	G,G	G,G	G,G	G,G	G,G	G,G	G,G	G,G	G,G	G,G	G,G	G,G	G,G	G,G	G,G	G,G	G,G	G,G	G,G	G,G	G,G	G,G	G,G	G,G	G,G
1	18960988	G	C	G,G	G,G	G,G	G,G	C,C	G,G	G,G	G,G	G,G	G,G	G,G	C,C	C,C	G,G	C,C	G,G	G,G	C,C	G,G	G,G	G,G	G,G	C,C	G,G	G,G	G,G	G,G	C,C	G,G	C,C	C,C	C,C	C,C	C,C	G,G	C,C	G,G	G,G	G,C	C,C	C,C	G,G	G,G	G,G	G,G	G,G
1	19033853	T	G	T,T	T,T	T,T	G,G	T,T	G,G	T,G	G,G	G,G	G,G	G,G	G,G	T,T	T,T	T,T	G,G	T,T	T,T	T,G	T,T	G,G	T,T	T,T	T,T	T,T	T,T	G,G	G,G	G,G	T,T	G,G	G,G	T,T	T,G	T,G	T,T	T,T	T,T	T,T	T,T	G,G	T,T	T,T	T,T	G,G	T,T
1	19058664	A	C	A,A	A,A	A,A	A,A	A,A	A,A	A,A	A,A	A,A	A,A	A,A	A,A	A,A	A,A	A,A	A,A	A,A	A,A	A,A	A,A	A,A	A,A	A,A	A,A	A,A	A,A	C,C	C,C	A,A	A,A	C,C	C,C	A,A	A,C	A,A	A,A	A,A	A,A	A,A	A,A	C,C	A,A	A,A	A,A	A,A	A,A
1	19128829	G	A	A,A	G,G	G,G	G,G	G,G	G,G	G,G	G,G	G,G	G,G	G,G	G,G	G,G	G,G	G,G	G,A	G,G	G,A	G,G	A,A	G,G	G,G	G,G	G,G	G,G	G,G	G,G	G,G	G,G	G,G	G,G	G,G	G,G	G,A	G,G	G,G	G,G	G,G	G,G	G,G	G,G	G,G	G,G	G,G	G,G	G,G
1	19142714	G	A	G,G	G,G	G,G	G,G	G,G	G,G	G,G	G,G	G,G	G,G	G,G	G,G	G,G	G,G	G,G	G,G	G,G	G,G	G,G	G,G	A,A	A,A	G,G	G,G	G,G	G,G	G,G	G,G	G,G	G,G	G,G	G,G	G,G	G,G	G,G	G,G	G,G	G,G	G,G	G,G	G,G	G,G	G,G	G,G	A,A	G,G
1	19222829	G	A	G,G	G,G	A,A	G,G	G,G	G,G	G,G	G,G	G,G	G,G	G,G	G,G	G,G	G,G	G,G	G,G	G,A	G,G	G,G	G,G	G,G	G,G	G,G	A,A	A,A	A,A	G,G	G,G	G,G	G,G	G,G	G,G	G,G	G,G	G,G	G,A	G,A	A,A	G,G	G,G	G,G	G,A	G,G	G,G	G,G	A,A
1	19272283	A	G	G,G	A,A	A,A	A,A	A,A	A,A	A,A	A,A	G,G	A,A	A,A	G,G	A,A	A,A	A,A	A,A	A,A	G,G	A,A	G,G	A,A	A,A	A,A	A,A	A,A	A,A	A,A	A,A	G,G	A,A	A,A	A,A	G,G	A,A	A,A	A,A	A,A	G,G	A,A	A,A	A,A	A,A	A,A	A,A	A,A	A,A
1	19303094	T	C	T,T	C,C	C,C	C,C	C,C	C,C	C,C	C,C	T,T	C,C	C,C	T,T	T,T	C,C	C,C	T,T	C,C	T,T	T,C	T,T	T,T	C,C	C,C	C,C	C,C	C,C	T,T	C,C	T,T	C,C	C,C	C,C	T,T	C,C	T,T	T,T	T,T	T,T	T,T	T,T	C,C	C,C	C,C	C,C	C,C	T,T
1	19440130	C	T	C,C	C,C	C,C	C,C	C,C	C,C	C,C	C,C	C,C	C,C	C,C	C,C	C,C	C,C	C,C	C,C	C,C	C,C	C,C	C,C	C,C	C,C	C,C	C,C	C,C	C,C	C,C	C,C	C,C	C,C	C,C	C,C	C,C	C,C	C,C	C,C	C,C	C,C	C,C	C,C	C,C	C,C	C,C	C,C	C,C	C,C
1	19453887	A	T	A,A	A,A	A,A	A,A	A,A	A,A	A,A	A,A	A,A	A,A	A,T	A,A	T,T	A,A	A,A	A,A	A,A	A,A	A,A	A,A	A,A	A,A	T,T	A,A	A,A	A,A	A,A	A,A	A,A	A,A	A,A	A,A	A,A	A,A	A,A	T,T	A,A	A,A	A,T	A,A	A,A	A,A	A,A	A,A	A,A	A,A
1	19453888	A	T	A,A	A,A	A,A	A,A	A,A	A,A	A,A	A,A	A,A	A,A	A,A	A,A	T,T	A,A	A,A	A,A	A,A	A,A	A,A	A,A	A,A	A,A	T,T	A,A	A,A	A,A	A,A	A,A	A,A	A,A	A,A	A,A	A,A	A,A	A,A	T,T	A,A	A,A	A,T	A,A	A,A	A,A	A,A	A,A	A,A	A,A
1	19453945	A	T	A,A	A,A	A,A	T,T	A,A	T,T	A,T	T,T	A,A	T,T	A,T	A,A	A,A	A,A	A,A	A,A	A,A	A,A	A,A	A,A	A,A	A,A	A,A	A,A	A,A	A,A	A,A	A,A	A,A	T,T	A,A	A,A	A,A	A,A	A,A	A,A	A,A	A,A	A,T	A,A	A,A	A,A	A,A	A,A	A,A	A,A
1	19462683	A	G	T,T	G,G	A,A	A,A	A,G	A,A	A,G	A,A	A,A	A,A	A,A	G,G	G,G	A,G	G,G	G,G	A,A	G,G	A,A	A,A	G,G	A,A	A,A	A,A	A,A	A,A	A,A	G,G	A,A	A,A	G,G	G,G	G,G	A,G	A,A	A,A	A,A	A,A	G,G	G,G	G,G	G,G	G,G	G,G	G,G	A,A
1	19477296	C	T	T,T	C,C	C,C	C,C	C,C	C,C	C,C	C,C	C,C	C,C	C,C	C,C	C,C	C,C	C,C	C,C	C,C	C,C	C,C	T,T	C,C	C,C	C,C	C,C	C,C	C,C	C,C	C,C	C,C	C,C	C,C	C,C	C,C	C,C	C,C	C,C	C,C	C,C	C,C	C,C	C,C	C,C	C,C	C,C	C,C	C,C
1	19482066	G	A	G,G	G,G	A,A	G,G	G,G	G,G	G,G	G,G	G,G	G,G	G,G	G,G	G,G	G,G	G,G	G,G	G,G	G,G	G,G	G,G	G,G	G,G	G,G	A,A	A,A	G,G	G,G	G,G	G,G	G,G	G,G	G,G	G,G	G,G	G,G	G,G	G,G	G,G	G,G	G,G	G,A	G,G	G,G	G,G	G,G	G,G
1	19524214	A	T	A,A	A,A	A,A	A,A	A,A	A,A	A,A	A,A	A,A	A,A	A,A	T,T	A,A	A,A	A,A	A,A	A,A	A,A	A,A	A,A	A,A	A,A	A,A	A,A	A,A	A,A	A,A	A,A	A,A	A,A	A,A	A,A	A,A	A,A	A,A	A,A	A,A	A,A	A,A	A,A	A,A	A,A	A,A	A,A	A,A	A,A
1	19524490	C	T	C,C	C,C	T,T	T,T	C,C	C,C	C,C	C,C	C,C	C,C	C,C	C,C	C,C	C,C	C,C	C,C	C,C	C,C	C,C	C,C	C,C	C,C	C,C	T,T	T,T	C,C	C,C	C,C	C,C	C,C	C,C	C,C	C,C	C,C	C,C	C,C	C,C	C,C	C,C	C,C	C,C	C,C	C,C	C,C	C,C	C,C
1	19556794	A	T	A,A	A,A	A,A	A,A	A,A	A,A	A,A	A,A	A,A	A,A	A,A	A,A	A,A	A,A	A,A	A,A	A,A	A,A	A,A	A,A	A,A	A,A	A,A	A,A	A,A	A,A	A,A	A,A	A,A	A,A	A,A	A,A	A,A	A,A	A,A	A,A	A,A	A,A	A,A	A,A	A,A	A,A	A,A	A,A	A,A	A,A
1	19584997	A	G	A,A	A,A	A,A	A,A	A,A	A,A	A,A	A,A	A,A	A,A	A,G	A,A	A,A	A,A	A,A	A,A	A,A	A,A	A,G	A,A	A,A	A,A	A,G	A,A	A,A	A,A	A,A	A,A	A,A	A,A	A,A	A,A	A,A	A,A	G,G	A,A	A,A	A,A	A,A	A,A	A,A	A,A	A,A	A,A	A,A	A,A
1	19588815	C	T	C,C	C,C	C,C	C,C	C,C	C,C	C,C	C,C	C,C	C,C	C,C	C,T	C,C	C,C	C,C	C,C	C,C	C,C	C,C	C,C	C,C	C,C	C,C	C,C	C,C	C,C	C,C	C,C	C,C	C,C	C,C	C,C	C,C	C,C	C,C	C,C	C,C	C,C	C,C	C,C	C,C	C,C	C,C	C,C	C,C	C,C
1	19607908	A	G	A,A	A,A	A,A	G,G	A,A	G,G	A,A	G,G	A,A	G,G	G,G	A,A	A,A	A,A	A,A	A,A	G,G	A,A	G,G	A,A	A,A	G,G	A,A	A,A	A,A	A,A	A,A	A,A	A,A	A,A	A,A	A,A	A,A	A,A	A,A	A,A	A,A	A,A	A,A	A,A	A,G	A,A	A,G	A,A	A,A	A,A
1	19638819	A	T	A,A	A,A	A,A	A,A	A,A	A,A	A,A	A,A	A,A	A,A	A,A	T,T	A,A	A,A	A,A	A,A	A,A	A,A	A,A	A,A	A,A	A,A	A,A	A,A	A,A	A,A	A,A	A,A	A,A	A,A	A,A	A,A	A,A	A,A	A,A	A,A	A,A	A,A	A,T	A,A	A,A	A,A	A,A	A,A	A,A	A,A
1	19772831	A	G	A,A	A,A	A,A	A,A	A,A	A,A	A,A	A,A	A,A	A,A	A,A	A,A	A,A	A,A	A,A	G,G	A,A	A,A	A,A	A,A	A,A	A,A	A,A	A,A	A,A	A,A	A,A	A,A	A,A	A,A	A,A	A,A	A,A	A,A	A,A	A,A	A,A	A,A	A,A	A,A	A,A	A,A	A,A	A,A	A,A	A,A
1	19774272	T	A	A,A	T,T	T,T	T,T	A,A	T,T	T,T	T,T	T,T	T,T	T,T	T,T	T,T	T,T	A,A	T,T	T,T	T,T	T,T	A,A	A,A	A,A	T,T	T,T	T,T	T,T	A,A	T,T	T,T	T,T	T,T	T,T	T,T	T,A	T,T	T,T	T,T	T,T	T,T	A,A	T,T	T,T	T,T	T,T	A,A	A,A
1	19800636	A	G	A,A	G,G	G,G	A,A	G,G	A,A	A,G	A,A	G,G	A,A	A,A	A,A	G,G	G,G	G,G	G,G	A,A	G,G	G,G	A,A	A,A	A,A	G,G	G,G	G,G	G,G	A,A	G,G	G,G	A,A	G,G	G,G	G,G	G,G	A,G	G,G	G,G	A,A	G,G	G,G	G,G	G,G	G,G	G,G	A,A	A,A
1	19837639	A	T	A,A	A,A	A,A	A,A	A,A	A,A	A,A	A,A	T,T	A,A	A,A	A,A	A,A	A,A	A,A	A,A	A,A	A,A	A,A	A,A	A,A	A,A	A,A	A,A	A,A	A,A	A,A	A,A	T,T	A,A	A,A	A,A	A,A	A,A	A,A	A,A	A,A	A,A	A,T	A,A	A,A	A,A	A,A	A,A	A,A	A,A
1	19842944	C	G	C,C	C,C	C,C	C,C	C,C	C,C	C,C	C,C	G,G	C,C	C,C	G,G	C,C	C,C	C,C	C,C	C,C	C,C	G,G	C,C	C,C	C,C	C,C	C,C	C,C	C,C	C,C	C,C	G,G	C,C	C,C	C,C	C,C	C,C	C,C	C,C	C,C	C,C	C,C	C,C	C,C	C,C	C,C	C,C	C,C	C,C
1	19843009	A	T	A,A	A,A	A,A	A,A	A,A	A,A	A,A	A,A	T,T	A,A	A,A	T,T	A,A	A,A	A,A	A,A	A,A	A,A	A,T	A,A	A,A	A,A	A,A	A,A	A,A	A,A	A,A	A,A	T,T	A,A	A,A	A,A	A,A	A,A	A,A	A,A	A,A	A,A	A,A	A,A	A,A	A,A	A,A	A,A	A,A	A,A
1	19881673	C	G	C,C	C,C	C,C	C,C	G,G	C,C	C,C	C,C	C,C	C,C	C,C	C,C	C,C	C,C	G,G	C,C	C,C	C,C	C,C	C,C	C,C	C,C	C,C	C,C	C,C	C,C	C,C	C,C	C,C	C,C	C,C	C,C	C,C	C,G	C,C	C,C	C,C	C,C	C,C	G,G	C,C	C,C	C,C	C,C	C,C	C,C
1	19920699	A	C	A,A	A,A	A,A	A,A	A,A	A,A	A,A	A,A	A,A	A,A	A,A	A,A	A,A	A,A	A,A	C,C	A,A	A,A	A,A	A,A	A,A	A,A	A,A	A,A	A,A	A,A	A,A	A,A	A,A	A,A	A,A	A,A	A,A	A,A	A,C	A,A	A,A	A,A	A,A	A,A	A,A	A,A	A,A	A,A	A,A	A,A
1	19926096	G	A	G,G	G,G	G,G	G,G	G,G	G,G	G,G	G,G	G,G	G,G	G,G	G,G	A,A	G,G	G,G	G,G	G,G	G,G	G,G	G,G	G,G	G,G	A,A	G,G	G,G	G,G	G,G	G,A	G,G	G,G	G,G	G,G	G,G	G,G	G,G	A,A	A,A	G,G	A,A	G,G	G,G	G,G	G,G	G,G	G,G	G,G
1	19937385	A	T	A,A	A,A	A,A	A,A	A,A	A,A	A,A	A,A	A,A	A,A	A,A	A,A	A,A	A,A	A,A	A,A	T,T	T,T	A,A	A,A	A,A	A,A	A,A	A,A	A,A	A,A	A,A	A,A	A,A	A,A	A,A	A,A	A,A	A,A	A,A	A,A	A,A	A,A	A,A	A,A	A,A	A,A	A,A	A,A	A,A	A,A
1	19953222	G	A	G,G	G,G	G,G	G,G	G,G	G,G	G,G	G,G	G,G	G,G	G,G	G,G	A,A	G,G	G,G	G,G	G,G	G,G	G,G	G,G	G,G	G,G	A,A	G,G	G,G	G,G	G,G	G,G	G,G	G,G	G,G	G,G	G,G	G,G	G,G	A,A	A,A	G,G	A,A	G,G	G,G	G,G	G,G	G,G	G,G	G,G
1	19992298	G	A	G,G	G,G	G,G	G,G	G,G	G,G	G,G	G,G	G,G	G,G	G,G	G,G	G,G	G,G	G,G	G,G	A,A	G,G	G,G	G,G	A,A	A,A	G,G	G,G	G,G	G,G	G,G	G,G	G,G	G,G	G,G	G,G	G,G	G,G	G,G	G,G	G,G	G,G	G,G	G,G	G,G	G,G	G,G	G,G	A,A	G,G
1	20009122	G	A	G,G	G,G	G,G	G,G	G,G	G,G	G,G	G,G	G,G	G,G	G,G	G,G	G,G	G,G	G,G	G,G	G,G	A,A	G,G	G,G	G,G	G,G	G,G	G,G	G,G	G,G	G,G	G,G	G,G	G,G	G,G	G,G	A,A	G,G	G,G	G,G	G,G	G,G	G,G	G,G	G,G	G,G	G,G	G,G	G,G	G,G
1	20082271	G	A	G,G	G,G	G,G	G,G	G,G	G,G	G,G	G,G	A,A	G,G	G,G	A,A	G,G	G,G	G,G	G,G	G,G	A,A	G,A	G,G	G,G	G,G	G,G	G,G	G,G	A,A	G,G	G,G	A,A	G,G	G,G	G,G	A,A	G,G	G,G	G,G	G,G	G,G	G,G	G,G	G,G	G,G	G,G	G,G	G,G	G,G
1	20156919	G	A	A,A	A,A	G,G	G,G	G,G	G,G	G,A	G,G	G,G	G,G	G,G	G,G	G,G	A,A	G,G	G,G	G,G	G,G	G,G	A,A	G,G	G,G	G,G	G,A	G,A	G,G	A,A	A,A	G,G	G,G	A,A	A,A	G,G	G,A	G,G	G,G	G,G	A,A	G,G	G,G	A,A	A,A	A,A	A,A	G,G	A,A
1	20200033	G	C	G,G	G,G	G,G	G,G	G,G	G,G	G,G	G,G	G,G	G,G	G,G	G,G	C,C	G,G	G,G	G,G	G,G	G,G	G,G	G,G	G,G	G,G	C,C	G,G	G,G	G,G	G,G	G,G	G,G	G,G	G,G	G,G	G,G	G,G	G,G	C,C	C,C	G,G	C,C	G,G	G,G	G,G	G,G	G,G	G,G	G,G
1	20222090	A	C	A,A	A,A	A,A	C,C	A,A	C,C	A,C	C,C	A,A	C,C	C,C	A,A	A,A	A,A	A,A	A,A	A,A	A,A	A,A	A,A	A,A	A,A	A,A	A,A	A,A	A,A	A,A	A,A	A,A	C,C	A,A	A,A	A,A	A,A	A,A	A,A	A,A	A,A	A,A	A,A	A,A	A,A	A,A	A,A	A,A	A,A
1	20246531	A	G	A,A	A,A	A,A	A,A	A,A	A,A	A,A	A,G	A,A	A,A	A,G	A,A	A,A	A,A	A,A	A,A	A,A	A,A	A,A	A,A	A,A	A,A	A,A	A,A	A,A	A,A	A,A	A,A	A,A	A,A	A,A	A,A	A,A	A,A	A,A	A,A	A,A	A,A	A,A	A,A	A,A	A,A	A,A	A,A	A,A	A,A
1	20250896	G	A	G,G	G,G	G,G	G,G	G,G	G,G	G,G	G,A	G,G	G,G	G,G	G,G	G,G	G,G	G,G	G,G	G,A	G,G	G,G	G,G	G,G	G,G	G,G	G,G	G,G	G,G	G,G	G,G	G,A	G,G	G,G	G,G	G,G	G,G	G,G	G,G	G,G	G,G	G,G	G,G	G,G	G,G	G,G	G,G	G,G	G,G
1	20285651	C	T	C,C	C,C	C,C	C,C	C,C	C,C	C,C	C,C	C,C	C,C	C,C	C,C	C,C	C,C	C,C	C,C	C,C	C,C	C,C	C,C	C,C	C,C	C,C	C,C	C,C	C,C	C,C	C,C	C,C	C,C	C,C	C,C	C,C	C,C	C,C	C,C	C,C	C,C	C,C	C,C	C,C	C,C	C,C	C,C	C,C	C,C
1	20355217	T	C	T,T	T,T	T,T	T,T	T,T	T,T	T,T	T,T	T,T	T,T	T,T	T,T	T,T	T,T	T,T	T,T	C,C	T,T	T,T	T,T	T,T	T,T	T,T	T,T	T,T	T,T	T,T	T,T	T,T	T,T	T,T	T,T	T,T	T,T	T,T	T,T	T,T	T,T	T,T	T,T	T,T	T,T	T,T	T,C	T,T	T,T
1	20406451	A	G	T,T	G,G	G,G	G,G	G,G	G,G	G,G	G,G	G,G	G,G	G,G	G,G	G,G	G,G	G,G	G,G	A,A	G,G	G,G	G,G	G,G	G,G	G,G	G,G	G,G	G,G	G,G	G,G	G,G	G,G	G,G	G,G	G,G	G,G	G,G	G,G	G,G	G,G	G,G	G,G	G,G	G,G	G,G	G,G	G,G	G,G
1	20436318	G	T	G,G	G,G	G,G	G,G	G,G	G,G	G,G	G,G	G,G	G,G	G,G	G,G	G,G	G,G	G,G	G,G	G,G	G,G	G,G	G,G	G,G	G,G	G,G	G,G	G,G	G,G	G,G	G,G	G,G	G,G	G,G	G,G	G,G	G,G	G,G	G,G	G,G	G,G	G,G	G,G	G,G	G,G	G,G	G,G	G,G	G,G
1	20507659	C	G	C,C	C,C	C,C	C,C	C,C	C,C	C,C	C,C	C,C	C,C	C,C	C,C	C,C	C,C	C,C	C,C	C,C	C,C	C,C	C,C	C,C	C,C	C,C	C,C	C,C	C,C	C,C	C,C	C,C	C,C	C,C	C,C	C,C	C,C	C,C	C,C	C,C	C,C	C,C	C,C	C,C	C,C	C,C	C,C	C,C	C,G
1	20622308	C	G	C,C	C,C	G,G	C,C	C,C	C,C	C,C	C,C	C,C	C,C	C,C	C,C	C,C	C,C	C,C	C,C	C,C	C,C	C,C	C,C	C,C	C,C	C,C	G,G	G,G	G,G	C,C	C,C	C,C	C,C	C,C	C,C	C,C	C,C	G,G	C,C	C,C	C,C	C,C	C,C	C,C	C,C	C,C	C,C	C,C	C,C
1	20627083	G	A	C,C	A,A	G,G	G,G	G,G	G,G	G,A	G,G	G,G	G,G	G,G	A,A	A,A	A,A	G,G	A,A	A,A	G,G	A,A	G,G	G,G	G,G	A,A	A,A	A,A	G,G	G,G	A,A	G,G	G,G	A,A	A,A	G,G	G,A	G,G	A,A	A,A	G,G	A,A	G,G	A,A	A,A	A,A	A,A	G,G	G,G
1	20748700	C	A	C,C	C,C	C,C	C,C	C,C	C,C	C,C	C,C	C,C	C,C	C,C	C,C	C,C	C,C	C,C	C,C	C,C	C,C	C,C	C,C	A,A	A,A	C,C	C,C	C,C	C,C	C,C	C,C	C,C	C,C	C,C	C,C	C,C	C,C	C,C	C,C	C,C	C,C	C,C	C,C	C,C	C,C	C,C	C,C	A,A	C,C
1	20751432	C	G	C,C	C,C	C,C	C,G	C,C	C,C	C,C	C,C	C,C	C,C	C,C	C,C	C,C	C,C	C,C	C,C	G,G	C,C	C,C	C,C	C,C	C,C	C,C	C,C	C,C	C,C	C,C	C,C	C,C	C,C	C,C	C,C	C,C	C,C	C,C	C,C	C,C	C,C	C,C	C,G	C,C	C,C	C,C	C,C	C,C	C,C
1	20754930	G	A	G,G	G,G	G,G	G,G	G,G	G,G	G,G	G,G	G,G	G,G	G,G	G,G	G,G	G,G	G,G	G,G	G,G	A,A	G,G	G,G	G,G	G,G	G,G	G,G	G,G	G,G	G,G	G,G	G,G	G,G	G,G	G,G	A,A	G,G	G,G	G,G	G,G	G,G	G,G	G,G	G,G	G,G	G,G	G,G	G,G	G,G
1	20772989	T	C	T,T	C,C	T,T	T,T	T,T	T,T	T,C	T,T	T,T	T,T	T,T	T,C	C,C	C,C	C,C	T,T	T,T	T,T	T,T	T,T	C,C	T,T	C,C	T,T	T,T	T,T	C,C	C,C	T,T	T,T	C,C	C,C	T,T	C,C	T,T	C,C	T,T	T,T	T,C	T,T	C,C	C,C	C,C	C,C	C,C	T,T
1	20809102	C	T	C,C	C,C	C,C	C,C	T,T	C,C	C,C	C,T	C,C	C,C	C,C	C,C	C,C	C,C	T,T	C,C	C,C	C,C	C,C	C,C	C,C	C,C	C,C	C,C	C,C	C,C	C,C	C,C	C,C	C,C	C,C	C,C	C,C	C,T	C,C	C,C	C,C	C,C	C,C	T,T	C,C	C,C	C,C	C,C	C,C	C,C
1	20811493	C	T	T,T	T,T	T,T	C,C	C,C	C,C	C,T	C,C	C,C	C,C	C,C	C,C	T,T	T,T	C,C	C,C	C,C	C,C	C,C	T,T	C,C	C,C	T,T	T,T	T,T	C,C	T,T	T,T	C,C	C,C	T,T	T,T	C,C	T,T	T,T	T,T	C,C	C,C	T,T	T,T	T,T	T,T	T,T	T,T	C,C	C,C
1	20815323	T	A	C,C	T,T	T,T	T,T	T,T	T,T	T,T	T,T	T,T	T,T	T,T	T,T	T,T	T,T	T,T	T,T	T,T	T,T	T,T	T,T	T,T	T,A	T,T	T,T	T,T	T,T	T,T	T,T	T,A	T,T	T,T	T,T	T,A	T,T	T,T	T,T	T,T	T,T	T,T	T,T	T,T	T,T	T,A	T,T	T,T	T,T
1	20836522	T	G	T,T	T,T	T,T	T,T	G,G	T,T	T,T	T,T	T,T	T,T	T,T	T,T	T,T	T,T	G,G	T,T	T,T	T,T	T,T	T,T	T,T	T,T	T,T	T,T	T,T	T,T	T,G	T,T	T,T	T,T	T,T	T,T	T,T	T,G	T,T	T,T	T,T	T,T	T,T	G,G	T,T	T,T	T,T	T,T	T,T	T,T
1	20840429	C	T	C,C	C,C	C,C	C,C	C,C	C,C	C,C	C,C	C,C	C,C	C,C	C,C	T,T	C,C	C,C	C,C	C,C	C,C	C,C	C,C	C,C	C,C	T,T	C,C	C,C	C,C	C,C	C,C	C,C	C,C	C,C	C,C	C,C	C,C	C,C	T,T	T,T	C,C	T,T	C,C	C,C	C,C	C,C	C,C	C,C	C,C
1	20868147	A	G	G,G	G,G	G,G	G,G	G,G	G,G	G,G	G,G	G,G	G,G	G,G	G,G	G,G	G,G	G,G	G,G	G,G	G,G	G,G	G,G	G,G	G,G	G,G	G,G	G,G	G,G	G,G	G,G	G,G	G,G	G,G	G,G	G,G	G,G	G,G	G,G	G,G	G,G	G,G	G,G	G,G	G,G	G,G	G,G	G,G	G,G
1	20874412	T	A	T,T	T,T	T,T	T,T	T,T	T,T	T,T	T,T	T,T	T,T	T,T	T,T	T,T	T,T	T,T	T,T	T,T	A,A	T,A	T,T	T,T	T,T	T,T	T,T	T,T	T,T	T,T	T,T	T,T	T,T	T,T	T,T	A,A	T,T	T,T	T,T	T,T	T,T	T,T	T,T	T,A	T,T	T,T	T,T	T,T	T,T
1	20898068	G	A	G,G	G,G	G,G	G,G	G,G	G,G	G,G	G,G	G,G	G,G	G,G	G,G	G,G	G,G	G,G	G,G	A,A	G,G	G,G	G,G	G,G	G,G	G,G	G,G	G,G	G,G	G,G	G,G	G,G	G,G	G,G	G,G	G,G	G,G	G,G	G,G	G,G	G,G	G,G	G,G	G,G	G,G	G,G	G,G	G,G	G,G
1	20931784	A	G	G,G	A,A	A,A	G,G	A,A	G,G	A,G	G,G	A,A	G,G	G,G	G,G	G,G	A,A	A,A	A,A	A,A	A,A	A,A	G,G	G,G	G,G	G,G	A,A	A,A	G,G	A,A	A,A	A,A	G,G	A,A	A,A	A,A	A,A	A,A	A,A	A,A	A,A	A,A	A,A	A,A	A,A	A,A	A,A	A,A	A,A
1	20997733	A	T	A,A	A,A	A,A	A,A	A,A	A,A	A,A	A,A	A,A	A,A	A,A	A,A	A,A	A,A	A,A	A,A	T,T	A,A	A,A	A,A	A,A	A,A	A,A	A,A	A,A	A,A	A,A	A,A	A,A	A,A	A,A	A,A	A,A	A,A	A,A	A,A	A,A	A,A	A,A	A,T	A,A	A,A	A,A	A,A	A,A	A,A
1	20999023	G	A	A,A	G,G	G,G	G,G	G,G	G,G	G,G	G,G	G,G	G,G	G,G	G,G	G,G	G,G	G,G	G,G	G,G	G,G	G,G	G,G	G,G	G,G	G,G	G,G	G,G	G,G	G,G	G,G	G,G	G,G	G,G	G,G	G,G	G,G	G,G	G,G	A,A	G,G	G,G	G,G	G,G	G,G	G,G	G,G	G,G	G,G
1	21011330	C	A	C,C	C,C	C,C	C,C	C,C	C,C	C,C	C,C	C,C	C,C	C,C	C,C	A,A	C,C	C,C	C,C	C,A	C,A	C,C	C,C	C,C	C,C	A,A	C,C	C,C	C,C	C,C	C,C	C,C	C,C	C,C	C,A	C,A	C,C	C,C	A,A	C,C	C,C	C,A	C,C	C,C	C,C	C,C	C,C	C,C	C,C
1	21047538	C	T	C,C	C,C	C,C	C,C	C,C	C,C	C,C	C,C	C,C	C,C	C,C	C,C	C,C	C,C	C,C	C,C	C,C	C,C	T,T	C,C	C,C	C,C	C,C	C,C	C,C	C,C	C,C	C,T	C,C	C,C	C,C	C,C	C,C	C,C	C,T	C,C	C,C	C,C	C,C	C,C	C,C	C,C	C,C	C,C	C,C	C,C
1	21077059	C	A	C,C	C,C	C,C	C,C	C,C	C,C	C,C	C,C	C,C	C,C	C,C	C,C	C,C	C,C	C,C	C,C	C,C	C,C	C,C	C,C	A,A	A,A	C,C	C,C	C,C	C,C	C,C	C,C	C,C	C,C	C,C	C,C	C,C	C,C	C,C	C,C	C,C	C,C	C,C	C,C	C,C	C,C	C,C	C,C	A,A	C,C
1	21093108	T	C	T,T	T,T	T,T	T,T	T,T	T,T	T,T	T,T	T,T	T,T	T,T	T,T	C,C	T,T	T,T	T,T	T,T	T,T	T,T	T,T	T,T	T,T	C,C	T,T	T,T	T,T	T,T	T,T	T,T	T,T	T,T	T,T	T,T	T,T	T,T	C,C	C,C	T,T	C,C	C,C	T,T	T,T	T,T	T,T	T,T	T,T
1	21144105	G	A	G,G	G,G	G,G	A,A	G,G	A,A	G,A	A,A	G,G	A,A	A,A	G,G	G,G	G,G	G,G	G,G	G,G	G,G	G,G	G,G	G,G	G,G	G,G	G,G	G,G	G,G	G,G	G,G	G,G	A,A	G,G	G,G	G,G	G,G	G,G	G,G	G,G	G,G	G,G	G,G	G,G	G,G	G,G	G,G	G,G	G,G
1	21151353	C	T	C,C	C,C	T,T	C,C	C,C	C,C	C,C	C,C	C,C	C,C	C,C	C,C	C,C	C,C	C,C	C,C	C,C	C,C	C,C	C,C	C,C	C,C	C,C	T,T	T,T	C,C	C,C	C,C	C,C	C,C	C,C	C,C	C,C	C,C	C,T	C,T	C,C	C,C	C,C	C,C	C,C	C,C	C,C	C,C	C,C	C,C
1	21166190	G	A	G,G	G,G	G,G	G,G	G,G	G,G	G,G	G,G	G,G	G,G	G,G	G,G	G,G	G,G	G,G	G,G	G,G	G,G	G,A	G,G	A,A	A,A	A,A	G,G	G,G	G,G	G,G	G,G	G,G	G,G	G,G	G,G	G,G	G,G	G,G	G,G	G,G	G,G	G,G	G,G	G,G	G,G	G,G	G,G	G,G	G,G
1	21169676	T	C	T,T	C,C	T,T	T,C	C,C	T,T	T,C	T,T	C,C	T,T	T,T	T,T	C,C	C,C	C,C	C,C	T,T	T,T	C,C	T,T	T,T	T,T	C,C	T,T	T,T	T,T	C,C	C,C	C,C	T,T	C,C	C,C	T,T	C,C	T,T	C,C	C,C	T,T	T,C	C,C	C,C	C,C	C,C	C,C	T,T	T,T
1	21213604	A	G	A,A	A,A	A,A	G,G	A,A	G,G	A,G	G,G	A,A	G,G	G,G	A,A	A,A	A,A	A,A	A,A	G,G	A,A	A,A	A,A	A,A	A,G	A,A	A,A	A,A	A,A	A,A	A,A	A,A	G,G	A,A	A,A	A,G	A,A	A,A	A,A	A,A	A,A	A,A	A,G	A,A	A,A	A,A	A,A	A,A	A,A
1	21214500	C	A	G,G	A,A	A,A	A,A	C,C	A,A	A,A	A,A	A,A	A,A	A,A	C,C	A,A	A,A	C,C	C,C	A,A	A,A	A,A	A,A	C,C	C,C	A,A	A,A	A,A	A,A	C,C	A,A	A,A	A,A	A,A	A,A	A,A	C,A	A,A	A,A	A,A	C,C	A,A	C,C	A,A	A,A	A,A	A,A	C,C	C,C
1	21330488	T	A	T,T	T,T	T,T	T,T	T,T	T,T	T,T	T,T	A,A	T,T	T,T	T,T	T,T	T,T	T,T	T,T	T,T	A,A	A,A	T,T	T,T	T,T	T,T	T,T	T,T	T,T	T,T	T,T	A,A	T,T	T,T	T,T	A,A	T,T	T,T	T,T	T,T	T,T	T,T	T,T	T,T	T,T	T,T	T,T	T,T	T,T
1	21333008	G	C	G,G	G,G	G,G	G,G	G,G	G,G	G,G	G,G	G,C	G,G	G,G	G,G	G,G	G,G	G,G	G,G	C,C	G,G	G,G	G,G	G,G	G,G	G,G	G,G	G,G	G,G	G,G	G,G	G,G	G,G	G,G	G,G	G,G	G,G	G,G	G,G	G,G	G,G	G,G	G,G	G,G	G,G	G,G	G,G	G,G	G,G
1	21383441	C	T	C,C	C,C	C,C	T,T	T,T	T,T	C,T	C,T	C,C	T,T	T,T	C,T	C,C	C,C	T,T	T,T	C,C	C,C	C,C	C,C	C,C	C,C	C,C	C,C	C,C	C,C	C,C	C,C	C,C	T,T	C,C	C,C	C,C	C,T	C,C	C,C	C,C	C,C	C,C	T,T	C,C	C,C	C,C	C,C	C,C	C,C
1	21398047	G	A	A,A	G,G	G,G	G,G	G,G	G,G	G,G	G,A	G,G	G,G	G,G	A,A	A,A	G,G	G,G	G,G	A,A	A,A	G,G	A,A	G,A	G,G	G,G	G,G	G,G	G,G	A,A	G,G	G,G	G,G	G,A	G,G	G,A	G,G	G,G	G,G	G,G	G,G	G,G	G,G	G,G	G,G	G,G	G,A	G,G	G,G
1	21458574	A	G	A,A	A,A	G,G	A,A	A,A	A,A	A,A	A,A	A,A	A,A	A,A	A,A	A,A	A,A	A,A	A,A	A,A	A,A	A,A	A,A	A,A	A,A	A,A	G,G	G,G	A,A	G,G	A,A	A,A	A,A	A,A	A,A	A,A	A,A	A,G	A,A	A,A	A,A	A,G	A,A	A,A	A,A	A,A	A,A	A,A	A,A
1	21466535	C	T	C,C	C,C	C,C	C,T	C,C	T,T	C,T	T,T	C,C	T,T	T,T	C,C	C,C	C,C	C,C	C,C	C,C	C,C	C,C	C,C	C,C	C,C	C,C	C,C	C,C	C,C	C,C	C,C	C,C	T,T	C,C	C,C	C,C	C,C	C,C	C,C	C,C	C,C	C,C	C,C	C,C	C,C	C,C	C,C	C,C	C,C
1	21474416	C	G	C,C	C,C	C,C	C,C	C,C	C,C	C,C	C,C	G,G	C,C	C,C	C,C	C,C	C,C	C,C	C,C	C,C	C,C	G,G	C,C	C,C	C,C	C,C	C,C	C,C	C,C	C,C	C,C	G,G	C,C	C,C	C,C	C,C	C,C	C,C	C,C	C,C	C,C	C,C	C,C	C,C	C,C	C,C	C,C	C,C	C,C
1	21474481	T	C	T,T	T,T	T,T	T,T	T,T	T,T	T,T	T,T	T,T	T,T	T,T	C,C	T,T	T,T	T,T	T,T	T,T	T,T	T,T	T,T	T,T	T,T	T,T	T,T	T,T	T,T	T,T	T,T	T,T	T,T	T,T	T,T	T,T	T,T	T,T	T,T	T,T	T,T	T,T	T,T	T,T	T,T	T,T	T,T	T,T	T,T
1	21492252	T	G	T,T	T,T	G,G	G,G	T,T	G,G	T,G	G,G	G,G	G,G	G,G	G,G	T,T	T,T	T,T	T,T	T,T	T,T	T,T	T,T	G,G	T,T	T,T	G,G	G,G	G,G	G,G	T,T	T,T	T,G	T,T	T,T	T,T	T,T	G,G	T,T	T,T	T,T	T,T	T,T	T,T	T,T	T,T	T,T	G,G	G,G
1	21492317	G	A	G,G	G,G	A,A	A,A	G,G	A,A	G,A	G,A	G,G	A,A	A,A	A,A	G,G	G,G	G,G	G,G	G,G	G,G	G,G	G,G	A,A	A,A	G,G	A,A	A,A	A,A	A,A	G,G	G,G	A,A	G,G	G,G	G,G	G,G	A,A	G,G	G,G	G,G	G,G	G,G	G,G	G,G	G,G	G,G	A,A	G,G
1	21493941	C	A	C,C	C,C	C,C	A,A	C,A	C,A	C,A	A,A	C,C	A,A	A,A	A,A	C,C	C,C	C,C	C,C	C,C	C,C	C,C	C,C	A,A	A,A	C,C	A,A	A,A	A,A	A,A	C,C	C,C	A,A	C,C	C,C	C,C	C,C	A,A	C,C	C,C	C,C	C,A	C,C	C,C	C,C	C,C	C,C	A,A	A,A
1	21497251	T	A	T,T	T,T	T,T	T,T	T,T	T,T	T,T	T,T	T,T	T,T	T,T	T,T	A,A	T,T	T,T	T,T	T,T	T,T	T,T	T,T	T,T	T,T	A,A	T,T	T,T	T,T	T,T	T,T	T,T	T,T	T,T	T,T	T,T	T,T	T,T	A,A	T,T	T,T	T,A	T,T	T,T	T,T	T,T	T,T	T,T	T,T
1	21552326	A	T	A,A	A,A	A,A	A,A	A,A	A,A	A,A	A,A	A,A	A,A	A,A	A,A	A,A	A,A	A,A	A,A	A,A	A,A	A,A	A,A	A,A	A,A	A,A	A,A	A,A	A,A	T,T	A,A	A,A	A,A	A,A	A,A	A,A	A,A	A,A	A,A	A,A	A,A	A,A	A,A	A,A	A,A	A,A	A,A	A,A	A,A
1	21557488	C	A	C,C	C,C	C,C	C,C	C,C	C,C	C,C	C,C	C,C	C,C	C,C	C,C	A,A	C,C	C,C	C,C	C,C	C,C	C,C	C,C	C,C	C,C	A,A	C,C	C,C	C,C	C,C	C,C	C,C	C,C	C,C	C,C	C,C	C,C	C,C	A,A	A,A	C,C	C,A	C,C	C,C	C,C	C,C	C,C	C,C	C,C
1	21559138	G	C	G,G	G,G	G,G	G,G	G,G	G,G	G,G	G,G	G,G	G,G	G,G	G,G	G,G	G,G	G,G	G,G	G,G	G,G	G,G	G,G	G,G	G,G	G,G	G,G	G,G	G,G	G,G	G,G	G,G	G,G	G,G	G,G	G,G	G,G	G,G	G,G	G,G	G,G	G,G	G,G	G,G	G,G	G,G	G,G	G,G	G,G
1	21578898	G	A	G,G	G,G	G,G	G,G	G,G	G,G	G,G	G,G	G,G	G,G	G,A	G,G	G,G	G,G	G,G	G,G	G,G	G,G	G,G	G,G	G,G	G,G	G,G	G,G	G,G	G,G	G,G	G,G	G,G	G,G	G,G	G,G	G,G	G,G	G,G	G,G	G,G	G,G	G,G	G,A	G,A	G,G	G,G	G,G	G,G	G,G
1	21632075	C	T	C,C	T,T	C,C	C,C	C,C	C,C	C,T	C,C	T,T	C,C	C,C	C,C	C,C	T,T	C,C	C,C	C,C	C,C	C,C	C,C	C,C	C,C	C,C	C,C	C,C	C,C	C,C	T,T	T,T	C,C	T,T	T,T	C,C	C,T	C,C	C,C	C,C	C,C	C,C	C,C	T,T	T,T	T,T	T,T	C,C	C,C
1	21639915	C	T	C,C	C,C	C,C	C,C	C,C	C,C	C,C	C,C	T,T	T,T	C,C	C,C	C,C	C,C	C,C	C,C	T,T	T,T	T,T	C,C	C,C	C,C	C,C	C,C	C,C	C,C	C,C	T,T	T,T	T,T	T,T	T,T	T,T	C,T	C,C	C,C	C,C	C,C	C,C	C,C	T,T	T,T	T,T	T,T	C,C	C,C
1	21666943	T	C	T,T	T,T	T,T	T,T	T,T	T,T	T,T	T,T	T,T	T,T	T,T	T,T	T,T	T,T	T,C	T,T	T,T	T,T	T,T	T,T	T,T	T,T	T,T	T,T	T,T	T,T	T,T	T,T	T,T	T,T	T,T	T,T	T,T	T,T	T,T	T,T	T,T	T,T	T,T	T,T	T,T	T,T	T,T	T,T	T,T	T,T
1	21680175	C	G	C,C	G,G	G,G	C,C	G,G	C,C	C,G	C,C	G,G	C,C	C,C	G,G	G,G	G,G	G,G	C,C	G,G	G,G	C,C	C,C	C,C	G,G	G,G	G,G	G,G	G,G	G,G	G,G	G,G	C,C	G,G	G,G	G,G	G,G	C,G	G,G	G,G	G,G	G,G	G,G	G,G	G,G	G,G	G,G	C,C	G,G
1	21680240	G	A	G,G	A,A	A,A	G,G	A,A	G,G	G,A	G,G	A,A	G,G	G,G	A,A	A,A	A,A	A,A	G,G	G,G	G,G	G,G	G,G	G,G	G,G	A,A	A,A	A,A	A,A	A,A	A,A	A,A	G,G	A,A	A,A	G,G	A,A	A,A	A,A	A,A	A,A	A,A	A,A	A,A	A,A	A,A	A,A	G,G	A,A
1	21692279	G	A	G,G	G,G	G,G	G,G	G,G	G,G	G,G	G,G	G,G	G,G	G,G	G,G	G,G	G,G	G,G	G,G	G,G	G,G	G,G	G,G	G,G	G,G	G,G	G,G	G,G	G,G	G,G	G,G	G,G	G,G	G,G	G,G	G,G	G,G	G,G	G,G	G,G	A,A	G,G	G,G	G,G	G,G	G,G	G,G	G,G	A,A
1	21733915	C	T	C,C	C,C	C,C	C,T	C,T	C,C	C,C	C,C	C,C	C,C	C,C	C,C	C,C	C,C	C,C	C,C	C,C	C,C	C,C	C,C	C,C	C,C	C,C	C,C	C,C	C,C	C,C	C,C	C,C	C,C	C,C	C,C	C,C	C,C	C,C	C,C	C,C	C,C	C,C	C,C	C,C	C,C	C,C	C,C	C,C	C,C
1	21876051	C	A	A,A	A,A	A,A	A,A	A,A	C,C	A,A	C,C	C,C	C,C	C,C	C,C	A,A	A,A	A,A	A,A	A,A	A,A	A,A	A,A	A,A	A,A	A,A	C,C	C,C	C,C	C,C	A,A	C,C	C,C	A,A	A,A	A,A	A,A	A,A	A,A	A,A	A,A	A,A	A,A	A,A	A,A	A,A	A,A	C,C	C,C
1	21939044	G	A	A,A	G,G	G,G	G,G	G,G	G,G	G,G	G,G	G,G	G,G	G,G	G,G	G,G	G,G	G,G	G,G	A,A	A,A	G,G	A,A	G,G	G,G	G,G	G,G	G,G	G,G	G,G	G,G	G,G	G,G	G,G	G,G	A,A	G,G	G,G	G,G	G,G	A,A	A,A	G,G	G,G	G,G	G,G	G,G	G,G	A,A
1	21969493	A	C	A,A	A,A	A,A	A,A	A,A	A,A	A,A	A,A	A,A	A,A	A,A	A,A	C,C	C,C	A,A	C,C	A,A	A,A	A,C	A,A	C,C	A,A	C,C	A,A	A,A	A,A	C,C	C,C	A,A	A,A	A,A	A,A	A,A	A,A	A,A	C,C	A,A	A,A	C,C	A,A	A,A	A,A	A,A	A,A	C,C	A,C
1	21994907	A	T	A,A	A,A	A,A	A,A	A,A	A,A	A,A	A,A	A,A	A,A	A,A	A,A	A,A	A,A	A,A	A,A	A,A	T,T	T,T	A,A	A,A	A,A	A,A	A,A	A,A	A,A	A,A	A,A	A,A	A,A	A,A	A,A	T,T	A,A	A,A	A,A	A,A	A,A	A,A	A,A	A,A	A,A	A,A	A,A	A,A	A,A
1	21994972	G	A	G,G	A,A	G,G	G,G	G,G	G,G	G,A	G,G	G,G	G,G	G,G	G,G	G,G	A,A	G,G	G,G	G,G	G,G	G,G	G,G	G,G	G,G	G,G	G,G	G,G	G,G	G,G	A,A	G,G	G,G	A,A	A,A	G,G	G,A	A,A	A,A	A,A	G,G	G,G	G,G	A,A	A,A	G,A	G,A	G,G	G,G
1	22016407	A	G	G,G	A,A	G,G	A,A	G,G	A,A	A,A	A,A	G,G	A,A	A,A	A,A	A,A	A,A	G,G	G,G	A,A	A,A	G,G	G,G	A,A	A,A	A,A	A,A	A,A	A,A	G,G	A,A	G,G	A,A	A,A	A,A	A,A	A,G	A,A	A,A	A,A	G,G	A,A	G,G	A,A	A,A	A,A	A,A	A,A	A,A
1	22016472	A	G	A,A	A,A	A,G	A,A	G,G	A,A	A,A	A,A	G,G	A,A	A,A	A,A	A,A	A,G	G,G	A,G	A,A	A,A	A,G	A,A	A,A	A,A	A,A	A,A	A,A	A,A	G,G	A,A	A,G	A,A	A,A	A,A	A,A	A,G	A,A	A,A	A,A	G,G	A,A	G,G	A,A	A,A	A,A	A,A	A,A	G,G
1	22029635	C	G	G,G	C,C	C,C	C,C	C,C	C,C	C,C	C,C	C,C	C,C	C,C	G,G	G,G	C,C	C,C	G,G	G,G	G,G	G,G	G,G	G,G	C,C	G,G	C,C	C,C	C,C	G,G	C,C	C,C	C,C	C,C	C,C	G,G	C,C	C,C	G,G	C,C	C,C	C,G	C,C	C,C	C,C	C,C	C,C	G,G	C,C
1	22033626	C	T	C,C	C,C	C,C	C,C	C,C	C,C	C,C	C,C	T,T	C,C	C,C	C,C	C,C	C,C	C,C	C,C	C,C	C,C	C,C	C,C	C,C	C,C	C,C	C,C	C,C	C,C	C,C	C,C	T,T	C,C	C,C	C,C	C,C	C,C	C,C	C,C	C,C	C,C	C,C	C,C	C,C	C,C	C,C	C,C	C,C	C,C
1	22091986	A	T	A,A	A,A	A,A	A,A	A,A	A,A	A,A	A,A	T,T	A,A	A,A	A,A	A,A	A,A	A,A	A,A	A,A	A,A	A,A	A,A	A,A	A,A	A,A	A,A	A,A	A,A	A,A	A,A	T,T	A,A	A,A	A,A	A,A	A,A	A,A	A,A	A,A	A,A	A,A	A,A	A,A	A,A	A,A	A,A	A,A	A,A
1	22130150	C	G	A,A	C,C	C,C	C,C	C,C	C,C	C,C	C,C	C,C	C,C	C,C	C,C	C,C	C,C	C,C	C,C	C,C	C,C	C,C	C,C	C,C	C,C	C,C	C,C	C,C	C,C	C,C	C,C	C,C	C,C	C,C	C,C	C,C	C,C	C,C	C,C	C,C	C,C	C,C	C,C	C,C	C,C	C,C	C,C	C,C	C,C
1	22143488	G	A	G,G	G,G	G,G	G,G	G,G	G,G	G,G	G,G	G,G	G,G	G,G	G,G	G,G	G,G	G,G	A,A	G,G	G,G	G,G	G,G	G,G	G,G	G,G	G,G	G,G	G,G	G,G	G,G	G,G	G,G	G,G	G,G	G,G	G,G	G,G	G,G	G,G	G,G	G,G	G,G	G,G	G,G	G,G	G,G	G,G	G,G
1	22144138	A	G	A,A	G,G	G,G	A,A	A,A	A,A	A,G	A,A	A,A	A,A	A,A	G,G	A,A	G,G	A,A	A,A	A,A	A,A	G,G	A,A	G,G	G,G	A,A	G,G	G,G	G,G	G,G	G,G	A,A	A,A	G,G	G,G	A,A	A,G	G,G	A,A	G,G	A,A	A,G	A,A	G,G	G,G	G,G	G,G	G,G	A,A
1	22144203	T	A	A,A	T,T	T,T	T,T	T,T	T,T	T,T	T,T	T,T	T,T	T,T	T,T	T,A	T,T	T,T	T,T	T,T	T,T	T,T	T,T	T,T	T,T	T,T	T,T	T,T	T,T	T,T	T,T	T,T	T,T	T,T	T,T	T,T	T,A	T,T	T,T	T,T	T,T	T,T	T,T	T,A	T,T	T,T	T,T	T,T	T,T
1	22210030	C	G	C,C	C,C	C,C	G,G	C,C	G,G	C,G	G,G	C,C	G,G	G,G	C,C	C,C	C,C	C,C	C,C	G,G	C,C	C,C	C,C	C,C	C,C	C,C	C,C	C,C	C,C	C,C	C,C	C,C	G,G	C,C	C,C	C,C	C,C	C,G	C,G	C,C	C,C	C,C	C,C	C,C	C,C	C,C	C,C	C,C	C,C
1	22271253	G	A	G,G	G,G	G,G	A,A	G,G	A,A	G,A	A,A	G,G	A,A	A,A	G,G	G,G	G,G	G,G	A,A	A,A	G,G	G,G	G,A	G,G	G,G	G,G	G,G	G,G	G,G	G,G	G,G	G,G	A,A	G,G	G,G	G,G	G,G	G,G	G,G	G,G	G,G	G,G	G,G	G,G	G,G	G,G	G,G	G,G	G,G
1	22279205	C	T	C,C	T,T	C,C	C,C	C,C	C,C	C,T	C,C	C,C	C,C	C,C	C,C	T,T	T,T	C,C	C,C	C,C	C,C	C,C	C,C	T,T	T,T	T,T	C,C	C,C	C,C	C,C	T,T	C,C	C,C	T,T	T,T	C,C	C,T	T,T	T,T	C,C	C,C	T,T	C,C	T,T	T,T	T,T	T,T	T,T	T,T
1	22279831	A	C	A,A	A,A	A,A	A,A	A,A	A,A	A,A	A,A	A,A	A,A	A,A	A,A	A,A	A,A	A,A	C,C	A,A	A,A	A,A	A,A	A,A	A,A	A,A	A,A	A,A	A,A	A,A	A,A	A,A	A,A	A,A	A,A	A,A	A,A	A,A	A,A	A,A	A,A	A,A	A,A	A,A	A,A	A,A	A,A	A,A	A,A
1	22289096	A	G	A,A	A,A	A,A	A,A	G,G	A,A	A,A	A,A	A,A	A,A	A,A	A,A	G,G	A,A	G,G	G,G	A,A	A,A	G,G	G,G	A,A	A,A	G,G	A,A	A,A	A,A	G,G	A,A	A,A	A,A	A,A	A,A	A,A	A,G	A,A	G,G	G,G	G,G	A,G	G,G	A,A	A,A	A,A	A,A	A,A	A,A
1	22295639	G	A	G,G	G,G	G,G	G,G	G,G	G,G	G,G	G,G	G,G	G,G	G,G	G,G	G,G	G,G	G,G	G,G	G,G	G,G	G,G	G,G	G,G	G,G	G,G	G,A	G,A	G,G	G,G	G,G	G,G	G,G	G,G	G,G	G,G	G,G	G,G	G,G	G,G	G,A	G,G	G,G	G,G	G,G	G,G	G,G	G,A	G,G
1	22326536	C	T	C,C	C,C	C,C	C,C	C,C	C,C	C,C	C,C	C,C	C,C	C,C	C,C	C,C	C,C	C,C	T,T	C,C	C,C	C,C	C,C	C,C	C,C	C,C	C,C	C,C	C,C	C,C	C,C	C,C	C,C	C,C	C,C	C,C	C,C	C,C	C,C	C,C	C,C	C,C	C,C	C,C	C,C	C,C	C,C	C,C	C,C
1	22339750	G	C	C,C	G,G	G,G	G,G	C,C	G,G	G,G	G,G	G,G	G,G	G,G	C,C	G,G	G,G	C,C	C,C	G,G	G,G	G,G	C,C	C,C	C,C	G,G	C,C	C,C	C,C	C,C	G,G	G,G	G,G	G,G	G,G	G,G	G,C	G,G	G,G	G,G	C,C	G,G	C,C	G,G	G,G	G,G	G,G	G,G	C,C
1	22348356	A	G	A,A	A,A	A,G	A,A	A,A	A,A	A,A	A,A	A,A	A,A	A,A	A,A	A,A	A,A	A,A	A,A	A,A	A,G	A,G	A,A	G,G	A,G	A,A	A,A	A,A	A,A	A,A	A,A	A,A	A,A	A,A	A,A	G,G	A,A	A,A	A,A	A,A	A,A	A,G	A,A	A,G	A,A	A,A	A,A	A,G	A,A
1	22435033	T	C	T,T	T,T	T,T	T,T	C,C	T,T	T,T	T,T	C,C	T,T	T,T	T,T	T,T	T,T	C,C	T,T	T,T	C,C	C,C	T,T	C,C	C,C	T,T	T,T	T,T	T,T	T,T	T,T	C,C	T,T	T,T	T,T	C,C	T,C	T,T	T,T	T,T	T,T	T,T	C,C	T,C	T,T	T,T	T,T	C,C	T,T
1	22439139	G	A	G,G	G,G	A,A	G,G	G,G	G,G	G,G	G,G	G,G	G,G	G,G	G,G	A,A	G,G	G,G	A,A	G,G	G,G	G,G	G,G	G,G	G,G	A,A	G,G	G,G	G,G	G,G	G,G	G,G	G,A	G,G	G,G	G,G	G,G	G,G	A,A	G,G	G,G	G,A	G,G	G,G	G,G	G,G	G,G	G,G	G,G
1	22456399	T	G	T,T	T,T	T,T	T,T	T,T	T,T	T,T	T,T	G,G	T,T	T,T	T,T	T,T	T,T	T,T	T,T	T,T	T,T	T,T	T,T	T,T	T,T	T,T	T,T	T,T	T,T	T,T	T,T	T,G	T,T	T,T	T,T	T,T	T,T	T,T	T,T	T,T	T,T	T,T	T,G	T,G	T,G	T,G	T,G	T,T	T,T
1	22466368	C	T	C,C	C,C	C,C	C,C	C,C	C,C	C,C	C,C	C,C	C,C	C,C	C,C	C,C	C,C	C,C	C,C	C,C	T,T	C,C	C,C	C,C	C,C	C,C	C,C	C,C	C,C	C,C	C,C	C,C	C,C	C,C	C,C	T,T	C,C	C,C	C,C	C,C	C,C	C,C	C,C	C,T	C,C	C,C	C,C	C,C	C,C
1	22478482	C	T	C,C	C,C	C,C	C,C	C,C	C,C	C,C	C,C	C,C	C,C	C,C	C,C	C,T	C,T	C,C	C,C	C,C	C,C	C,C	C,C	C,C	C,C	C,C	C,C	C,C	C,C	T,T	C,C	C,C	C,C	C,C	C,C	C,C	C,C	C,C	C,C	C,C	C,C	C,C	C,C	C,C	C,C	C,C	C,C	C,C	C,C
1	22478547	G	C	G,G	G,G	G,G	G,G	G,G	G,G	G,G	G,G	G,G	G,G	G,G	G,G	G,G	G,G	G,G	G,G	G,G	C,C	G,G	G,G	G,G	G,G	G,G	G,G	G,G	G,G	G,G	G,G	G,G	G,G	G,G	G,G	C,C	G,G	G,G	G,G	G,G	G,G	G,G	G,G	G,G	G,G	G,G	G,G	G,G	G,G
1	22479898	T	C	T,T	T,T	T,T	T,T	T,T	T,T	T,T	T,T	T,T	T,T	T,T	T,T	T,T	T,T	T,T	T,T	T,T	T,T	T,T	T,T	T,T	T,T	T,T	T,T	T,T	T,T	T,T	T,T	T,T	T,T	T,T	T,C	T,T	T,T	T,T	T,T	T,T	T,T	T,T	T,T	T,T	T,T	T,T	T,T	T,T	T,T
1	22480856	G	A	G,G	G,G	G,G	G,G	G,G	G,G	G,G	G,G	G,G	G,G	G,G	G,G	G,G	G,G	G,G	G,G	G,G	A,A	G,G	G,G	G,G	G,G	G,G	G,G	G,G	G,G	G,G	G,G	G,G	G,G	G,G	G,G	A,A	G,G	G,G	G,G	G,G	G,G	G,G	G,G	G,G	G,G	G,G	G,A	G,A	G,G
1	22484331	T	A	G,G	T,T	T,T	A,A	T,T	A,A	T,A	A,A	A,A	A,A	A,A	A,A	T,T	T,T	T,A	A,A	A,A	T,T	T,T	A,A	T,T	T,T	T,T	A,A	A,A	A,A	T,T	T,T	A,A	A,A	T,T	T,T	T,T	T,T	T,A	T,T	A,A	T,T	T,T	T,T	T,T	T,T	T,T	T,T	T,T	T,T
1	22485486	A	C	C,C	A,A	A,A	C,C	A,A	C,C	A,C	C,C	C,C	C,C	C,C	C,C	A,A	A,A	A,A	C,C	C,C	A,A	A,A	C,C	A,A	A,A	A,A	C,C	C,C	C,C	A,A	A,A	C,C	C,C	A,A	A,A	A,A	A,A	A,A	A,A	A,A	A,A	A,A	A,A	A,A	A,A	A,A	A,A	A,A	A,A
1	22491258	T	A	T,T	T,T	A,A	T,T	A,A	T,T	T,T	T,T	A,A	T,T	T,T	T,T	T,T	T,T	A,A	T,T	T,T	A,A	T,T	T,T	A,A	T,T	T,T	T,T	T,T	T,T	T,T	T,T	A,A	T,T	T,T	T,T	A,A	T,A	T,T	T,T	T,T	A,A	T,T	A,A	T,T	T,T	T,T	T,T	A,A	A,A
1	22539015	C	T	C,C	C,C	C,C	C,C	C,C	C,C	C,C	C,C	C,C	C,C	C,C	C,C	C,C	C,C	C,C	C,C	C,C	C,C	C,C	C,C	C,C	C,C	C,C	C,C	C,C	C,C	C,C	C,C	C,C	C,C	C,C	C,C	C,C	C,C	C,C	C,C	C,C	C,C	C,C	C,C	C,C	C,C	C,C	C,C	C,C	C,C
1	22543766	C	T	C,C	C,C	C,C	C,C	C,C	C,C	C,C	C,C	C,C	C,C	C,C	C,C	C,C	C,C	C,C	T,T	C,C	C,C	T,T	C,C	C,C	C,C	C,C	C,C	C,C	C,C	C,C	C,C	C,C	C,C	C,C	C,C	C,C	C,C	C,T	C,C	C,C	C,C	C,C	C,C	C,C	C,C	C,C	C,C	C,C	C,C
1	22543831	G	A	G,G	G,G	G,G	G,G	G,G	G,G	G,G	G,G	G,G	G,G	G,G	G,G	G,G	G,G	G,G	A,A	G,G	G,G	G,A	G,G	G,G	G,G	G,G	G,G	G,G	G,G	G,G	G,G	G,G	G,G	G,G	G,G	G,G	G,G	G,G	G,G	G,G	G,G	G,G	G,G	G,G	G,G	G,G	G,G	G,G	G,G
1	22669412	A	C	A,A	A,A	A,A	A,A	A,A	A,A	A,A	A,A	A,A	A,A	A,A	A,A	A,A	A,A	A,A	A,A	A,A	A,A	A,A	A,A	A,A	A,A	A,A	A,A	A,A	A,A	C,C	A,A	A,A	A,A	A,A	A,A	A,A	A,A	A,A	A,A	A,A	C,C	A,A	A,A	A,A	A,A	A,A	A,A	A,A	A,A
1	22671067	T	G	T,T	T,T	T,T	T,T	T,T	T,T	T,T	T,T	T,T	T,T	T,T	T,T	T,T	T,T	T,T	T,T	T,T	T,T	T,T	T,T	T,T	T,T	T,T	T,T	T,T	T,T	G,G	T,T	T,T	T,T	T,T	T,T	T,T	T,T	T,T	T,T	T,T	G,G	T,T	T,T	T,T	T,T	T,T	T,T	T,T	G,G
1	22672042	A	T	A,A	A,A	A,A	A,A	A,A	A,A	A,A	A,A	A,A	A,A	A,A	A,A	A,A	A,A	A,A	A,A	A,A	A,A	A,A	A,A	A,A	A,A	A,A	A,A	A,A	A,A	T,T	A,A	A,A	A,A	A,A	A,A	A,A	A,A	A,A	A,A	A,A	T,T	A,A	A,A	A,A	A,A	A,A	A,A	A,A	T,T
1	22672046	A	T	A,A	A,A	A,A	A,A	A,A	A,A	A,A	A,A	A,A	A,A	A,A	A,A	A,A	A,A	A,A	A,A	A,A	A,A	A,A	A,A	A,A	A,A	A,A	A,A	A,A	A,A	T,T	A,A	A,A	A,A	A,A	A,A	A,A	A,A	A,A	A,A	A,A	T,T	A,A	A,A	A,A	A,A	A,A	A,A	A,A	T,T
1	22675928	G	A	G,A	G,A	G,A	G,A	G,G	G,G	G,G	G,G	G,G	G,G	G,G	G,G	G,G	G,G	G,G	G,G	G,G	G,G	G,G	A,A	G,G	G,G	G,G	G,G	G,G	G,G	G,G	G,G	G,G	G,G	G,G	G,G	G,G	G,G	G,G	G,G	G,G	G,G	G,G	G,G	G,G	G,G	G,G	G,G	G,G	G,G
1	22675982	A	C	A,A	A,A	A,A	A,A	A,A	A,A	A,A	A,A	A,A	A,A	A,A	A,A	A,A	A,A	A,A	A,C	A,C	A,A	A,A	A,A	A,A	A,A	A,A	A,A	A,A	A,A	C,C	A,A	A,A	A,A	A,A	A,A	A,A	A,A	A,A	A,A	A,A	A,A	A,A	A,A	A,A	A,A	A,A	A,A	A,A	A,A
1	22677387	T	G	A,C	T,T	T,T	T,T	T,G	T,T	T,T	T,T	T,T	T,T	T,T	T,T	T,T	T,T	T,T	T,T	T,T	T,T	T,G	T,G	G,G	T,T	T,T	T,T	T,T	T,T	T,T	T,T	T,T	T,T	T,T	T,T	T,T	T,T	T,T	T,T	T,T	T,T	T,T	T,T	T,T	T,T	T,T	T,T	G,G	T,T
1	22677452	C	A	C,C	C,C	C,C	C,C	C,C	C,C	C,C	C,C	C,C	C,C	C,C	C,C	C,C	C,C	C,C	C,C	C,C	C,C	C,A	C,C	A,A	C,C	C,C	C,C	C,C	C,C	C,C	C,C	C,C	C,C	C,C	C,C	C,C	C,C	C,C	C,C	C,C	C,C	C,C	C,C	C,C	C,C	C,C	C,C	A,A	C,A
1	22679464	G	T	G,G	G,G	G,G	G,G	G,G	G,G	G,G	G,G	G,G	G,G	G,G	G,G	G,G	G,G	G,G	G,G	G,G	G,G	G,G	G,G	G,G	G,G	G,G	G,G	G,G	G,G	G,G	G,G	G,G	G,G	G,G	G,G	G,G	G,G	G,G	G,G	G,G	G,G	G,G	G,G	G,G	G,G	G,G	G,G	G,G	G,G
1	22679529	C	T	C,C	C,C	T,T	C,C	C,C	C,C	C,C	C,C	C,C	C,C	C,C	C,C	T,T	C,C	C,C	C,C	C,C	C,C	C,C	C,C	C,C	C,C	T,T	C,C	C,C	C,C	C,C	C,C	C,C	C,C	C,C	C,C	C,C	C,C	C,C	T,T	C,C	T,T	C,T	C,C	C,C	C,C	C,C	C,C	C,C	T,T
1	22685321	C	A	C,C	C,C	C,C	C,C	C,C	C,C	C,C	C,C	C,C	C,C	C,C	A,A	C,C	C,C	C,C	A,A	C,C	C,C	C,A	C,C	A,A	C,C	C,C	C,C	C,C	C,C	C,C	C,C	C,C	C,C	C,C	C,C	C,C	C,C	C,C	C,C	C,C	C,C	C,C	C,C	C,C	C,C	C,C	C,C	A,A	C,C
1	22728336	A	G	A,A	A,A	A,A	A,G	A,A	A,A	A,A	A,A	A,A	A,A	A,A	A,G	A,G	A,A	A,A	A,A	A,A	A,A	A,A	A,A	A,A	A,A	A,A	A,A	A,A	A,A	A,A	A,A	A,A	A,A	A,A	A,A	A,A	A,A	A,A	A,A	A,A	A,A	A,A	A,A	A,G	A,A	A,A	A,A	A,A	A,A
1	22735009	T	G	G,G	T,T	T,T	T,T	T,T	T,T	T,T	T,T	T,T	T,T	T,T	T,T	T,T	T,T	T,T	T,T	T,T	T,T	T,G	G,G	T,T	G,G	T,T	G,G	G,G	G,G	T,T	T,T	T,T	T,T	T,T	T,T	T,T	T,G	T,T	T,T	G,G	G,G	T,T	T,T	T,T	T,T	T,T	T,T	T,T	G,G
1	22747250	C	A	C,C	C,C	A,A	C,C	C,C	C,C	C,C	C,C	C,C	C,C	C,C	A,A	C,C	C,C	C,C	A,A	C,C	A,A	C,C	C,C	C,C	C,C	C,C	C,C	C,C	C,C	A,A	C,C	C,C	C,C	C,C	C,C	A,A	C,C	C,A	C,C	C,C	A,A	C,C	C,C	C,C	C,C	C,C	C,C	C,C	C,A
1	22748161	T	C	C,C	T,C	C,C	T,T	T,T	T,T	T,T	T,T	T,T	T,C	T,T	C,C	C,C	T,C	T,T	C,C	T,T	T,C	T,T	T,T	T,T	T,T	T,T	T,T	T,T	T,T	C,C	T,T	T,T	T,T	T,T	T,T	C,C	T,T	T,C	T,C	T,T	C,C	T,T	T,T	T,T	T,T	T,T	T,T	T,T	C,C
1	22772786	T	A	T,T	T,T	T,T	T,T	T,T	T,T	T,T	T,T	T,T	T,T	T,T	T,T	T,T	T,T	T,T	T,T	T,T	T,T	T,T	T,T	T,T	T,T	T,T	T,T	T,T	T,T	T,T	T,T	T,T	T,T	T,T	T,T	T,T	T,T	T,A	T,T	T,T	T,T	T,T	T,T	T,A	T,T	T,T	T,T	T,A	T,T
1	22784490	G	C	G,C	G,G	C,C	G,G	C,C	G,G	G,G	G,G	C,C	G,G	G,G	G,G	G,G	G,G	C,C	G,G	G,G	G,G	G,G	C,C	G,G	G,G	G,G	G,G	G,G	G,G	G,G	G,G	C,C	G,G	G,G	G,G	G,G	G,C	G,G	G,G	G,G	C,C	G,G	C,C	G,G	G,G	G,G	G,G	G,G	C,C
1	22784555	A	C	A,A	A,A	A,A	A,A	A,A	A,A	A,A	A,A	A,A	A,A	A,A	A,A	A,A	A,A	A,A	A,A	A,A	C,C	A,A	A,A	A,A	A,A	A,A	A,A	A,A	A,A	A,A	A,A	A,A	A,A	A,A	A,A	C,C	A,A	A,A	A,A	A,A	A,A	A,A	A,A	A,A	A,A	A,A	A,A	A,A	A,A
1	22787872	T	G	T,T	T,T	T,T	T,T	T,T	T,T	T,T	T,T	T,T	T,T	T,T	T,T	T,T	T,T	T,T	T,T	T,T	T,T	T,G	T,T	T,T	T,T	T,T	G,G	G,G	G,G	T,T	T,T	T,T	T,T	T,G	T,T	T,T	T,T	T,T	T,T	T,T	T,T	T,T	T,T	T,T	T,T	T,T	T,T	T,T	T,T
1	22793103	T	A	T,T	T,T	T,T	T,T	T,T	T,A	T,T	T,T	T,T	T,T	T,T	T,T	T,T	T,T	T,T	T,T	T,T	T,T	T,T	T,T	T,T	T,T	T,T	T,T	T,T	T,T	T,T	T,T	T,T	T,T	T,T	T,T	T,T	T,T	T,T	T,T	T,T	T,T	T,T	T,T	T,T	T,T	T,T	T,T	T,T	T,T
1	22830479	A	T	A,A	A,A	T,T	A,A	A,A	A,A	A,A	A,A	A,A	A,A	A,A	A,A	A,A	A,A	A,A	A,A	A,A	A,A	T,T	A,A	A,A	A,A	A,A	T,T	T,T	T,T	A,A	A,A	A,A	A,A	A,A	A,A	A,A	A,A	A,A	A,A	A,A	A,A	A,A	A,A	A,A	A,A	A,A	A,A	A,A	A,A
1	22865694	A	T	A,A	A,A	A,A	A,A	A,A	A,A	A,A	A,A	A,A	A,A	A,A	A,A	A,A	A,A	A,A	T,T	A,A	A,A	A,T	A,A	T,T	A,A	A,A	A,A	A,A	A,A	T,T	A,A	A,A	A,A	A,A	A,A	A,A	A,A	A,A	A,A	A,A	A,A	A,A	A,A	A,A	A,A	A,A	A,A	T,T	A,A
1	22902552	C	T	C,C	C,C	C,C	C,C	C,C	C,C	C,C	C,C	C,C	C,C	C,C	T,T	T,T	C,C	C,C	T,T	C,C	C,C	C,C	C,C	C,C	C,C	T,T	C,C	C,C	C,C	T,T	C,C	C,C	C,C	C,C	C,C	C,C	C,C	C,C	T,T	T,T	C,C	T,T	T,T	C,C	C,C	C,C	C,C	T,T	C,C
1	22921968	C	T	C,C	C,C	C,C	C,C	T,T	C,C	C,C	C,C	C,C	C,C	C,C	C,C	C,C	C,C	T,T	C,C	C,C	C,C	C,C	C,C	C,C	C,C	C,C	C,C	C,C	C,C	C,C	C,C	C,C	C,C	C,C	C,C	C,C	C,T	C,C	C,C	C,C	C,C	C,C	T,T	C,C	C,C	C,C	C,C	C,C	C,C
1	22948985	T	C	C,C	C,C	C,C	C,C	C,C	C,C	C,C	C,C	T,T	C,C	C,C	T,T	C,C	T,T	T,T	C,C	C,C	T,T	T,T	C,C	C,C	C,C	C,C	T,T	T,T	T,T	T,T	T,T	T,T	C,C	T,T	T,T	T,T	T,T	T,T	C,C	C,C	T,T	T,C	T,C	T,T	T,T	C,C	C,C	C,C	T,T
1	22963006	T	G	G,G	G,G	G,G	G,G	G,G	G,G	G,G	G,G	T,T	G,G	G,G	T,T	G,G	T,T	G,G	G,G	G,G	T,T	T,T	G,G	G,G	G,G	G,G	T,T	T,T	T,T	T,T	T,T	T,T	G,G	T,T	T,T	T,T	T,G	T,T	G,G	G,G	T,T	G,G	G,G	T,T	T,T	G,G	G,G	G,G	T,T
1	22976109	G	A	G,G	A,A	G,G	A,A	A,A	A,A	A,A	A,A	G,G	A,A	A,A	G,G	G,G	G,G	A,A	G,G	A,A	G,G	A,A	G,G	G,G	G,G	G,G	A,A	A,A	A,A	G,G	G,G	G,G	A,A	G,G	G,G	G,G	G,A	G,G	G,G	A,A	G,G	G,G	A,A	G,G	G,G	A,A	A,A	G,G	G,G
1	22983741	T	C	T,T	C,C	T,T	C,C	T,T	C,C	C,C	C,C	T,T	C,C	C,C	T,T	T,T	T,T	T,T	T,T	C,C	T,T	T,T	T,T	T,T	T,T	T,T	T,T	T,T	T,T	T,T	T,T	T,T	C,C	T,T	T,T	T,T	T,T	T,T	T,T	T,T	T,T	T,T	T,T	T,T	T,T	C,C	C,C	T,T	T,T
1	22987590	G	A	G,G	G,G	G,G	G,G	G,G	G,G	G,G	G,G	G,G	G,G	G,G	G,G	G,G	G,G	G,G	G,G	G,G	G,G	G,G	G,G	G,G	G,G	G,G	G,G	G,G	G,G	G,G	G,G	G,G	G,G	G,G	G,G	G,G	G,G	G,G	G,G	G,G	A,A	G,G	G,G	G,G	G,G	G,G	G,G	G,G	G,G
1	23018008	C	A	C,C	C,C	C,C	C,C	C,C	C,C	C,C	C,C	C,C	C,C	C,C	C,C	A,A	C,C	C,C	C,C	C,C	C,C	C,C	C,C	C,C	C,C	A,A	C,C	C,C	C,C	C,C	C,C	C,C	C,C	C,C	C,C	C,C	C,C	C,C	A,A	A,A	C,C	A,A	C,C	C,C	C,C	C,C	C,C	C,C	C,C
1	23073613	C	T	C,T	C,C	C,C	C,C	C,C	C,C	C,C	C,C	T,T	C,T	C,C	C,C	C,C	T,T	C,C	C,C	C,C	T,T	C,C	C,C	C,C	C,C	C,C	T,T	T,T	T,T	C,C	T,T	T,T	C,C	T,T	T,T	T,T	C,T	T,T	C,C	C,C	T,T	C,C	C,C	T,T	T,T	C,C	C,C	C,C	C,C
1	23084022	G	A	G,A	G,G	G,G	G,G	A,A	G,G	G,G	G,G	G,G	G,G	G,G	G,G	A,A	G,G	A,A	A,A	G,G	A,A	G,G	A,A	A,A	G,G	A,A	G,G	G,G	G,G	A,A	G,G	G,A	G,G	G,G	G,G	A,A	G,A	G,G	A,A	G,G	G,G	G,A	A,A	G,G	G,G	G,G	G,G	G,G	G,G
1	23171340	G	A	A,A	G,G	A,A	G,G	G,G	G,A	G,G	G,G	G,G	G,G	G,G	G,G	G,G	A,A	G,G	A,A	G,G	G,G	G,G	A,A	G,G	A,A	G,G	A,A	A,A	A,A	G,G	A,A	G,G	G,G	A,A	A,A	A,A	G,A	G,A	G,G	G,A	G,G	G,A	G,G	A,A	A,A	G,G	G,G	G,G	A,A
1	23236075	T	A	A,A	T,T	T,T	T,T	T,T	T,T	T,T	T,T	T,T	T,T	T,T	T,T	T,T	A,A	T,T	A,A	T,T	T,T	T,T	A,A	T,T	T,T	T,T	A,A	A,A	A,A	A,A	A,A	T,T	T,T	A,A	A,A	A,A	T,A	T,T	T,T	A,A	T,T	T,T	T,T	A,A	A,A	T,T	T,T	T,T	T,T
1	23268348	A	C	T,T	T,T	A,C	A,A	A,A	A,A	A,A	A,A	A,A	A,A	A,A	A,A	A,A	A,A	A,A	A,A	A,A	A,A	A,A	A,A	A,A	A,A	A,A	A,A	A,A	A,A	A,C	A,A	A,A	A,A	A,A	A,A	A,A	A,A	A,A	A,A	A,A	A,A	A,A	A,A	A,A	A,A	A,A	A,A	A,A	A,A
1	23276622	G	C	G,G	G,G	C,C	G,G	G,G	G,G	G,G	G,G	G,G	G,G	G,G	G,G	G,G	G,G	G,G	G,G	G,G	G,G	G,G	G,G	C,C	G,G	G,G	G,G	G,G	G,G	G,G	G,G	G,G	G,G	G,G	G,G	G,G	G,G	C,C	G,G	G,G	G,G	G,C	G,G	G,G	G,G	G,G	G,G	C,C	C,C
1	23294089	A	T	A,A	A,A	A,A	A,A	A,A	A,A	A,A	A,A	A,A	A,A	A,A	A,A	A,A	A,A	A,A	A,A	A,A	T,T	A,A	A,A	A,A	A,A	A,A	A,A	A,A	A,A	A,A	A,A	A,A	A,A	A,A	A,A	T,T	A,A	A,A	A,A	A,A	A,A	A,A	A,A	A,A	A,A	A,A	A,A	A,A	A,A
1	23308544	G	A	G,G	G,A	G,G	G,A	G,G	G,A	G,A	G,A	G,G	G,A	G,A	G,G	G,G	G,G	G,G	G,G	G,A	G,G	G,G	G,G	G,G	G,G	G,G	G,G	G,G	G,G	G,G	G,G	G,G	G,A	G,G	G,G	G,G	G,G	G,G	G,G	G,G	G,G	G,G	G,G	G,G	G,G	G,G	G,A	G,G	G,G
1	23349621	T	C	T,T	T,T	T,T	T,T	T,T	T,T	T,T	T,T	T,T	T,T	T,T	T,T	T,T	T,T	T,T	T,T	T,T	T,T	T,T	T,T	T,T	T,T	T,T	T,T	T,T	T,T	T,T	T,T	T,T	T,T	T,T	T,T	T,T	T,T	T,T	T,T	T,T	T,T	T,T	T,T	T,T	T,T	T,T	T,T	T,T	T,T
1	23356254	C	A	T,T	C,C	C,C	C,C	A,A	C,C	C,C	C,C	A,A	C,C	C,C	A,A	C,C	C,C	A,A	C,C	C,C	C,C	C,C	C,C	C,C	C,C	C,C	C,C	C,C	C,C	A,A	C,C	A,A	C,C	C,C	C,C	C,C	C,A	C,C	C,C	C,C	C,C	C,C	A,A	C,C	C,C	C,C	C,C	C,C	C,C
1	23361836	C	G	C,C	C,C	C,C	C,C	C,C	C,C	C,C	C,C	G,G	C,C	C,C	G,G	C,C	C,C	C,C	C,C	C,C	C,C	C,C	C,C	C,C	C,C	C,C	C,C	C,C	C,C	C,G	C,C	G,G	C,C	C,C	C,C	C,C	C,C	C,C	C,C	C,C	C,C	C,C	C,C	C,C	C,C	C,C	C,C	C,C	C,C
1	23376584	A	T	A,A	A,A	A,A	A,A	A,A	A,A	A,A	A,A	T,T	A,A	A,T	A,A	A,A	A,A	A,A	A,A	A,A	A,A	A,A	A,A	A,A	A,A	A,A	A,A	A,A	A,A	A,A	A,A	T,T	A,A	A,A	A,A	A,A	A,T	A,A	A,A	A,A	A,A	A,A	A,A	A,A	A,A	A,A	A,A	A,A	A,A
1	23427806	A	G	G,G	G,G	A,A	G,G	A,A	G,G	G,G	G,G	A,A	G,G	G,G	G,G	G,G	A,A	A,A	A,A	G,G	G,G	G,G	G,G	A,A	A,A	A,A	G,G	G,G	G,G	G,G	A,A	A,A	G,G	A,A	A,A	G,G	A,A	G,G	G,G	G,G	G,G	G,G	A,A	A,A	A,A	G,G	G,G	A,A	G,G
1	23433945	G	T	G,G	G,G	G,G	G,G	G,G	G,G	G,G	G,G	G,G	G,G	G,G	G,G	T,T	T,T	G,G	G,G	G,G	G,G	G,G	G,G	G,G	G,G	T,T	G,G	G,G	G,G	G,G	G,G	G,G	G,G	G,G	G,G	G,G	G,G	G,G	T,T	G,G	G,G	G,T	G,G	G,G	G,G	G,G	G,G	G,G	G,G
1	23453299	G	A	G,G	G,G	G,G	G,G	G,G	G,G	G,G	G,G	G,G	G,G	G,G	G,G	G,G	G,G	G,G	G,G	G,G	G,G	G,G	G,G	G,G	G,G	G,G	G,G	G,G	G,G	A,A	G,G	G,G	G,G	G,G	G,G	G,G	G,G	G,G	G,G	G,G	G,G	G,G	G,G	G,G	G,G	G,G	G,G	G,G	G,G
1	23522757	A	T	A,A	A,A	A,A	A,A	A,T	A,A	A,A	A,A	A,A	A,A	A,A	A,A	A,A	A,A	A,A	A,A	A,A	A,A	A,A	A,A	A,A	A,A	A,A	A,A	A,A	A,A	A,T	A,A	A,A	A,A	A,A	A,A	A,A	A,A	A,T	A,T	A,A	A,A	A,A	A,A	A,A	A,A	A,A	A,A	A,A	A,A
1	23523653	T	G	T,T	T,T	T,T	T,T	T,T	T,T	T,T	T,T	T,T	T,T	T,T	T,T	T,T	T,T	T,T	T,T	T,T	T,T	T,T	T,T	T,T	T,T	T,T	T,T	T,T	T,T	G,G	T,T	T,T	T,T	T,T	T,T	T,T	T,T	G,G	T,T	T,T	T,T	T,T	T,T	T,T	T,T	T,T	T,T	T,T	T,T
1	23536968	C	G	G,G	C,C	C,C	C,C	G,G	C,C	C,C	C,C	C,C	C,C	C,C	C,C	C,C	C,C	G,G	C,C	G,G	C,C	C,C	G,G	C,C	C,C	C,C	C,C	C,C	C,C	G,G	C,C	C,C	C,C	C,C	C,C	C,C	C,G	G,G	C,C	C,C	G,G	C,G	G,G	C,C	C,C	C,C	C,C	C,C	C,C
1	23559158	A	G	A,A	A,A	A,A	A,A	A,A	A,A	A,A	A,A	A,A	A,A	A,A	A,A	A,A	A,A	A,A	A,A	A,A	A,A	A,A	A,A	A,A	A,A	A,A	A,A	A,A	A,A	A,A	A,A	A,A	A,A	A,G	A,A	A,A	A,A	A,A	A,A	A,A	A,A	A,A	A,A	A,A	A,A	A,A	A,A	A,A	A,A
1	23559223	A	G	A,A	A,A	A,A	A,A	A,A	A,A	A,A	A,A	A,A	A,A	A,A	G,G	A,A	G,G	A,A	G,G	A,A	A,A	A,A	A,A	A,A	A,A	A,A	A,A	A,A	A,A	A,A	G,G	A,A	A,A	G,G	G,G	A,A	A,G	A,A	A,A	A,A	A,A	A,A	A,A	G,G	G,G	A,A	A,A	A,A	A,A
1	23621727	C	T	C,C	T,T	C,C	T,T	T,T	T,T	T,T	T,T	T,T	T,T	T,T	T,T	T,T	C,C	T,T	C,C	C,C	C,C	C,C	C,C	C,C	C,C	T,T	C,C	C,C	C,C	T,T	C,C	C,C	T,T	C,C	C,C	C,C	C,T	T,T	T,T	T,T	C,C	T,T	T,T	C,C	C,C	T,T	T,T	C,C	T,T
1	23642865	T	C	T,T	C,C	T,T	C,C	T,T	C,C	C,C	C,C	T,C	C,C	C,C	C,C	T,T	C,C	T,T	T,T	T,T	T,T	T,T	T,T	T,T	T,T	T,T	T,T	T,T	T,T	T,T	C,C	T,T	C,C	C,C	C,C	T,T	T,C	T,T	T,T	T,T	C,C	T,T	T,T	C,C	C,C	C,C	C,C	T,T	T,T
1	23656812	T	C	T,T	T,T	T,T	T,T	T,T	T,T	T,T	T,T	T,T	T,T	T,T	T,T	C,C	T,T	T,T	T,T	T,T	T,T	T,T	T,T	T,T	T,T	C,C	T,T	T,T	T,T	T,T	T,T	T,T	T,T	T,T	T,T	T,T	T,T	T,T	C,C	C,C	T,T	C,C	T,T	T,T	T,T	T,T	T,T	T,T	T,T
1	23662119	T	A	T,T	A,A	T,T	T,A	T,T	A,A	A,A	A,A	T,T	A,A	A,A	T,T	T,T	T,T	T,T	T,T	T,T	T,T	T,T	T,T	T,T	T,T	T,T	T,T	T,T	T,T	T,T	T,T	T,T	A,A	T,T	T,T	T,T	T,T	T,T	T,T	T,T	T,T	T,T	T,T	T,T	T,T	A,A	A,A	T,T	T,T
1	23697597	G	T	T,T	G,G	G,G	G,G	G,G	G,G	G,G	G,G	G,G	G,G	G,G	T,T	G,G	G,G	G,G	G,G	G,G	G,G	G,G	T,T	G,G	G,G	G,G	G,G	G,G	G,G	G,G	G,G	G,G	G,G	G,G	G,G	G,G	G,G	G,G	G,G	G,G	G,G	G,T	G,G	G,G	G,G	G,G	G,G	G,G	G,G
1	23704535	G	A	G,G	G,G	A,A	G,G	A,A	G,G	G,G	G,G	G,G	G,G	G,G	G,G	G,A	G,G	G,A	G,G	G,G	A,A	G,A	G,A	G,A	G,G	G,G	G,G	G,G	G,G	G,G	G,G	G,G	G,G	G,G	G,G	A,A	G,A	G,G	G,G	G,G	G,G	G,G	A,A	G,A	G,G	G,G	G,G	A,A	G,G
1	23730062	T	A	T,T	A,A	T,T	A,A	T,T	A,A	A,A	A,A	T,T	A,A	A,A	T,T	T,T	T,T	T,T	T,T	A,A	A,A	A,A	T,T	T,T	T,T	T,T	T,T	T,T	T,T	A,A	T,T	T,T	A,A	T,T	T,T	T,T	T,T	T,T	T,T	T,T	A,A	T,T	T,T	T,T	T,T	A,A	A,A	T,T	T,T
1	23731570	T	G	T,T	T,T	T,T	T,T	T,T	T,T	T,T	T,T	T,T	T,T	T,T	T,T	T,T	T,T	T,T	T,T	G,G	T,T	T,T	T,T	T,T	T,T	T,T	T,T	T,T	T,T	T,T	T,T	T,T	T,T	T,T	T,T	T,T	T,T	T,T	T,T	T,T	G,G	T,T	T,T	T,T	T,T	T,T	T,T	T,T	T,T
1	23738275	C	G	C,C	C,C	C,C	C,C	C,C	C,C	C,C	C,C	C,C	C,C	C,C	C,C	G,G	C,C	C,C	C,C	C,C	C,C	G,G	C,C	C,C	G,G	G,G	G,G	G,G	G,G	C,C	C,C	C,C	C,C	C,C	C,C	C,C	C,C	G,G	G,G	G,G	C,C	G,G	C,C	C,C	C,C	C,C	C,C	C,C	C,C
1	23755620	T	A	T,T	T,T	T,T	T,T	T,T	T,T	T,T	T,T	T,T	T,T	T,T	T,T	T,T	A,A	T,T	T,T	T,T	T,T	T,T	T,T	T,T	T,T	T,T	T,T	T,T	T,T	T,T	A,A	T,T	T,T	A,A	A,A	T,T	T,A	A,A	A,A	T,T	T,T	T,T	T,T	A,A	A,A	T,T	T,T	T,T	A,A
1	23776616	C	A	C,C	A,A	A,A	A,A	C,C	A,A	A,A	A,A	C,C	A,A	A,A	C,C	C,C	C,C	C,C	C,C	C,C	C,C	C,C	C,C	C,C	C,C	C,C	C,C	C,C	C,C	C,C	C,C	C,C	A,A	C,C	C,C	C,C	C,C	C,C	C,C	C,C	C,C	C,C	C,C	C,C	C,C	A,A	A,A	C,C	C,C
1	23782831	C	T	T,T	C,C	C,C	C,C	C,C	C,C	C,C	C,C	C,C	C,C	C,C	C,C	C,C	C,C	C,C	C,C	T,T	C,C	C,C	T,T	C,C	C,C	C,C	C,C	C,C	C,C	C,C	C,C	C,C	C,C	C,C	C,C	C,C	C,C	C,C	C,C	C,C	C,C	C,C	C,C	C,C	C,C	C,C	C,C	C,C	C,C
1	23798122	T	C	T,T	T,T	T,T	T,T	T,T	T,T	T,T	T,T	T,T	T,T	T,T	T,T	T,T	T,T	T,T	T,T	T,T	T,T	C,C	T,T	T,T	C,C	T,T	C,C	C,C	C,C	T,T	T,T	T,T	T,T	T,T	T,T	T,T	T,T	T,T	T,T	C,C	T,T	T,T	T,T	T,T	T,T	T,T	T,T	T,T	T,T
1	23801482	G	T	G,G	G,G	G,G	G,G	G,G	G,G	G,G	G,G	G,G	G,G	G,G	G,G	G,G	G,G	G,G	G,G	G,G	G,G	G,G	G,G	G,G	G,G	G,G	G,G	G,G	G,G	G,G	G,G	G,G	G,G	G,G	G,G	G,G	G,G	T,T	G,G	G,G	G,G	G,G	G,G	G,G	G,G	G,G	G,G	G,G	G,G
1	23822488	T	C	T,T	T,T	T,T	T,T	T,T	T,T	T,C	T,T	T,T	T,T	T,T	T,T	T,T	T,T	T,C	T,T	T,T	T,T	T,T	T,T	T,T	T,T	T,T	T,T	T,T	T,T	T,T	T,T	T,T	T,T	T,T	T,T	T,T	T,T	T,T	T,T	T,T	T,T	T,T	T,T	T,T	T,T	T,T	T,T	T,T	T,T
1	23833851	A	G	A,A	A,A	A,A	A,A	A,A	A,A	A,A	A,A	A,A	A,A	A,G	G,G	G,G	A,A	A,A	A,A	A,A	A,A	A,A	A,A	A,A	A,A	A,A	A,A	A,A	A,A	A,A	A,A	A,A	A,A	A,A	A,A	A,A	A,A	A,A	A,A	A,A	G,G	G,G	A,A	A,A	A,A	A,A	A,A	A,A	A,A
1	23841102	A	G	A,A	A,A	A,A	A,A	A,G	A,A	A,A	A,A	A,A	A,A	A,A	G,G	G,G	A,A	A,A	A,A	G,G	A,A	A,A	A,A	A,A	A,A	A,A	A,A	A,A	A,A	G,G	A,A	A,A	A,A	A,A	A,A	A,A	A,A	A,G	A,G	A,A	A,G	A,G	A,A	A,A	A,A	A,A	A,A	A,A	A,A
1	23846900	T	A	T,T	T,T	T,T	T,T	T,T	T,T	T,T	T,T	T,T	T,T	T,A	T,T	T,T	T,T	T,T	T,T	A,A	T,T	T,T	T,T	T,T	T,T	T,T	T,T	T,T	T,T	A,A	T,T	T,T	T,T	T,T	T,T	T,T	T,T	T,T	T,T	T,T	T,T	T,T	T,T	T,T	T,T	T,T	T,T	T,T	T,T
1	23850843	A	T	T,T	T,T	A,A	T,T	A,A	T,T	T,T	T,T	A,A	T,T	T,T	T,T	T,T	A,A	A,A	A,A	A,A	A,A	A,A	A,A	A,A	A,A	T,T	T,T	T,T	T,T	T,T	A,A	A,A	T,T	A,A	A,A	A,A	A,A	A,A	T,T	T,T	A,A	T,T	A,A	A,A	A,A	T,T	T,T	A,A	A,A
1	23961291	A	C	T,T	A,A	A,A	A,A	A,A	A,A	A,A	A,A	A,A	A,A	A,A	A,A	A,A	A,A	A,A	A,A	A,A	A,A	A,A	A,A	A,A	A,A	A,A	C,C	C,C	C,C	C,C	A,A	A,A	A,A	A,A	A,A	A,A	A,A	A,A	A,A	C,C	A,A	A,A	A,A	A,A	A,A	A,A	A,A	A,A	A,A
1	23986980	C	G	C,C	C,C	C,C	C,C	C,C	C,C	C,C	C,C	C,C	C,C	C,C	C,C	C,C	C,C	C,C	C,C	G,G	C,C	C,C	C,C	C,C	C,C	C,C	C,C	C,C	C,C	C,C	C,C	C,C	C,C	C,C	C,C	C,C	C,C	C,C	C,C	C,C	C,C	C,G	C,C	C,C	C,C	C,C	C,C	C,C	C,C
1	23999441	T	C	T,T	T,T	C,C	T,T	T,T	T,T	T,T	T,T	T,T	T,T	T,T	T,T	T,T	T,T	T,T	C,C	T,T	C,C	T,T	T,T	C,C	C,C	C,C	T,T	T,T	T,T	T,T	T,T	T,T	T,T	T,T	T,T	C,C	T,T	C,C	C,C	C,C	C,C	C,C	T,T	T,T	T,T	T,T	T,T	C,C	C,C
1	24006045	G	C	G,G	G,G	G,G	G,G	G,G	G,G	G,G	G,G	G,G	G,G	G,G	G,G	G,G	G,G	G,G	G,G	C,C	G,G	G,G	G,G	G,G	G,G	G,G	G,G	G,G	G,G	G,G	G,G	G,G	G,G	G,G	G,G	G,G	G,G	G,G	G,G	G,G	G,G	G,G	G,G	G,G	G,G	G,G	G,G	G,G	G,G
1	24007635	C	T	G,G	T,T	C,C	T,T	C,C	T,T	T,T	T,T	C,C	T,T	T,T	C,C	C,C	C,C	C,C	C,C	C,C	C,C	C,C	C,C	C,C	C,C	C,C	C,C	C,C	C,C	C,C	C,C	C,C	T,T	C,C	C,C	C,C	C,C	C,C	C,C	C,C	C,C	C,C	C,C	C,C	C,C	T,T	T,T	C,C	C,C
1	24032757	C	T	C,C	C,C	C,C	C,C	C,C	C,C	C,C	C,C	C,C	C,C	C,C	T,T	C,C	T,T	C,C	C,C	C,C	C,C	C,C	C,C	C,C	C,C	C,C	C,C	C,C	C,C	C,T	T,T	C,C	C,C	T,T	T,T	C,C	C,T	C,C	C,C	C,C	C,C	C,C	C,C	C,T	T,T	C,C	C,C	C,C	C,C
1	24066832	C	A	C,C	A,A	C,C	A,A	C,C	A,A	A,A	A,A	C,C	A,A	C,A	C,C	C,C	C,C	C,C	C,C	C,C	C,C	C,C	C,C	C,C	C,C	C,C	C,C	C,C	C,C	C,C	C,C	C,C	A,A	C,C	C,C	C,C	C,C	C,C	C,C	C,C	C,C	C,C	C,C	C,C	C,C	A,A	A,A	C,C	C,C
1	24098439	T	C	C,C	T,T	T,T	T,T	T,T	T,T	T,T	T,T	T,T	T,T	T,T	T,T	T,T	T,C	T,T	T,T	T,T	T,T	T,T	C,C	T,T	T,T	T,T	T,T	T,T	T,T	T,T	T,T	T,T	T,T	T,T	T,T	T,T	T,T	T,T	T,T	T,T	T,T	T,T	T,T	T,T	T,T	T,T	T,C	T,T	T,T
1	24106420	C	A	A,A	A,A	A,A	A,A	C,C	A,A	A,A	A,A	C,C	A,A	A,A	A,A	A,A	C,C	C,C	C,C	C,C	C,C	C,C	A,A	C,C	C,C	A,A	A,A	A,A	A,A	C,C	C,C	C,C	A,A	C,C	C,C	C,C	C,C	C,C	A,A	A,A	A,A	A,A	C,C	C,C	C,C	A,A	A,A	C,C	C,C
1	24152315	C	T	C,C	C,C	C,C	C,C	C,C	C,C	C,C	C,C	C,C	C,C	C,C	C,C	C,C	C,C	C,C	C,C	C,C	C,C	C,C	C,C	C,C	C,C	C,C	C,C	C,C	C,C	C,C	C,C	C,C	C,C	C,C	C,C	C,C	C,C	C,C	C,C	C,C	C,C	C,C	C,C	C,C	C,C	C,C	C,T	C,C	C,C
1	24160890	G	A	G,G	G,G	G,G	G,A	G,G	G,G	G,G	G,G	G,G	G,G	G,G	G,G	G,G	G,G	G,G	G,G	G,G	G,G	G,G	G,G	G,G	G,G	G,G	G,G	G,G	G,G	G,G	G,G	G,G	G,G	G,G	G,G	G,G	G,G	G,G	G,G	G,G	G,G	G,G	G,G	G,G	G,G	G,G	G,G	G,G	G,G
1	24193547	G	C	G,G	G,G	G,G	G,G	G,G	G,G	G,G	G,G	G,G	G,G	G,G	G,G	C,C	G,G	G,G	G,G	G,G	G,G	G,G	G,G	G,G	G,G	C,C	G,G	G,G	G,G	G,G	G,G	G,G	G,G	G,G	G,G	G,G	G,G	G,G	C,C	G,G	G,G	G,C	G,G	G,G	G,G	G,G	G,G	G,G	G,G
1	24197229	T	A	T,T	T,T	T,T	T,T	T,T	T,T	T,T	T,T	T,T	T,T	T,T	T,T	T,A	T,T	T,T	T,T	T,T	T,T	T,T	T,T	T,T	T,T	A,A	T,T	T,T	T,T	T,T	T,T	T,T	T,T	T,T	T,T	T,T	T,A	T,T	A,A	T,T	T,T	T,A	T,T	T,T	T,T	T,T	T,T	T,T	T,T
1	24197775	G	A	G,G	G,G	A,A	G,G	G,G	G,G	G,G	G,G	G,G	G,G	G,G	G,G	G,G	G,G	G,G	A,A	G,G	A,A	G,G	G,G	A,A	G,G	G,G	G,G	G,G	G,G	G,G	G,G	G,G	G,G	G,G	G,G	A,A	G,G	A,A	A,A	A,A	A,A	A,A	G,G	G,G	G,G	G,G	G,G	A,A	A,A
1	24205531	C	T	C,C	C,C	C,C	C,C	C,C	C,C	C,C	C,C	C,C	C,T	C,C	C,C	C,C	C,C	C,C	C,C	C,C	C,C	C,C	C,C	C,C	C,C	C,C	C,C	C,C	C,C	C,C	C,C	C,C	C,T	C,C	C,C	C,C	C,C	C,C	C,C	C,C	C,C	C,C	C,C	C,C	C,C	C,C	C,C	C,C	C,T
1	24213701	G	A	G,G	G,G	G,G	G,G	G,G	G,G	G,G	G,G	A,A	G,G	G,G	A,A	G,G	G,G	G,G	G,G	G,G	G,G	G,G	G,G	G,G	G,G	G,G	G,G	G,G	G,G	A,A	G,G	A,A	G,G	G,G	G,G	G,G	G,G	G,G	G,G	G,G	G,G	G,G	G,G	G,G	G,G	G,G	G,G	G,G	G,G
1	24244730	A	T	A,A	A,A	A,A	A,A	A,A	A,A	A,A	A,A	A,A	A,A	A,A	A,A	A,A	A,A	A,A	A,A	A,A	A,A	A,A	A,A	A,A	T,T	A,A	T,T	T,T	T,T	T,T	T,T	A,A	A,A	A,A	A,A	A,A	A,A	A,A	A,A	T,T	A,A	A,A	A,A	A,A	A,A	A,A	A,A	A,A	A,A
1	24304511	T	C	C,C	T,T	T,T	T,T	T,T	T,T	T,T	T,T	T,T	T,T	T,T	C,C	T,T	T,T	T,T	T,T	T,T	T,T	T,C	C,C	T,T	T,T	T,T	C,C	C,C	C,C	T,T	T,T	T,T	T,T	T,C	T,T	T,T	T,T	T,T	T,T	T,T	C,C	T,T	T,T	T,T	T,T	T,T	T,T	T,T	T,T
1	24304576	G	C	C,C	G,G	G,G	G,G	G,G	G,G	G,G	G,G	G,G	G,G	G,G	C,C	G,G	G,G	G,G	G,G	G,G	G,G	G,C	C,C	G,G	C,C	G,G	C,C	C,C	C,C	G,G	G,G	G,G	G,G	G,G	G,G	G,G	G,G	G,G	G,G	C,C	C,C	G,G	G,G	G,G	G,G	G,G	G,G	G,C	G,G
1	24319905	G	T	G,G	G,G	G,G	G,G	G,G	G,G	G,G	G,G	G,G	G,G	G,G	G,G	G,G	G,G	G,G	G,G	G,G	G,G	G,G	G,G	G,G	G,G	G,G	G,G	G,G	G,G	T,T	G,G	G,G	G,G	G,G	G,G	G,G	G,G	G,G	G,G	G,G	G,G	G,T	G,G	G,G	G,G	G,G	G,G	G,G	G,G
1	24333502	G	C	G,G	C,C	G,G	C,C	C,C	C,C	C,C	C,C	G,G	C,C	C,C	G,G	G,G	G,G	C,C	G,G	G,G	G,G	G,G	G,G	G,G	G,G	G,G	G,G	G,G	G,G	G,G	G,G	G,G	C,C	G,G	G,G	G,G	G,C	G,G	G,G	G,G	G,G	G,G	C,C	G,G	G,G	C,C	C,C	G,G	G,G
1	24372518	C	T	C,C	C,C	C,C	C,C	C,C	C,C	C,T	C,C	C,C	C,C	C,C	C,C	C,C	C,C	C,C	C,C	C,C	C,C	C,C	C,C	C,C	C,C	C,C	C,C	C,C	C,C	C,C	C,C	C,C	C,C	C,C	C,C	C,C	C,C	C,C	C,C	C,C	C,C	C,C	C,C	C,C	C,C	C,C	C,C	C,C	C,C
1	24379243	C	T	T,T	T,T	C,C	T,T	C,C	T,T	T,T	T,T	T,T	T,T	T,T	C,C	C,C	C,C	C,C	C,C	C,C	C,C	C,C	T,T	C,C	C,T	C,C	C,C	C,C	C,C	C,C	C,C	T,T	C,C	C,C	C,C	C,C	C,C	C,C	C,C	C,C	C,C	C,C	C,C	C,C	C,C	T,T	T,T	C,C	C,C
1	24412620	C	T	C,C	C,C	C,C	C,C	C,C	C,C	C,C	C,C	C,C	C,C	C,C	C,C	C,C	C,C	C,C	C,C	C,C	C,C	C,C	C,C	C,C	C,C	C,C	C,C	C,C	C,C	C,C	C,C	C,C	C,C	C,C	C,C	C,C	C,C	T,T	C,C	C,C	C,C	C,C	C,C	C,C	C,C	C,C	C,C	C,C	C,C
1	24418574	A	C	A,A	A,A	A,A	A,A	A,A	A,A	A,A	A,A	A,A	A,A	A,A	A,A	A,A	A,A	A,A	A,A	A,A	A,A	A,A	A,A	A,A	A,A	A,A	A,A	A,A	A,A	C,C	A,A	A,A	A,A	A,A	A,A	A,A	A,A	A,A	A,A	A,A	A,A	A,A	A,A	A,A	A,A	A,A	A,A	A,A	A,A
1	24435674	G	T	G,G	G,G	T,T	G,G	G,G	G,G	G,G	G,G	G,G	G,G	G,G	T,T	G,G	G,G	G,G	G,G	G,G	G,G	G,T	G,G	T,T	T,T	G,G	G,G	G,G	G,G	G,G	G,G	G,G	G,G	G,G	G,G	G,G	G,G	G,G	G,G	G,G	G,G	G,G	G,G	G,G	G,G	G,G	G,G	T,T	T,T
1	24438737	T	A	T,T	T,T	A,A	T,T	T,T	T,T	T,A	T,T	T,T	T,T	T,T	T,T	T,T	T,T	T,T	T,A	T,T	T,T	T,A	T,T	A,A	T,T	T,T	T,T	T,T	T,T	T,T	T,T	T,T	T,T	T,T	T,T	T,T	T,T	T,T	T,T	T,T	T,T	T,T	T,T	T,T	T,T	T,T	T,T	A,A	T,T
1	24531530	C	A	C,C	C,C	C,C	C,C	C,C	C,C	C,C	C,C	A,A	C,C	C,C	C,C	C,C	C,C	C,C	C,C	C,C	C,C	C,C	C,C	C,C	C,C	C,C	C,C	C,C	C,C	C,C	C,C	A,A	C,C	C,C	C,C	C,C	C,C	C,C	C,C	C,C	C,C	C,A	C,C	C,C	C,C	C,C	C,C	C,C	C,C
1	24539877	A	T	A,A	T,T	A,A	T,T	A,A	T,T	T,T	T,T	A,A	T,T	A,T	A,A	A,A	A,A	A,A	A,A	A,A	A,A	A,A	A,A	A,A	T,T	T,T	A,A	A,A	T,T	T,T	A,A	A,A	A,A	A,A	A,A	A,A	A,A	A,A	A,A	T,T	A,A	A,A	A,A	A,A	A,A	T,T	T,T	A,A	A,A
1	24638793	T	C	T,T	C,C	T,T	C,C	T,T	C,C	C,C	C,C	C,C	C,C	C,C	T,T	T,T	T,T	T,T	T,T	C,C	T,T	T,T	T,T	T,T	T,T	T,T	C,C	C,C	T,T	T,T	T,T	C,C	T,T	T,T	T,T	T,T	T,T	C,C	T,T	T,T	T,T	T,T	T,T	T,T	T,T	C,C	C,C	T,T	T,T
1	24656374	A	T	A,A	A,A	A,A	A,A	A,A	A,A	A,A	A,A	A,A	A,A	A,A	A,A	T,T	A,A	A,A	A,A	A,A	A,A	A,A	A,A	A,A	A,A	T,T	A,A	A,A	A,A	A,A	A,A	A,A	A,A	A,A	A,A	A,A	A,A	A,A	T,T	T,T	A,A	A,T	A,A	A,A	A,A	A,A	A,A	A,A	A,A
1	24657128	C	A	C,C	C,C	C,C	C,C	C,C	C,C	C,C	C,C	C,C	C,C	C,C	C,C	C,C	C,C	C,C	C,C	C,C	C,C	C,C	C,C	C,C	A,A	C,C	C,C	C,C	A,A	A,A	C,C	C,C	C,C	C,C	C,C	C,C	C,C	C,C	C,C	A,A	A,A	C,C	C,C	C,C	C,C	C,C	C,C	C,C	A,A
1	24666348	G	A	G,G	G,G	G,G	G,G	G,G	G,G	G,G	G,G	G,G	G,G	G,G	G,G	A,A	G,G	G,G	G,G	G,G	G,G	G,G	G,G	G,G	G,G	A,A	G,G	G,G	G,G	G,G	G,G	G,G	G,G	G,G	G,G	G,G	G,G	G,G	A,A	G,G	G,G	A,A	G,G	G,G	G,G	G,G	G,G	G,G	G,G
1	24666691	T	C	T,T	T,T	T,T	T,T	T,T	T,T	T,T	T,T	T,T	T,T	T,T	T,T	T,T	C,C	T,T	T,T	T,T	T,T	T,T	T,T	T,T	T,T	T,T	C,C	C,C	T,T	T,T	C,C	T,T	T,T	C,C	C,C	T,T	T,C	T,T	T,T	T,T	T,T	T,T	T,T	C,C	C,C	T,T	T,T	T,T	T,T
1	24726327	A	G	A,A	A,A	A,A	A,A	A,A	A,A	A,A	A,A	A,A	A,A	A,A	A,A	G,G	A,A	A,A	A,A	A,A	A,A	A,A	A,A	A,A	A,A	G,G	A,A	A,A	A,A	A,A	A,A	A,A	A,A	A,A	A,A	A,A	A,A	A,A	G,G	A,A	A,A	A,G	A,A	A,A	A,A	A,A	A,A	A,A	A,A
1	24740166	C	A	C,C	C,C	C,C	C,C	C,C	C,C	C,C	C,C	C,C	C,C	C,C	C,C	C,C	C,C	C,C	C,C	C,C	C,C	C,C	C,A	C,C	C,C	C,C	C,A	C,C	C,C	C,C	C,C	C,C	C,C	C,C	C,C	C,C	C,C	C,C	C,C	C,C	C,C	C,C	C,C	C,C	C,C	C,C	C,C	C,C	C,C
1	24821630	G	C	G,G	G,G	G,G	G,G	G,G	G,G	G,G	G,G	G,G	G,G	G,G	G,G	C,C	G,G	G,G	G,G	C,C	G,G	G,G	G,G	G,G	G,G	C,C	G,C	G,C	G,G	G,G	G,C	G,G	G,G	G,G	G,G	G,G	G,G	G,G	C,C	G,G	G,G	G,C	G,G	G,G	G,G	G,G	G,G	G,G	G,G
1	24865964	C	T	C,C	T,T	C,C	T,T	C,C	T,T	T,T	T,T	C,C	T,T	T,T	T,T	C,C	C,C	C,C	C,C	T,T	C,C	C,C	C,C	C,C	C,C	C,C	C,C	C,C	C,C	C,C	C,C	C,C	C,C	C,C	C,C	C,C	C,C	C,C	C,C	C,C	C,C	C,C	C,C	C,T	C,C	T,T	T,T	C,T	C,C
1	24888807	C	T	C,C	C,C	C,C	C,C	C,C	C,C	C,C	C,C	C,C	C,C	C,C	C,C	C,T	C,C	C,C	C,C	C,C	C,C	C,T	C,C	C,C	C,C	C,T	C,C	C,C	C,C	C,C	C,C	C,C	C,C	C,C	C,C	C,C	C,T	C,C	C,T	C,T	C,C	C,T	C,C	C,C	C,C	C,C	C,C	C,C	C,C
1	24890346	C	T	C,C	C,C	C,C	C,C	T,T	C,C	C,C	C,C	C,C	C,C	C,C	C,C	C,C	C,C	T,T	C,C	C,C	C,C	C,C	C,C	C,C	C,C	C,C	C,C	C,C	C,C	C,C	C,C	C,C	T,T	C,C	C,C	C,C	C,T	C,C	C,C	C,C	T,T	C,C	T,T	C,C	C,T	C,C	C,C	C,C	C,C
1	25014619	G	A	A,A	A,A	G,G	G,A	A,A	A,A	A,A	A,A	A,A	A,A	A,A	A,A	A,A	G,G	A,A	G,G	A,A	G,G	G,G	A,A	G,G	G,G	A,A	G,G	G,G	G,G	G,G	G,G	A,A	A,A	G,G	G,G	G,G	G,A	G,G	A,A	G,G	G,G	A,A	A,A	G,A	G,G	A,A	A,A	G,G	G,A
1	25037599	A	G	A,A	A,A	A,A	A,A	A,G	A,A	A,A	A,A	A,A	A,A	A,A	A,A	A,A	A,A	A,A	G,G	A,A	G,G	A,G	A,A	G,G	A,A	A,A	A,A	A,A	A,A	A,A	A,A	A,A	A,A	A,A	A,A	G,G	A,G	A,A	A,A	A,A	A,A	A,G	A,A	A,A	A,A	A,A	A,A	G,G	A,A
1	25065410	T	G	T,T	T,T	T,T	T,T	T,T	T,T	T,T	T,T	T,T	T,T	T,T	T,T	T,T	T,T	T,T	T,T	T,T	T,T	T,T	T,T	T,T	T,T	T,T	T,T	T,T	T,T	T,T	T,T	T,T	T,T	T,T	T,T	T,T	T,T	T,T	T,T	T,T	T,T	T,T	T,T	T,T	T,T	T,T	T,T	T,T	T,T
1	25081415	C	T	T,T	C,C	T,T	C,T	C,C	C,C	C,C	C,C	C,C	C,C	C,C	C,C	C,C	T,T	C,C	C,C	C,T	C,C	C,C	C,C	C,C	T,T	C,C	T,T	T,T	T,T	C,C	T,T	C,C	C,C	T,T	T,T	C,C	C,T	C,T	C,C	T,T	C,C	C,C	C,C	T,T	T,T	C,C	C,C	C,C	C,C
1	25081962	C	A	A,A	C,C	C,C	C,C	C,C	C,C	C,C	C,C	C,C	C,C	C,C	C,C	C,C	C,C	C,C	C,C	C,C	C,C	C,C	A,A	C,C	C,C	C,C	C,C	C,C	C,C	C,C	C,C	C,C	C,A	C,C	C,C	C,C	C,C	A,A	C,C	C,C	C,C	C,C	C,C	C,C	C,C	C,C	C,C	C,C	C,C
1	25087355	A	G	C,C	A,A	A,A	A,A	A,A	A,A	A,A	A,A	A,A	A,A	A,A	A,A	A,A	A,A	A,A	A,A	A,A	A,A	A,A	A,A	A,A	A,A	A,A	A,A	A,A	A,A	A,A	A,A	A,A	A,A	A,A	A,A	A,A	A,G	A,G	A,A	A,A	A,A	A,A	A,A	A,A	A,A	A,A	A,A	A,A	A,A
1	25087420	C	A	A,A	C,C	C,C	C,C	C,C	C,C	C,C	C,C	C,C	C,C	C,C	C,C	A,A	C,C	C,C	C,C	C,C	C,C	C,C	C,C	C,C	C,C	A,A	C,C	C,C	C,C	C,C	C,C	C,C	C,C	C,C	C,C	C,C	C,C	C,C	A,A	A,A	C,C	C,A	C,C	C,C	C,C	C,C	C,C	C,C	C,C
1	25127575	G	T	G,G	G,G	G,G	G,G	G,G	G,G	G,G	G,G	G,G	G,G	G,G	G,G	T,T	G,G	G,G	G,G	G,G	G,G	G,G	G,G	G,G	G,G	G,T	G,G	G,G	G,G	G,G	G,G	G,G	G,G	G,G	G,G	G,G	G,G	G,G	T,T	G,G	G,G	G,T	G,G	G,G	G,G	G,G	G,G	G,G	G,T
1	25143215	A	C	C,C	A,A	A,A	A,A	A,A	A,A	A,A	A,A	A,A	A,A	A,A	A,A	A,A	A,A	A,A	A,A	A,A	A,A	A,A	C,C	A,A	A,A	A,A	A,A	A,A	A,A	A,A	A,A	A,A	A,A	A,A	A,A	A,A	A,A	A,C	A,A	A,A	A,A	A,A	A,A	A,A	A,A	A,A	A,A	A,A	A,A
1	25145632	A	G	A,A	G,G	A,A	G,G	A,A	G,G	G,G	G,G	A,A	G,G	G,G	A,A	A,A	A,A	A,A	A,A	G,G	A,A	G,G	A,A	A,A	A,A	A,A	A,A	A,A	A,A	A,A	A,A	A,G	A,G	A,A	A,G	A,A	A,A	A,A	A,A	A,A	A,A	A,A	A,A	A,A	A,A	G,G	G,G	A,A	A,A
1	25152531	A	G	A,A	A,A	A,A	A,A	G,G	A,A	A,A	A,A	A,A	A,A	A,A	G,G	G,G	A,A	A,G	G,G	A,A	G,G	A,A	A,A	A,A	A,A	G,G	A,A	A,A	G,G	G,G	A,A	A,G	G,G	A,A	A,A	G,G	A,G	A,A	A,A	A,A	G,G	G,G	G,G	A,A	A,A	A,A	A,A	A,A	A,A
1	25199055	G	C	G,G	C,C	C,C	G,G	G,G	G,G	G,C	G,G	G,G	G,G	G,G	G,G	G,G	C,C	G,G	G,G	G,G	C,C	G,G	G,G	G,G	C,C	G,G	C,C	C,C	C,C	G,G	C,C	G,G	G,G	C,C	C,C	C,C	G,C	G,G	G,G	G,G	C,C	G,G	G,G	C,C	C,C	C,C	C,C	G,G	G,G
1	25239380	C	T	C,C	C,C	T,T	C,C	C,C	C,C	C,C	C,C	C,C	C,C	C,C	C,C	C,C	T,T	C,C	T,T	C,C	C,C	T,T	C,C	T,T	T,T	C,C	T,T	T,T	T,T	C,C	T,T	C,C	C,C	T,T	T,T	C,C	C,T	C,C	C,C	C,C	C,C	C,C	C,C	T,T	T,T	C,C	C,C	T,T	C,C
1	25242218	C	T	C,C	C,C	C,C	C,C	C,C	C,C	C,C	C,C	C,C	C,C	C,C	T,T	C,C	C,C	C,C	C,C	C,C	C,C	C,C	C,C	C,C	C,C	C,C	C,C	C,C	C,C	C,C	C,C	C,C	C,C	C,C	C,C	C,C	C,C	C,C	C,C	C,C	C,C	C,T	C,T	C,C	C,C	C,C	C,C	C,C	C,C
1	25246232	C	T	C,C	C,C	T,T	C,C	C,C	C,C	C,C	C,C	C,C	C,C	C,C	C,C	C,C	T,T	C,C	T,T	C,C	C,C	T,T	C,C	T,T	T,T	C,C	T,T	T,T	C,C	C,C	T,T	C,C	C,C	T,T	T,T	C,C	C,T	C,C	C,C	C,C	C,C	C,C	C,C	T,T	T,T	C,C	C,C	T,T	C,C
1	25259126	A	T	A,A	A,A	A,T	A,A	A,A	A,A	A,A	A,A	A,A	A,A	A,A	A,A	T,T	A,A	A,A	A,A	A,A	A,A	A,A	A,A	A,A	A,A	T,T	A,A	A,A	A,A	A,A	A,A	A,A	A,A	A,A	A,A	A,A	A,A	A,A	T,T	A,A	A,A	A,T	A,A	A,A	A,A	A,A	A,A	A,A	A,A
1	25262117	T	G	T,T	T,T	T,T	T,T	T,T	T,T	T,T	T,T	T,T	T,T	T,T	T,T	T,T	T,T	T,T	T,T	T,T	T,T	T,T	T,T	T,T	T,T	T,T	T,T	T,T	T,T	G,G	T,T	T,T	T,T	T,T	T,T	T,T	T,T	T,T	T,T	T,T	T,T	T,G	T,T	T,T	T,T	T,T	T,T	T,T	T,T
1	25281827	A	G	A,A	A,A	G,G	A,G	A,G	A,A	A,A	A,A	A,A	A,A	A,A	A,A	A,A	G,G	G,G	G,G	A,A	A,G	A,G	A,A	G,G	G,G	G,G	G,G	G,G	G,G	G,G	G,G	A,G	A,G	G,G	G,G	A,A	G,G	A,A	A,A	A,A	A,A	A,A	A,A	G,G	G,G	A,G	A,A	G,G	A,A
1	25288887	T	G	T,T	T,T	T,T	T,T	G,G	T,T	T,T	T,T	T,T	T,T	T,T	T,T	T,T	T,T	T,G	T,T	T,T	T,T	T,T	T,T	T,T	T,T	T,T	T,T	T,T	T,T	G,G	T,T	T,T	G,G	T,T	T,T	T,T	T,G	T,T	T,T	T,T	T,T	T,T	G,G	T,T	T,T	T,T	T,T	T,T	T,T
1	25288928	A	G	A,A	A,A	A,A	A,A	A,A	A,A	A,A	A,A	A,A	A,A	A,A	A,A	G,G	A,A	A,A	A,A	A,A	A,A	A,A	A,A	A,A	A,A	G,G	A,A	A,A	A,A	A,A	A,A	A,A	A,A	A,A	A,A	A,A	A,A	A,A	G,G	G,G	A,A	G,G	A,A	A,A	A,A	A,A	A,A	A,A	A,A
1	25293162	T	G	A,A	G,G	T,T	G,G	T,T	G,G	G,G	G,G	T,T	G,G	G,G	T,G	T,T	T,T	T,T	T,T	G,G	G,G	T,G	T,T	T,T	T,T	T,T	T,T	T,T	T,T	T,T	T,T	T,T	T,T	T,T	T,T	G,G	T,T	T,G	T,T	T,T	T,T	T,G	T,T	T,T	T,T	G,G	G,G	T,T	G,G
1	25293921	G	C	G,G	G,G	C,C	G,G	G,G	G,G	G,G	G,G	G,G	G,G	G,G	G,G	G,G	C,C	G,G	C,C	G,G	G,G	G,C	G,G	C,C	G,G	G,G	C,C	C,C	G,G	G,G	C,C	G,G	G,G	C,C	C,C	G,G	G,C	G,G	G,G	G,G	G,G	G,G	G,G	C,C	C,C	G,G	G,G	C,C	G,G
1	25294290	T	A	T,T	T,T	A,A	T,T	T,T	T,T	T,T	T,T	T,T	T,T	T,T	T,T	T,T	A,A	T,T	A,A	T,T	T,T	T,A	T,T	A,A	T,T	T,T	A,A	A,A	T,T	T,T	A,A	T,T	T,T	A,A	A,A	T,T	T,A	T,T	T,T	T,T	T,T	T,T	T,T	T,A	A,A	T,T	T,T	A,A	T,T
1	25294343	T	C	T,T	C,C	T,T	C,C	T,T	C,C	C,C	C,C	T,T	C,C	C,C	T,T	T,T	T,T	T,T	T,T	C,C	C,C	C,C	T,T	T,T	T,T	T,T	T,T	T,T	T,T	T,T	T,T	T,T	T,T	T,T	T,T	C,C	T,T	T,T	T,T	T,T	T,T	T,C	T,T	T,T	T,T	C,C	C,C	T,T	T,T
1	25310045	C	T	C,C	C,C	C,C	C,C	T,T	C,C	C,C	C,C	C,C	C,C	C,C	C,C	C,C	C,C	T,T	C,C	C,C	C,C	C,C	C,C	C,C	C,C	C,C	C,C	C,C	C,C	C,C	C,C	C,C	T,T	C,C	C,C	C,C	C,T	C,C	C,C	C,C	C,C	C,C	T,T	C,C	C,C	C,C	C,C	C,C	C,C
1	25314708	A	G	A,A	A,A	G,G	A,A	A,A	A,A	A,A	A,A	A,A	A,A	A,A	G,G	G,G	G,G	A,A	G,G	A,A	A,A	G,G	A,A	A,A	A,A	G,G	G,G	G,G	G,G	G,G	G,G	A,A	A,A	G,G	G,G	A,A	A,G	A,A	G,G	G,G	A,A	G,G	A,A	G,G	G,G	A,A	A,A	A,A	A,A
1	25321626	A	G	A,A	G,G	A,A	G,G	G,G	G,G	G,G	G,G	A,A	G,G	G,G	A,A	A,A	A,A	G,G	A,A	G,G	A,A	A,A	A,A	A,A	A,A	A,A	A,A	A,A	A,A	A,A	A,A	A,A	G,G	A,A	A,A	A,A	A,G	A,A	A,A	A,A	A,A	A,A	G,G	A,A	A,A	G,G	G,G	A,A	G,G
1	25336859	C	G	C,C	G,G	C,C	G,G	C,C	G,G	G,G	G,G	C,C	G,G	G,G	C,C	C,C	C,C	C,C	C,C	G,G	C,C	G,G	C,C	C,C	C,C	C,C	C,C	C,C	G,G	G,G	G,G	C,C	C,C	C,C	C,C	C,C	C,C	C,C	C,C	C,C	C,C	C,C	C,C	C,C	C,C	G,G	G,G	C,C	C,C
1	25336924	T	C	T,T	C,C	T,T	C,C	T,T	C,C	C,C	C,C	T,T	C,C	T,C	T,T	T,T	T,T	T,C	T,T	C,C	T,T	T,C	T,T	T,T	C,C	T,T	T,T	T,T	T,T	C,C	T,T	T,T	T,T	T,T	T,T	T,T	T,T	T,C	T,T	C,C	T,T	T,T	T,T	T,T	T,T	C,C	T,C	T,T	C,C
1	25346209	T	C	T,T	T,T	T,T	T,T	T,T	T,T	T,T	T,T	T,T	T,T	T,T	T,T	T,T	T,T	T,T	T,T	T,T	T,T	C,C	T,T	T,T	C,C	C,C	T,T	T,T	T,T	C,C	T,T	T,T	T,T	T,T	T,T	T,T	T,T	T,T	T,T	T,T	T,T	T,T	T,T	T,T	T,T	T,T	T,T	T,T	T,T
1	25346461	A	C	C,C	A,C	C,C	C,C	A,A	C,C	C,C	C,C	C,C	C,C	C,C	C,C	C,C	C,C	A,A	C,C	C,C	C,C	C,C	C,C	C,C	C,C	C,C	C,C	C,C	C,C	C,C	C,C	C,C	A,A	C,C	C,C	C,C	A,C	C,C	C,C	C,C	C,C	C,C	A,A	C,C	C,C	C,C	C,C	C,C	C,C
1	25394708	T	A	T,T	T,T	T,T	T,T	T,T	T,T	T,T	T,T	T,T	T,T	T,T	T,T	T,T	T,T	T,T	T,T	T,T	T,T	T,T	T,T	T,T	T,T	T,T	T,T	T,T	T,T	A,A	T,T	T,T	T,T	T,T	T,T	T,T	T,T	T,T	T,T	T,T	T,T	T,T	T,T	T,T	T,T	T,T	T,T	T,T	T,T
1	25407791	C	T	T,T	C,T	C,C	C,C	T,T	C,C	C,C	C,C	C,C	C,C	C,C	C,C	C,T	C,C	T,T	C,T	C,C	C,C	C,C	T,T	C,C	T,T	C,C	C,C	C,C	T,T	T,T	C,C	C,C	C,T	C,C	C,C	C,C	C,T	C,C	C,C	T,T	C,C	C,T	T,T	C,T	C,C	C,C	C,C	C,C	C,C
1	25430459	G	A	G,G	G,G	G,G	G,G	G,G	G,G	G,G	G,G	G,G	G,G	G,G	G,G	G,G	G,G	G,G	G,G	G,G	G,G	G,G	G,G	G,G	G,G	G,G	G,G	G,G	G,G	G,G	G,G	G,A	G,G	G,A	G,G	G,G	G,G	G,G	G,G	G,G	G,G	G,G	G,G	G,G	G,G	G,G	G,G	G,G	G,G
1	25442869	T	G	T,T	T,T	T,T	T,T	T,T	T,T	T,T	T,T	T,T	T,T	T,G	T,T	T,T	T,T	T,T	G,G	T,T	T,T	T,T	T,T	T,T	T,T	T,T	T,T	T,T	T,T	T,T	T,T	T,T	T,T	T,T	T,T	T,T	T,T	T,T	T,T	T,T	T,T	T,T	T,T	T,T	T,T	T,T	T,T	T,T	T,T
1	25474745	T	C	T,T	T,T	T,T	T,T	T,T	T,T	T,T	T,T	T,T	T,T	T,T	T,T	T,T	C,C	T,T	T,T	C,C	T,T	T,T	T,T	T,T	T,T	T,T	T,T	T,T	T,T	T,T	C,C	T,T	T,T	C,C	C,C	T,T	T,C	T,T	T,T	T,T	T,T	T,T	T,T	C,C	C,C	T,T	T,T	T,C	T,C
1	25500076	C	T	C,C	C,C	C,C	T,T	C,C	T,T	C,T	T,T	C,C	T,T	T,T	T,T	C,C	T,T	C,C	C,C	T,T	C,C	T,T	C,T	C,C	T,T	C,C	C,C	C,C	T,T	C,C	T,T	C,C	C,C	T,T	C,T	C,C	C,T	C,C	C,C	T,T	T,T	C,C	C,C	T,T	T,T	C,C	C,C	C,C	T,T
1	25511432	G	A	A,A	G,G	G,G	G,G	A,A	G,G	G,G	G,G	A,A	G,G	G,G	G,G	G,G	G,G	A,A	G,G	G,G	G,G	G,G	A,A	A,A	A,A	G,G	A,A	A,A	A,A	A,A	G,G	A,A	A,A	G,G	G,G	G,G	G,A	A,A	G,G	G,G	A,A	G,G	A,A	G,G	G,G	G,G	G,G	G,G	G,G
1	25525864	G	C	G,G	G,G	G,G	G,G	G,G	G,G	G,G	G,G	G,G	G,G	G,G	G,G	G,G	G,G	G,G	G,G	G,G	G,G	G,G	G,G	G,G	G,G	G,G	C,C	C,C	C,C	G,G	G,G	G,G	G,G	G,G	G,G	G,G	G,G	G,G	G,G	G,G	G,G	G,G	G,G	G,G	G,G	G,G	G,G	G,G	G,G
1	25614381	T	A	G,G	A,A	T,T	A,A	T,T	A,A	A,A	A,A	T,T	A,A	A,A	T,T	T,T	A,A	T,T	T,T	A,A	T,T	T,T	T,T	T,T	T,T	T,T	T,T	T,T	T,T	T,T	A,A	T,T	T,T	A,A	A,A	T,T	T,A	T,T	T,T	T,T	T,T	T,A	T,T	A,A	A,A	A,A	A,A	T,T	T,T
1	25616894	G	A	G,G	A,A	G,G	A,A	G,G	A,A	A,A	A,A	G,G	A,A	A,A	G,G	G,G	G,G	G,G	G,G	A,A	G,G	G,G	G,G	G,G	G,G	G,G	G,G	G,G	G,G	G,G	G,G	G,G	G,G	G,G	G,G	G,G	G,G	G,A	G,G	G,G	G,G	G,G	G,G	G,G	G,G	A,A	A,A	G,G	G,G
1	25649424	T	C	C,C	T,T	T,T	T,T	T,T	T,T	T,T	T,T	T,T	T,T	T,C	C,C	T,T	T,T	T,T	T,T	T,T	T,T	T,T	C,C	T,T	C,C	T,T	T,T	T,T	T,T	T,T	T,T	T,T	T,T	T,T	T,T	T,T	T,T	T,T	T,T	T,T	T,T	T,T	T,T	T,T	T,T	T,C	T,T	T,T	C,C
1	25662602	A	T	A,A	A,A	A,A	A,A	A,A	A,A	A,A	A,A	A,A	A,A	A,A	A,A	A,A	A,A	A,A	A,A	A,A	A,A	A,A	A,A	A,A	A,A	A,A	A,A	A,A	A,A	A,A	A,A	A,A	A,A	A,A	A,A	A,A	A,A	A,A	A,A	A,A	A,A	A,A	A,A	A,A	A,A	A,A	A,A	A,A	A,A
1	25662667	G	C	G,G	G,G	C,C	G,G	G,G	G,G	G,G	G,G	C,C	G,G	G,G	G,G	G,G	G,G	G,G	C,C	G,G	C,C	G,G	G,G	G,G	G,G	G,G	G,G	G,G	G,G	G,G	G,G	C,C	G,G	G,G	G,G	C,C	G,G	C,C	G,G	G,G	C,C	G,G	G,G	G,G	G,G	G,G	G,G	G,G	G,G
1	25668571	T	C	T,T	T,T	T,T	T,T	T,T	T,T	T,T	T,T	T,T	T,T	T,T	T,T	T,T	T,T	T,T	T,T	T,T	T,T	T,T	T,T	C,C	C,C	T,T	T,T	T,T	T,T	T,T	T,T	T,T	T,T	T,T	T,T	T,T	T,T	T,T	T,T	T,T	T,T	T,T	T,T	T,T	T,T	T,T	T,T	C,C	T,T
1	25730830	A	T	T,T	A,A	A,A	A,A	A,A	A,A	A,A	A,A	A,A	A,A	A,A	A,A	A,A	A,A	A,A	A,A	A,A	A,A	T,T	T,T	T,T	A,A	A,A	A,A	A,A	A,A	A,A	A,A	A,A	A,A	A,A	A,A	A,A	A,A	A,A	A,A	A,A	A,A	A,A	A,A	A,A	A,A	A,A	A,A	T,T	T,T
1	25734777	G	T	G,G	G,G	T,T	T,T	G,G	G,G	G,G	G,G	G,G	G,G	G,G	T,T	G,G	G,G	G,G	T,T	G,G	T,T	G,G	G,G	G,G	G,G	G,G	G,G	G,G	G,G	G,G	G,G	G,G	G,G	G,G	G,G	T,T	G,G	T,T	G,G	G,G	T,T	G,G	G,G	G,G	G,G	G,G	G,G	G,G	G,G
1	25777258	T	C	T,T	T,T	C,C	T,T	T,T	T,T	T,T	T,T	T,T	T,T	T,T	T,T	T,T	C,C	T,T	T,T	T,T	T,T	T,C	T,T	C,C	T,T	T,T	C,C	C,C	T,T	T,T	C,C	T,T	T,T	C,C	C,C	T,C	T,C	T,T	T,T	T,T	T,T	T,T	T,T	C,C	C,C	T,T	T,C	C,C	T,C
1	25792949	C	A	C,C	C,C	C,C	C,C	C,C	C,C	C,C	C,C	C,C	C,C	C,C	C,C	C,C	C,C	C,C	C,C	C,C	C,C	C,C	C,C	C,C	C,C	C,C	C,C	C,C	C,C	C,C	C,C	C,C	C,C	C,C	C,C	C,C	C,C	C,C	C,C	C,C	C,C	C,C	C,C	C,C	C,C	C,C	C,C	C,C	C,C
1	25793014	A	G	A,A	A,A	A,A	A,A	A,A	A,A	A,A	A,A	G,G	A,A	A,A	A,A	A,A	A,A	A,A	A,A	A,A	A,A	A,G	A,A	A,A	G,G	A,A	A,A	A,A	G,G	A,A	A,A	G,G	A,A	A,A	A,A	A,A	A,A	A,A	A,A	A,A	A,A	A,G	A,A	A,A	A,A	A,A	A,A	A,A	A,G
1	25822962	T	A	T,T	T,T	T,T	T,T	T,T	T,T	T,T	T,T	T,T	T,T	T,T	T,T	T,T	T,T	T,T	T,T	T,T	T,T	T,A	T,T	T,T	T,T	T,T	T,T	T,T	T,T	T,T	T,T	T,T	T,T	T,T	T,T	T,T	T,T	T,T	T,T	T,T	T,T	T,T	T,T	T,T	T,T	T,T	T,T	T,T	A,A
1	25844510	T	G	T,T	T,T	G,G	T,T	T,T	T,T	T,T	T,T	T,T	T,T	T,T	T,T	T,T	T,T	T,T	T,T	T,T	T,T	T,G	T,T	G,G	T,T	T,T	T,T	T,T	T,T	T,T	T,T	T,T	T,T	T,T	T,T	T,T	T,T	T,T	T,T	T,T	T,T	T,T	T,T	T,T	T,T	T,T	T,T	G,G	T,T
1	25874147	A	T	A,A	A,A	A,A	A,A	A,A	A,A	A,A	A,A	A,A	A,A	A,A	A,A	A,A	A,A	A,A	A,A	T,T	A,A	A,A	A,A	A,A	A,A	A,A	A,A	A,A	A,A	A,A	A,A	A,A	A,A	A,A	A,A	A,A	A,A	A,A	A,A	A,A	A,A	A,A	A,A	A,A	A,A	A,A	A,A	A,A	A,A
1	25908569	G	A	A,A	G,G	G,G	G,G	G,G	G,G	G,G	G,G	G,G	G,G	G,G	A,A	A,A	G,G	G,G	G,G	A,A	G,G	G,G	A,A	G,G	G,G	A,A	A,A	A,A	G,G	G,G	G,G	G,G	G,G	G,G	G,G	G,G	G,G	G,G	A,A	A,A	G,G	G,A	G,G	G,G	G,G	G,G	G,G	G,G	A,A
1	25925950	G	C	C,C	G,G	G,G	G,G	G,G	G,G	G,C	G,C	G,G	G,G	G,G	G,G	G,G	G,G	G,G	G,G	C,C	G,G	G,G	C,C	G,G	G,G	G,G	C,C	C,C	C,C	G,G	G,G	G,G	G,G	G,G	G,G	G,G	G,G	G,G	G,G	G,G	G,G	G,G	G,G	G,G	G,G	G,G	G,G	G,G	C,C
1	25981220	T	G	T,T	T,T	T,T	T,T	T,T	T,T	T,T	T,T	T,T	T,T	T,T	T,T	T,T	T,T	T,T	T,T	T,T	T,T	G,G	T,T	T,T	T,T	T,T	T,T	T,T	T,T	T,T	T,T	T,T	T,T	T,T	T,T	T,T	T,T	T,T	T,T	T,T	T,T	T,T	T,T	T,T	T,T	T,T	T,T	T,T	T,T
1	26020308	G	A	G,G	A,A	A,A	A,A	G,G	A,A	A,A	A,A	G,G	A,A	G,G	G,G	G,G	G,G	G,G	G,G	A,A	G,G	G,G	G,G	A,A	G,G	G,G	G,G	G,G	G,G	G,G	G,G	G,G	G,G	G,G	G,G	G,G	G,G	G,G	G,G	G,G	G,G	G,G	G,G	G,G	G,G	A,A	A,A	A,A	G,G
1	26020805	A	T	A,A	A,A	A,A	T,T	A,A	T,T	A,T	T,T	A,A	T,T	A,A	A,A	A,A	A,A	A,A	A,A	A,A	A,A	A,A	A,A	A,A	A,A	A,A	A,A	A,A	A,A	A,A	A,A	A,A	A,A	A,A	A,A	A,A	A,A	A,A	A,A	A,A	A,A	A,A	A,A	A,A	A,A	A,A	A,A	A,A	A,A
1	26022533	G	C	G,G	G,G	C,C	C,C	G,G	G,G	G,G	G,G	G,G	G,G	G,G	G,G	G,G	G,G	G,G	G,G	G,G	G,G	G,G	G,G	C,C	G,G	G,G	G,G	G,G	G,G	G,G	G,G	G,G	G,G	G,G	G,G	G,G	G,G	G,G	G,G	G,G	G,G	G,G	G,G	G,G	G,G	G,G	G,G	C,C	G,G
1	26035103	G	A	G,G	G,G	G,A	G,A	G,G	G,G	G,G	G,G	G,G	G,G	G,G	G,G	G,G	G,G	G,G	A,A	G,G	G,G	G,G	G,G	G,G	G,G	G,G	G,G	G,G	G,G	G,G	G,G	G,G	G,G	G,G	G,G	G,G	G,G	G,G	G,G	G,G	G,G	G,G	G,G	G,G	G,G	G,G	G,G	G,G	G,G
1	26035168	G	A	G,G	G,A	G,G	G,G	G,G	G,G	G,G	G,G	G,G	G,G	G,G	G,G	G,G	G,G	G,G	G,G	G,G	A,A	G,G	G,G	G,G	G,G	G,G	G,G	G,G	G,G	G,G	G,G	G,G	G,G	G,G	G,G	A,A	G,G	A,A	A,A	G,G	G,G	G,G	G,G	G,G	G,G	G,G	G,G	G,G	G,G
1	26045641	T	G	T,T	T,T	T,T	T,T	T,T	T,T	T,T	T,T	T,T	T,T	T,T	T,T	T,T	T,T	T,T	T,T	T,T	G,G	T,T	T,T	T,T	T,T	T,T	T,T	T,T	T,T	T,T	T,T	T,T	T,G	T,T	T,T	G,G	T,T	G,G	T,T	T,T	T,T	T,T	T,T	T,T	T,T	T,T	T,T	T,T	T,T
1	26068251	T	A	T,T	T,T	T,T	A,A	A,A	A,A	T,A	A,A	T,T	A,A	A,A	T,T	T,T	T,T	A,A	T,T	T,T	T,T	T,T	T,T	T,T	T,T	T,T	T,T	T,T	T,T	T,T	T,T	T,T	A,A	T,T	T,T	T,T	T,A	T,A	T,T	T,A	T,T	T,T	A,A	T,T	T,T	T,T	T,T	T,T	A,A
1	26068481	C	T	T,T	C,C	C,C	C,C	C,C	C,C	C,C	C,C	C,C	C,C	C,C	C,C	C,T	T,T	C,C	C,C	C,C	C,C	T,T	T,T	T,T	T,T	T,T	T,T	T,T	C,C	T,T	T,T	C,C	C,C	T,T	T,T	C,C	T,T	C,C	T,T	T,T	T,T	C,T	C,C	T,T	T,T	C,C	C,C	C,C	C,C
1	26094441	A	G	A,A	A,A	G,G	G,G	A,A	A,A	A,A	A,A	A,A	A,A	A,A	A,A	A,A	A,A	A,A	A,A	A,A	A,A	A,G	A,A	G,G	G,G	A,A	A,A	A,A	A,A	A,A	A,A	A,A	A,A	A,A	A,A	A,A	A,A	A,A	A,A	A,A	A,A	A,A	A,A	A,A	A,A	A,A	A,A	G,G	A,A
1	26094506	T	A	T,T	T,T	A,A	T,T	T,T	T,T	T,T	T,T	T,T	T,T	T,T	T,A	T,T	T,T	T,T	T,T	T,T	T,T	T,T	T,T	A,A	T,T	T,T	T,T	T,T	T,T	T,T	T,T	T,T	T,T	T,T	T,T	T,T	T,T	T,T	T,T	T,T	T,T	T,T	T,T	T,T	T,T	T,T	T,T	A,A	T,T
1	26136022	C	T	C,C	C,C	C,C	C,C	C,C	C,C	C,C	C,C	C,C	C,C	C,C	C,C	C,C	C,C	C,C	C,C	C,C	C,C	C,C	C,C	C,C	C,C	C,C	C,C	C,C	C,C	C,C	C,C	C,C	C,C	C,C	C,C	C,C	C,C	C,C	C,C	C,C	C,C	C,C	C,C	C,C	C,C	C,C	C,C	C,C	C,C
1	26165315	A	G	A,A	A,G	A,A	G,G	G,G	G,G	A,G	G,G	A,A	G,G	A,G	A,A	A,A	A,A	G,G	A,A	A,A	A,A	A,A	A,A	A,A	A,A	A,A	A,A	A,A	A,A	A,A	A,A	A,A	G,G	A,A	A,A	A,A	A,G	A,A	A,G	A,A	G,G	A,A	G,G	A,A	A,A	A,A	A,A	A,A	A,A
1	26172731	C	T	C,C	C,C	C,C	C,C	C,C	C,C	C,C	C,C	C,C	C,C	C,C	C,C	C,C	C,C	C,C	C,C	C,C	C,C	C,T	C,C	C,C	C,C	C,C	C,C	C,C	C,C	C,C	C,C	C,C	C,C	C,C	C,C	C,C	C,C	T,T	C,C	C,C	C,C	C,C	C,C	C,C	C,C	C,C	C,C	C,C	C,C
1	26201026	A	G	A,A	A,A	A,A	A,A	A,A	A,A	A,A	A,A	A,A	A,A	A,A	A,A	A,A	A,A	A,G	A,A	A,A	G,G	A,A	A,A	A,A	A,A	A,A	A,A	A,A	A,A	A,A	A,A	A,A	A,A	A,A	A,A	G,G	A,A	A,A	A,A	A,A	A,A	A,G	A,A	A,A	A,G	A,A	A,A	A,A	A,A
1	26201865	G	T	G,G	G,G	T,T	G,G	G,G	G,G	G,G	G,G	T,T	G,G	G,G	T,T	G,G	T,T	G,G	T,T	G,G	G,G	T,T	G,G	T,T	T,T	G,G	T,T	T,T	T,T	G,G	T,T	T,T	G,G	T,T	T,T	G,G	G,T	G,G	G,G	T,T	T,T	G,T	G,G	T,T	T,T	G,G	G,G	T,T	G,G
1	26206115	A	C	G,G	A,A	A,A	A,A	A,A	A,A	A,A	A,A	A,A	A,A	A,A	C,C	A,A	A,A	A,A	A,A	A,A	A,A	C,C	C,C	A,A	A,A	A,A	A,A	A,A	A,A	A,A	A,A	A,A	A,A	A,A	A,A	A,A	A,A	A,A	A,A	A,A	A,A	A,A	A,A	A,A	A,A	A,A	A,A	A,A	A,A
1	26249911	G	A	A,A	G,G	G,G	A,A	A,A	A,A	G,A	A,A	A,A	A,A	A,A	A,A	A,A	G,G	A,A	G,G	G,G	G,G	G,G	A,A	G,G	G,G	A,A	A,A	A,A	A,A	A,A	G,G	A,A	A,A	G,G	G,G	G,G	G,A	G,G	A,A	A,A	G,G	A,A	A,A	G,G	G,G	G,G	G,G	G,G	G,G
1	26251754	T	A	A,A	T,T	T,T	A,A	A,A	A,A	T,A	A,A	A,A	A,A	A,A	A,A	A,A	T,T	T,T	T,T	T,T	T,T	A,A	A,A	T,T	A,A	A,A	A,A	A,A	A,A	A,A	T,T	A,A	A,A	T,T	T,T	T,T	T,T	T,T	T,T	T,T	T,T	T,T	T,T	T,T	T,T	T,T	T,T	T,T	T,T
1	26356728	A	G	A,A	A,A	A,A	A,A	A,A	A,A	A,A	A,A	A,A	A,A	A,A	A,A	A,A	A,A	A,A	A,A	G,G	A,A	A,A	A,A	A,A	A,A	A,A	A,A	A,A	A,A	A,A	A,A	A,A	A,A	A,A	A,A	A,A	A,A	A,A	A,A	A,A	A,A	A,A	A,A	A,A	A,A	A,A	A,A	A,A	A,A
1	26375980	T	C	T,C	T,T	T,T	T,T	T,T	T,T	T,T	T,C	T,T	T,T	T,T	T,T	T,T	T,T	T,T	T,T	T,T	C,C	T,T	T,T	T,T	T,T	T,T	T,T	T,T	T,T	T,T	T,T	T,T	T,T	T,T	T,T	C,C	T,T	T,T	T,C	T,T	T,T	T,T	T,T	T,T	T,T	T,T	T,T	T,T	T,C
1	26393365	C	A	C,C	C,C	C,C	C,C	C,C	C,C	C,C	C,C	C,C	C,C	C,C	C,C	A,A	C,C	C,C	C,C	C,C	C,C	C,A	C,C	C,C	C,C	A,A	C,C	C,C	C,C	A,A	C,C	C,C	C,C	C,C	C,C	C,C	C,C	C,C	A,A	A,A	C,C	C,A	C,C	C,C	C,C	C,C	C,A	C,C	C,C
1	26395250	G	T	G,G	G,G	T,T	G,G	G,G	G,G	G,G	G,G	T,T	G,G	G,G	G,G	G,G	G,G	G,G	G,G	G,G	G,G	G,G	G,G	T,T	G,G	G,G	G,G	G,G	G,G	G,G	G,G	T,T	G,G	G,G	G,G	G,G	G,G	G,G	G,G	G,G	G,G	G,G	G,G	G,G	G,G	G,G	G,G	T,T	T,T
1	26478365	A	T	T,T	A,A	A,A	T,T	T,T	A,T	A,T	T,T	A,A	T,T	T,T	A,A	A,A	A,A	T,T	A,A	A,A	A,A	A,A	T,T	A,A	A,A	A,A	A,A	A,A	A,A	A,A	A,A	A,A	T,T	A,A	A,A	A,A	A,T	A,A	A,A	A,A	A,A	A,A	T,T	A,A	A,A	A,A	A,A	A,A	A,A
1	26483407	G	A	G,G	G,G	G,G	G,G	G,A	G,G	G,G	G,G	G,G	G,G	G,G	G,G	G,G	G,G	G,G	G,G	G,G	G,G	G,G	G,G	G,G	G,G	G,G	G,G	G,G	G,G	G,G	G,G	G,G	G,A	G,G	G,G	G,G	G,G	G,G	G,G	G,G	G,G	G,A	G,G	G,G	G,G	G,G	G,G	G,G	G,G
1	26483472	C	T	C,C	C,C	C,C	C,C	C,C	C,C	C,C	C,C	C,C	C,C	C,C	C,C	C,C	C,C	C,C	C,C	C,C	C,C	C,T	C,C	C,C	C,C	C,C	C,C	C,C	C,C	C,C	C,C	C,C	C,C	C,C	C,C	C,C	C,C	C,C	C,C	C,C	C,C	C,C	C,C	C,C	C,C	C,C	C,C	C,C	C,C
1	26546781	C	T	C,C	C,C	C,C	C,C	C,C	C,C	C,C	C,C	C,C	C,C	C,C	C,C	C,C	C,C	C,C	C,C	C,C	C,C	C,C	C,C	C,C	T,T	T,T	C,C	C,C	T,T	C,T	C,C	C,C	C,C	C,C	C,C	C,C	C,C	C,C	C,C	T,T	C,C	C,C	C,C	C,C	C,C	C,T	C,C	C,C	C,C
1	26575559	C	T	C,C	C,C	C,C	C,C	C,C	C,C	C,C	C,C	C,C	C,C	C,C	C,C	C,C	C,C	C,C	C,C	C,C	C,C	C,C	C,C	C,C	C,C	C,C	C,C	C,C	C,C	T,T	T,T	C,C	C,C	C,C	C,C	C,C	C,C	C,C	C,C	C,C	C,C	C,C	C,C	C,C	C,C	C,C	C,C	C,C	C,C
1	26624643	T	G	G,G	T,T	T,T	T,T	T,T	T,T	T,T	T,T	T,T	T,T	T,T	T,T	T,T	T,T	T,T	T,T	T,T	T,T	T,T	G,G	T,T	T,T	T,T	T,T	T,T	T,T	T,T	T,T	T,T	T,T	T,T	T,T	T,T	T,T	T,T	T,T	T,T	T,T	T,T	T,T	T,T	T,T	T,T	T,T	T,T	T,T
1	26671297	G	A	G,G	G,G	G,G	G,G	G,G	G,G	G,G	G,G	G,G	G,G	G,G	G,G	G,G	A,A	G,G	G,G	G,G	G,G	G,G	G,G	G,G	G,G	G,G	A,A	A,A	A,A	G,G	A,A	G,G	G,G	G,G	A,A	G,G	G,A	G,A	G,G	G,G	G,G	G,G	G,G	A,A	A,A	G,G	G,G	G,G	G,G
1	26671961	C	T	T,T	C,C	C,C	C,C	C,C	C,C	C,C	C,C	C,C	C,C	C,C	C,C	C,C	C,C	C,C	C,C	C,C	C,C	C,C	T,T	C,C	C,C	C,C	C,C	C,C	C,C	C,C	C,C	C,C	C,C	C,C	C,C	C,C	C,C	C,C	C,C	C,C	C,C	C,C	C,C	C,C	C,C	C,C	C,C	C,C	C,C
1	26673664	T	C	T,T	T,T	T,T	T,T	T,T	T,T	T,T	T,T	T,T	T,T	T,T	T,T	C,C	T,T	T,T	T,T	T,T	T,T	T,T	T,T	T,T	T,T	C,C	T,T	T,T	T,T	T,T	T,T	T,T	T,T	T,T	T,T	T,T	T,T	T,T	C,C	C,C	T,T	C,C	T,T	T,T	T,T	T,T	T,T	T,T	T,T
1	26682469	C	T	C,C	C,C	T,T	C,C	C,C	C,C	C,C	C,C	C,C	C,C	C,C	C,C	C,C	C,C	C,C	C,C	C,C	C,C	C,C	C,C	T,T	T,T	C,C	C,C	C,C	C,C	C,C	C,C	C,C	C,C	C,C	C,C	C,C	C,C	C,C	C,C	C,C	C,C	C,C	C,C	C,C	C,C	C,C	C,C	T,T	T,T
1	26688676	G	C	G,G	G,G	G,G	G,G	G,G	G,G	G,G	G,G	G,G	G,G	G,G	G,G	C,C	G,G	G,G	G,G	G,G	G,G	G,G	G,G	G,G	G,G	C,C	G,G	G,G	G,G	G,G	G,G	G,G	G,G	G,G	G,G	G,G	G,G	G,G	C,C	C,C	G,G	C,C	G,G	G,G	G,G	G,G	G,G	G,G	G,G
1	26705815	A	C	C,C	A,A	A,A	A,A	C,C	A,A	A,A	A,A	A,A	A,A	C,C	C,C	C,C	A,A	C,C	C,C	A,A	A,A	A,A	C,C	A,A	A,A	C,C	C,C	C,C	A,A	C,C	A,A	A,A	C,C	A,A	A,A	A,A	A,C	A,A	C,C	C,C	C,C	A,C	C,C	A,A	A,A	A,A	A,A	A,A	A,A
1	26791373	A	G	G,G	A,A	A,A	G,G	A,A	G,G	A,G	G,G	G,G	G,G	A,A	A,A	A,A	G,G	A,A	G,G	A,A	G,G	A,A	A,A	A,A	A,A	A,A	A,A	A,A	A,A	A,A	G,G	G,G	A,A	G,G	G,G	G,G	A,G	G,G	A,A	A,A	A,A	A,G	A,A	G,G	G,G	A,A	A,A	A,A	A,A
1	26824977	A	T	T,T	A,A	A,A	A,A	A,A	A,A	A,A	A,A	T,T	A,A	A,A	T,T	T,T	T,T	A,A	A,A	A,A	A,A	A,A	T,T	A,A	T,T	T,T	A,A	A,A	T,T	A,A	T,T	T,T	A,A	T,T	T,T	A,A	A,T	A,A	T,T	T,T	A,A	A,T	A,A	T,T	T,T	A,A	A,A	A,A	A,A
1	26828426	T	A	T,T	T,T	T,T	T,T	T,T	T,T	T,T	T,T	T,T	T,T	T,T	T,T	T,T	T,T	T,T	T,T	T,T	T,T	T,T	A,A	T,T	T,T	T,T	T,T	T,T	T,T	T,T	T,T	T,T	T,T	T,T	T,T	T,T	T,T	T,T	T,T	T,T	T,T	T,T	T,T	T,T	T,T	T,T	T,T	T,T	T,T
1	26831905	C	T	C,C	C,C	C,C	C,C	C,C	C,C	C,C	C,T	C,T	C,C	C,C	C,C	C,C	C,C	C,C	C,C	C,C	C,C	C,C	T,T	C,C	C,C	C,C	C,C	C,C	C,C	C,C	C,C	C,C	C,C	C,C	C,C	C,C	C,T	C,C	C,C	C,C	C,C	C,C	C,C	C,C	C,C	C,C	C,C	C,C	C,C
1	26834045	T	C	T,T	C,C	C,C	C,C	T,T	C,C	C,C	C,C	T,T	C,C	T,T	T,T	T,T	T,T	T,T	T,T	C,C	T,T	T,C	T,C	C,C	C,C	T,T	T,T	T,T	T,T	T,T	T,T	T,T	T,T	T,T	T,T	T,T	T,T	T,T	T,T	T,T	T,T	T,T	T,C	T,T	T,T	C,C	C,C	C,C	T,T
1	26837236	C	T	C,C	C,C	C,C	C,C	C,C	C,C	C,C	C,C	C,C	C,C	C,C	C,C	C,C	C,C	C,C	C,C	C,C	C,C	C,C	T,T	C,C	C,C	C,C	C,C	C,C	C,C	C,C	C,C	C,C	C,C	C,C	C,C	C,C	C,C	C,C	C,C	C,C	C,C	C,C	C,C	C,C	C,C	C,C	C,C	C,C	C,C
1	26868839	C	T	C,C	C,C	C,C	C,C	C,C	C,C	C,C	C,C	C,C	C,C	C,C	T,T	T,T	C,C	C,C	C,C	C,C	C,C	C,C	C,C	C,C	C,C	C,C	C,C	C,C	C,C	C,C	C,C	C,C	C,C	C,C	C,C	C,C	C,C	C,C	C,C	C,C	C,C	C,C	C,C	C,C	C,C	C,C	C,C	C,C	C,C
1	26881759	C	A	C,C	C,C	C,C	C,C	C,C	C,C	C,C	C,C	C,C	C,C	C,C	C,C	C,C	C,C	C,C	C,C	C,C	C,C	C,C	C,C	C,C	C,C	C,C	A,A	A,A	A,A	C,C	C,C	C,C	C,C	C,C	C,C	C,C	C,C	C,C	C,C	C,C	C,C	C,C	C,C	C,C	C,C	C,C	C,C	C,C	C,C
1	26886692	C	T	C,C	C,C	C,C	C,C	C,C	C,C	C,C	C,C	C,C	C,C	C,C	C,C	T,T	C,C	C,C	C,C	C,C	C,C	C,C	C,C	C,C	C,C	C,C	C,C	C,C	C,C	T,T	C,C	C,C	C,C	C,C	C,C	C,C	C,C	T,T	T,T	T,T	T,T	T,T	C,C	C,C	C,C	C,C	C,C	C,C	C,C
1	26886757	A	T	A,A	A,A	A,A	A,A	A,A	A,A	A,A	A,A	A,A	A,A	A,A	A,A	T,T	A,A	A,A	T,T	A,A	A,A	A,A	A,A	A,A	A,A	T,T	T,T	T,T	T,T	A,A	A,A	A,A	A,A	A,A	A,A	A,A	A,A	T,T	T,T	T,T	A,A	T,T	A,A	A,A	A,A	A,A	A,A	A,A	A,A
1	26893695	T	C	T,T	T,T	T,T	T,T	T,T	T,T	T,T	T,T	C,C	T,T	T,T	T,T	T,T	T,T	T,T	T,T	T,T	C,C	T,T	T,T	T,T	T,T	T,T	T,T	T,T	T,T	T,T	T,T	C,C	T,T	T,T	T,T	C,C	T,T	T,T	T,T	T,T	T,T	T,T	T,T	T,T	T,T	T,T	T,T	T,T	T,T
1	26918997	G	A	G,G	A,A	A,A	A,A	G,G	A,A	A,A	A,A	G,G	A,A	G,G	G,G	G,G	G,G	G,G	G,G	G,G	G,G	A,A	G,G	A,A	A,A	G,G	G,G	G,G	G,G	G,G	G,G	G,G	G,G	G,G	G,G	G,G	G,G	G,G	G,G	G,G	G,G	G,G	G,G	G,G	G,G	A,A	A,A	A,A	A,A
1	26921494	A	G	G,G	A,A	A,A	A,A	A,A	A,A	A,A	A,A	A,A	A,A	A,A	A,A	A,A	G,G	A,A	G,G	A,A	A,A	A,A	A,A	A,A	A,A	A,A	A,A	A,A	A,A	A,A	G,G	A,A	A,A	G,G	G,G	A,A	A,G	A,A	A,A	A,A	A,A	A,A	A,A	G,G	G,G	A,A	A,A	A,A	G,G
1	26992441	G	A	G,G	G,G	G,G	G,G	G,G	G,G	G,G	G,G	G,G	G,G	G,G	G,G	G,G	G,A	G,G	G,G	G,A	G,G	G,G	G,A	G,G	G,G	G,G	G,G	G,G	G,G	G,G	G,G	G,G	G,G	G,G	G,G	G,G	G,G	G,G	G,G	G,G	G,G	G,G	G,G	G,G	G,G	G,G	G,G	G,G	G,G
1	27194415	C	G	C,C	C,C	C,C	C,C	G,G	C,C	C,C	C,C	C,C	C,C	G,G	G,G	C,C	C,C	G,G	C,C	C,C	C,C	C,C	C,C	C,C	C,C	C,C	C,C	C,C	C,C	C,C	C,C	C,C	G,G	C,C	C,C	C,C	C,G	C,C	C,C	C,C	C,C	C,G	G,G	C,C	C,C	C,C	C,C	C,C	C,C
1	27205066	A	G	A,A	G,G	G,G	G,G	A,A	G,G	G,G	G,G	A,A	G,G	A,A	G,G	A,A	A,A	A,A	A,A	G,G	A,A	G,G	A,A	G,G	G,G	A,A	A,A	A,A	A,A	G,G	A,A	A,A	A,A	A,A	A,A	A,A	A,A	A,A	A,A	A,A	A,A	A,A	A,A	A,A	A,A	G,G	G,G	G,G	G,G
1	27250578	G	A	G,G	G,G	G,G	G,G	A,A	G,G	G,G	G,G	G,G	G,G	A,A	G,G	G,G	G,G	A,A	G,G	G,G	G,G	G,G	G,G	G,G	G,G	G,G	G,G	G,G	G,G	G,G	G,G	G,G	A,A	G,G	G,G	G,G	G,A	G,G	G,G	G,G	G,G	G,G	A,A	G,G	G,G	G,G	G,G	G,G	G,G
1	27338597	G	A	G,G	G,G	G,G	G,A	G,G	A,A	G,A	A,A	G,G	A,A	G,G	G,G	G,G	G,G	G,G	G,G	G,A	G,G	G,G	G,G	G,G	G,G	G,G	G,G	G,G	G,G	G,G	G,G	G,G	G,G	G,G	G,G	G,G	G,G	G,A	G,G	G,G	G,G	G,G	G,G	G,G	G,G	G,G	G,G	G,G	G,G
1	27375908	G	A	G,G	G,G	G,G	G,G	G,G	G,G	G,G	G,G	G,G	G,G	G,G	G,G	A,A	G,G	G,G	G,G	G,G	G,G	G,G	G,G	G,G	G,G	A,A	G,G	G,G	G,G	G,G	G,A	G,G	G,G	G,G	G,G	G,G	G,G	G,G	A,A	G,G	G,G	G,A	G,G	G,G	G,G	G,G	G,G	G,G	G,G
1	27375973	T	C	T,T	T,T	T,T	T,T	T,T	T,T	T,T	T,T	T,T	T,T	T,T	T,T	T,T	T,T	T,T	T,T	T,T	T,T	T,T	T,T	T,T	T,T	T,T	T,T	T,T	T,T	T,T	T,T	T,T	T,T	T,T	T,T	T,T	T,T	T,T	T,T	T,T	T,T	T,T	T,T	T,T	T,T	T,T	T,T	T,T	T,T
1	27459175	G	C	G,G	C,C	G,G	C,C	G,G	C,C	C,C	C,C	G,G	C,C	G,G	G,G	G,G	G,G	G,G	G,G	C,C	G,G	G,G	G,G	G,G	G,G	G,G	G,G	G,G	G,G	G,G	G,G	G,G	G,G	G,G	G,G	G,G	G,G	G,G	G,G	G,G	G,G	G,G	G,G	G,G	G,G	C,C	C,C	G,G	G,G
1	27460680	A	T	A,A	A,A	A,A	A,A	A,A	A,A	A,A	A,A	A,A	A,A	A,A	T,T	A,A	A,A	A,A	A,A	A,A	A,A	A,A	A,A	A,A	A,A	A,A	A,A	A,A	A,A	A,A	A,A	A,A	A,A	A,A	A,A	A,A	A,A	A,A	A,A	A,A	A,A	A,A	A,A	A,A	A,A	A,A	A,A	A,A	A,A
1	27472669	T	A	T,T	T,T	T,T	T,T	T,T	T,T	T,T	T,T	T,T	T,T	T,T	A,A	T,T	T,T	T,T	T,T	T,T	T,T	T,T	T,T	T,T	T,T	T,T	T,T	T,T	T,T	T,T	T,T	T,T	T,T	T,T	T,T	T,T	T,T	T,T	T,T	T,T	T,T	T,T	T,T	T,T	T,T	T,T	T,T	T,T	T,T
1	27477641	G	T	G,G	T,T	G,G	T,T	G,G	T,T	T,T	T,T	G,G	T,T	G,G	G,G	G,G	G,G	G,G	G,G	T,T	G,G	G,G	G,G	G,G	G,G	G,G	G,G	G,G	G,G	G,G	G,G	G,G	G,G	G,G	G,G	G,G	G,G	G,G	G,G	G,G	G,G	G,G	G,G	G,G	G,G	T,T	T,T	G,G	G,G
1	27493268	A	T	A,A	A,A	A,A	A,A	A,A	A,A	A,A	A,A	A,A	A,A	A,A	A,A	A,A	A,A	A,A	A,A	A,A	A,A	A,A	A,A	A,A	A,A	A,A	A,A	A,A	A,A	A,A	A,A	A,A	A,A	A,A	A,A	A,A	A,A	A,A	A,A	A,A	A,A	T,T	A,A	A,A	A,A	A,A	A,A	A,A	A,A
1	27494606	T	G	T,T	T,T	T,T	T,T	G,G	T,T	T,T	T,T	T,T	T,T	G,G	T,T	T,T	T,T	G,G	T,T	T,T	T,T	T,T	T,T	T,T	T,T	T,T	T,T	T,T	T,T	T,T	T,T	T,T	G,G	T,T	T,T	T,T	T,G	T,T	T,T	T,T	T,T	T,T	G,G	T,T	T,T	T,T	T,T	T,T	T,T
1	27528757	C	T	C,C	C,C	C,C	C,C	C,C	C,C	C,C	C,C	C,C	C,T	C,C	C,C	C,C	C,C	C,C	C,C	C,C	C,C	C,C	C,T	C,C	C,C	C,C	C,C	C,C	C,C	T,T	C,C	C,C	C,T	C,C	C,C	C,C	C,C	C,C	C,C	C,C	C,C	C,C	C,C	C,C	C,C	C,C	C,C	C,C	C,C
1	27540822	G	A	G,G	G,G	G,G	G,G	G,G	G,G	G,G	G,G	G,G	G,G	G,G	A,A	G,G	G,G	G,G	G,G	A,A	A,A	G,G	G,G	G,G	G,G	G,G	G,G	G,G	G,G	A,A	G,G	G,G	G,G	G,G	G,G	A,A	G,G	G,G	G,G	G,G	G,G	G,A	G,G	G,G	G,G	G,G	G,G	G,G	G,G
1	27557737	G	A	G,G	A,A	G,G	A,A	G,G	A,A	A,A	A,A	G,G	A,A	G,G	G,G	G,G	G,G	G,G	G,G	G,G	G,G	G,G	G,G	G,G	G,G	G,G	G,G	G,G	G,G	G,G	G,G	G,G	G,G	G,G	G,G	G,G	G,G	G,G	G,G	G,G	G,G	G,G	G,G	G,G	G,G	A,A	A,A	G,G	G,G
1	27563861	G	C	G,G	G,G	G,G	G,G	G,G	G,G	G,G	G,G	G,G	G,G	G,G	G,G	C,C	G,G	G,G	G,G	G,G	G,G	G,G	G,G	G,G	G,G	C,C	G,G	G,G	G,G	G,G	G,G	G,G	G,G	G,G	G,C	G,G	G,G	G,G	C,C	G,G	G,G	G,C	G,G	G,G	G,G	G,G	G,G	G,G	G,G
1	27563926	T	A	T,T	T,T	T,T	T,T	A,A	T,T	T,T	T,T	T,T	T,T	A,A	T,T	T,T	T,T	A,A	T,T	T,T	T,T	T,T	T,T	T,T	T,T	T,T	T,T	T,T	T,T	T,T	T,T	T,T	A,A	T,T	T,T	T,T	T,A	T,T	T,T	T,T	T,T	T,T	A,A	T,T	T,T	T,T	T,T	T,T	T,T
1	27608189	A	G	A,A	G,G	A,A	G,G	A,A	G,G	A,G	A,G	A,A	G,G	A,A	A,A	A,A	A,A	A,A	A,A	A,A	A,A	A,A	A,A	A,A	A,A	A,A	A,A	A,A	A,A	A,A	A,A	A,A	A,A	A,A	A,A	A,A	A,A	A,A	A,A	A,A	A,A	A,A	A,A	A,A	A,A	G,G	G,G	A,A	A,A
1	27625923	G	C	C,C	G,G	G,G	G,G	G,G	G,G	G,G	G,G	G,G	G,G	G,G	G,G	G,G	C,C	G,G	G,G	G,G	G,G	G,G	G,G	G,G	G,G	G,G	G,G	G,G	G,G	G,G	C,C	G,G	G,G	C,C	C,C	G,G	G,C	G,G	G,G	G,G	G,G	G,G	G,G	C,C	C,C	G,G	G,G	G,G	G,G
1	27672851	G	C	G,G	G,G	G,G	G,G	C,C	G,G	G,G	G,G	G,G	G,G	G,C	G,G	G,G	G,G	C,C	G,G	G,G	G,G	G,G	G,G	G,G	G,G	G,G	G,G	G,G	G,G	G,G	G,G	G,G	G,C	G,G	G,G	G,G	G,C	G,G	G,G	G,G	G,G	G,G	C,C	G,G	G,G	G,G	G,G	G,G	G,G
1	27741146	C	T	C,C	C,C	C,C	C,C	C,C	C,C	C,C	C,C	C,C	C,C	C,C	C,C	C,C	C,C	C,C	C,C	C,C	C,C	T,T	C,C	C,C	C,C	C,C	T,T	T,T	C,C	C,C	C,C	C,C	C,C	C,C	C,C	C,C	C,C	C,C	C,C	C,C	C,C	C,C	C,C	C,C	C,C	C,C	C,C	C,C	C,C
1	27799414	A	T	A,A	A,A	A,A	A,A	A,A	A,A	A,A	A,A	A,A	A,A	A,A	A,A	A,A	A,A	A,A	A,A	T,T	A,A	A,A	A,A	A,A	A,A	A,A	A,A	A,A	A,A	A,A	A,A	A,A	A,A	A,A	A,A	A,A	A,A	A,A	A,A	A,A	A,A	A,A	A,A	A,A	A,A	A,A	A,A	A,A	A,A
1	27799479	T	G	T,T	T,T	T,T	T,T	T,T	T,T	T,T	T,T	T,T	T,T	T,T	T,T	T,T	T,T	T,T	T,T	T,T	T,T	T,T	G,G	T,T	T,T	T,T	T,T	T,T	T,T	G,G	T,T	T,T	T,T	T,T	T,T	T,T	T,T	T,T	T,T	T,T	T,T	T,T	T,T	T,T	T,T	T,T	T,T	T,T	T,T
1	27802208	G	C	G,G	G,G	G,G	G,G	C,C	G,G	G,G	G,G	G,G	G,G	C,C	G,G	G,G	G,G	C,C	G,G	C,C	G,G	G,G	G,G	G,G	G,G	G,G	G,G	G,G	G,G	G,G	G,G	G,G	C,C	G,G	G,G	G,G	G,C	G,C	G,G	G,G	G,G	G,G	C,C	G,G	G,G	G,G	G,G	G,G	G,G
1	27891650	G	A	A,A	G,G	G,G	G,G	G,G	G,G	G,G	G,G	G,G	G,G	G,G	G,G	G,G	A,A	G,G	G,G	G,G	G,G	G,G	G,G	G,G	G,G	G,G	G,G	G,G	G,G	G,G	A,A	G,G	G,G	A,A	A,A	G,G	G,A	G,G	G,G	G,G	G,G	G,G	G,G	G,A	G,A	G,G	G,G	G,G	G,G
1	27898536	T	C	T,T	C,C	T,T	C,C	T,T	C,C	C,C	C,C	T,T	C,C	T,T	T,T	T,T	T,T	T,T	T,T	T,T	T,T	T,T	T,T	T,T	T,T	T,T	T,T	T,T	T,T	T,T	T,C	T,T	T,T	T,T	T,T	T,T	T,T	T,T	T,T	T,T	T,C	T,C	T,T	T,T	T,T	C,C	C,C	T,T	C,C
1	27911875	T	A	T,T	T,T	T,T	T,T	T,T	T,T	T,T	T,T	T,T	T,T	T,T	T,T	T,T	T,T	T,T	T,T	T,T	A,A	T,T	T,T	T,T	T,T	T,T	T,T	T,T	T,T	T,T	T,T	T,T	T,T	T,T	T,T	A,A	T,T	T,T	T,A	T,T	T,T	T,A	T,T	T,T	T,T	T,T	T,T	T,T	T,T
1	27912389	T	A	T,T	T,T	T,T	T,T	T,T	T,T	T,T	T,T	T,T	T,T	T,T	T,T	A,A	T,T	T,T	T,T	T,T	T,T	T,T	T,T	T,T	T,T	A,A	A,A	A,A	T,T	T,T	T,T	T,T	T,T	T,T	T,T	T,T	T,T	T,T	A,A	A,A	T,T	A,A	T,T	T,T	T,T	T,T	T,T	T,T	T,T
1	27913475	A	C	A,A	A,A	A,A	A,A	A,A	A,A	A,A	A,A	A,A	A,A	A,A	A,A	A,A	A,A	A,A	A,A	A,A	A,A	A,A	A,A	A,A	A,A	A,A	A,A	A,A	A,A	A,A	A,A	A,A	A,A	A,A	A,A	A,A	A,A	C,C	A,A	A,A	A,A	A,A	A,A	A,A	A,A	A,A	A,A	A,A	A,A
1	27946262	G	A	G,G	A,A	G,G	A,A	G,G	A,A	A,A	A,A	A,A	A,A	G,G	G,G	G,G	G,G	G,G	G,G	G,G	G,G	A,A	G,G	G,G	G,G	G,G	A,A	A,A	A,A	G,G	G,G	A,A	G,G	G,G	G,G	G,G	G,G	G,G	G,G	G,G	G,G	G,G	G,G	G,G	G,G	A,A	A,A	G,G	G,G
1	27950337	T	C	C,C	C,C	C,C	C,C	T,T	C,C	C,C	C,C	C,C	C,C	T,T	C,C	C,C	C,C	T,T	C,C	C,C	C,C	C,C	C,C	C,C	C,C	T,C	C,C	C,C	C,C	C,C	C,C	C,C	T,T	C,C	C,C	C,C	T,C	C,C	C,C	C,C	C,C	C,C	T,T	C,C	C,C	C,C	C,C	C,C	C,C
1	27962832	C	G	C,C	C,C	C,C	C,C	C,C	C,C	C,C	C,C	C,C	C,C	C,C	C,C	C,C	C,C	C,C	C,C	C,C	C,C	C,C	C,C	C,C	C,C	C,C	C,C	C,C	C,C	C,C	C,C	C,C	C,C	C,C	C,C	C,C	C,C	G,G	G,G	C,C	C,C	C,C	C,G	C,C	C,C	C,C	C,C	C,C	C,C
1	27993314	A	C	C,C	C,C	C,C	C,C	C,C	C,C	C,C	C,C	C,C	C,C	C,C	C,C	C,C	C,C	C,C	C,C	C,C	C,C	C,C	C,C	C,C	C,C	C,C	C,C	C,C	C,C	C,C	C,C	C,C	C,C	C,C	C,C	C,C	C,C	C,C	C,C	C,C	A,A	C,C	C,C	C,C	C,C	C,C	C,C	C,C	A,A
1	28006757	G	A	G,G	A,A	G,G	A,A	G,G	A,A	A,A	G,A	A,A	A,A	G,G	G,G	G,A	G,G	G,G	G,G	A,A	G,G	A,A	G,G	G,G	G,G	A,A	A,A	A,A	G,G	G,A	G,G	A,A	G,G	G,G	G,G	G,G	G,G	A,A	A,A	G,G	G,G	A,A	G,G	G,G	G,G	A,A	A,A	G,G	G,G
1	28034385	C	T	C,C	C,C	C,C	C,C	C,C	C,C	C,C	C,C	C,C	C,C	C,C	C,C	C,C	C,C	C,C	C,C	C,C	C,C	C,C	C,C	C,C	C,C	C,C	C,C	C,C	C,C	C,C	C,C	C,C	C,C	C,C	C,C	C,T	C,C	C,C	C,C	C,C	C,C	C,C	C,C	C,C	C,C	C,C	C,C	C,C	C,C
1	28062255	G	A	G,G	G,A	G,G	G,G	G,G	G,G	G,A	G,G	G,G	G,G	G,G	G,G	G,G	G,G	G,G	G,G	G,G	G,G	G,G	G,G	G,G	G,G	G,G	G,G	G,G	G,G	G,G	G,G	G,G	G,G	G,G	G,G	G,G	G,G	G,G	G,G	G,G	G,G	G,G	G,G	G,G	G,G	G,G	G,G	G,G	G,G
1	28066816	T	A	G,G	T,T	T,T	T,T	T,T	T,T	T,T	T,T	T,T	T,T	T,T	T,T	T,T	T,T	T,T	T,T	T,T	T,T	T,T	T,T	T,T	T,T	T,T	T,T	T,T	T,T	T,T	T,T	T,T	T,T	T,T	T,T	T,T	T,T	T,T	T,T	T,T	A,A	T,T	T,T	T,T	T,T	T,T	T,T	T,T	A,A
1	28079037	C	T	T,T	T,T	C,C	T,T	C,C	T,T	T,T	T,T	T,T	T,T	C,C	T,T	C,C	T,T	C,C	C,C	C,C	C,C	T,T	C,C	C,C	C,C	C,C	T,T	T,T	T,T	C,C	C,T	T,T	C,C	C,T	T,T	C,C	C,T	C,C	C,C	C,C	C,C	C,C	C,C	T,T	T,T	T,T	T,T	C,C	C,C
1	28090060	T	C	T,T	C,C	T,T	C,C	T,T	C,C	C,C	C,C	C,C	C,C	T,T	T,T	T,T	T,T	T,T	T,T	T,T	T,T	C,C	T,T	T,T	T,T	T,T	C,C	C,C	T,T	T,T	T,T	C,C	T,T	T,T	T,T	T,T	T,T	T,T	T,T	T,T	C,C	T,T	T,T	T,T	T,T	C,C	C,C	T,T	T,T
1	28124746	A	T	A,A	A,A	A,A	A,A	A,A	A,A	A,A	A,A	A,A	A,A	A,T	A,A	A,A	A,A	A,A	A,A	A,A	A,A	A,A	A,A	A,A	A,A	A,A	A,A	A,A	A,A	T,T	A,A	A,A	A,A	A,A	A,A	A,A	A,A	A,A	A,A	A,A	A,A	A,A	A,A	A,A	A,A	A,A	A,A	A,A	A,A
1	28151523	T	G	T,T	T,T	T,T	T,T	G,G	T,T	T,T	T,T	T,T	T,T	G,G	T,T	T,T	T,T	G,G	T,T	T,T	G,G	T,T	T,T	T,T	T,T	T,T	T,T	T,T	T,T	T,T	T,T	T,T	G,G	T,T	T,T	G,G	T,G	G,G	T,T	T,T	T,T	T,T	G,G	T,T	T,T	T,T	T,T	T,T	T,T
1	28168259	A	T	A,A	A,A	A,A	A,A	A,A	A,A	A,A	A,A	T,T	A,A	A,A	A,A	A,A	A,A	A,T	A,A	A,A	A,A	T,T	A,A	A,A	A,A	A,A	T,T	A,A	A,A	A,A	A,A	A,T	A,A	A,A	A,T	A,A	A,A	A,A	A,A	A,A	A,A	A,A	A,A	A,A	A,A	A,A	A,A	A,A	A,A
1	28205420	G	C	G,G	G,G	G,G	G,G	G,G	G,G	G,G	G,G	G,G	G,G	G,G	G,G	C,C	G,G	G,G	G,G	G,G	G,G	G,G	G,G	G,G	G,G	C,C	G,G	G,G	G,G	G,G	G,G	G,G	G,G	G,G	G,G	G,G	G,G	G,G	C,C	G,G	G,G	G,C	G,G	G,G	G,G	G,G	G,G	G,G	G,G
1	28206422	T	C	T,T	T,T	C,C	T,T	T,T	T,T	T,T	T,T	T,T	T,T	T,T	T,T	T,T	T,T	T,T	T,T	T,T	T,T	T,T	T,T	C,C	T,T	T,T	T,T	T,T	T,T	T,T	T,T	T,T	T,T	T,T	T,T	T,T	T,T	T,T	T,T	T,T	T,T	T,T	T,T	T,T	T,T	T,T	T,T	C,C	T,T
1	28217360	G	A	G,G	G,G	G,G	G,G	A,A	G,G	G,G	G,G	G,G	G,G	A,A	G,G	G,G	G,G	G,A	G,G	G,G	G,G	G,G	G,G	G,G	G,G	G,G	G,G	G,G	G,G	G,G	G,G	G,G	A,A	G,G	G,G	G,G	G,A	G,G	G,G	G,G	G,G	G,G	A,A	G,G	G,G	G,G	G,G	G,G	G,G
1	28217425	A	C	A,A	A,A	A,A	A,A	A,A	A,A	A,A	A,A	A,A	A,A	A,A	A,A	A,A	A,A	A,A	A,A	A,A	A,A	A,A	C,C	A,A	A,A	A,A	A,A	A,A	C,C	A,A	A,A	A,A	A,A	A,A	A,A	A,A	A,A	A,A	A,A	A,A	C,C	A,A	A,A	A,A	A,A	A,A	A,A	A,A	A,A
1	28227218	G	A	G,G	G,G	G,G	G,G	G,G	G,G	G,G	G,G	G,G	G,G	G,G	G,G	G,G	G,G	G,G	A,A	G,G	G,G	G,G	G,G	G,G	G,G	G,G	G,G	G,G	G,G	G,G	G,G	G,G	G,A	G,G	G,G	G,G	G,G	G,G	G,G	G,G	G,G	G,G	G,G	G,G	G,G	G,G	G,G	G,G	G,G
1	28281219	T	G	G,G	T,T	T,T	T,T	T,T	T,T	T,T	T,T	T,T	T,T	T,T	T,T	T,T	G,G	T,T	T,T	T,T	G,G	G,G	T,T	T,T	T,T	T,T	T,T	T,T	T,T	T,T	G,G	T,T	T,T	G,G	G,G	G,G	T,G	T,T	T,T	T,T	T,T	T,T	T,T	G,G	G,G	T,T	T,T	T,T	T,T
1	28350758	C	T	C,C	C,C	C,C	C,C	T,T	C,C	C,C	C,C	C,C	C,C	T,T	C,C	C,C	C,C	T,T	C,C	C,C	C,C	C,C	C,C	C,C	C,C	C,C	C,C	C,C	C,C	C,C	C,C	C,C	C,T	C,C	C,C	C,C	C,T	C,C	C,C	C,C	C,C	C,C	T,T	C,C	C,C	C,C	C,C	C,C	C,C
1	28373329	G	C	G,G	G,G	G,G	G,G	G,G	G,G	G,G	G,G	G,G	G,G	G,G	G,G	C,C	G,G	G,G	G,G	G,G	G,G	G,G	G,G	G,G	G,G	C,C	G,G	G,G	G,G	G,G	G,G	G,G	G,G	G,G	G,G	G,G	G,G	G,C	C,C	G,G	G,G	G,C	G,G	G,G	G,G	G,G	G,G	G,G	G,G
1	28436119	G	T	G,G	G,G	G,G	G,G	G,T	G,G	G,G	G,G	G,G	G,G	G,G	G,G	G,G	G,G	G,G	G,G	G,G	G,G	G,G	G,G	G,G	G,G	G,G	G,G	G,G	G,G	G,G	G,G	G,G	G,G	G,G	G,G	G,G	G,T	G,G	G,G	G,G	G,G	G,G	G,G	G,G	G,G	G,G	G,G	G,G	G,G
1	28480006	G	A	G,G	G,G	A,A	G,G	G,G	G,G	G,G	G,G	A,A	G,G	G,G	G,G	G,G	G,A	G,G	G,A	G,G	G,G	A,A	G,G	A,A	G,G	G,G	A,A	A,A	G,G	G,G	G,G	A,A	G,G	G,G	G,G	G,G	G,G	G,G	G,G	G,G	G,G	G,G	G,G	G,G	G,G	G,G	G,G	A,A	A,A
1	28514125	T	G	T,T	T,T	T,T	T,T	T,T	T,T	T,T	T,T	T,T	T,T	T,T	T,T	T,T	T,T	T,T	T,T	T,T	T,T	T,T	T,T	T,T	T,T	T,T	T,T	T,T	T,T	T,T	T,T	T,T	T,T	T,T	T,T	T,T	T,T	T,T	T,T	T,T	T,T	T,T	T,T	T,T	T,T	T,T	T,T	T,T	T,T
1	28583903	C	A	C,C	C,C	C,C	C,C	C,C	C,C	C,C	C,C	C,C	C,C	C,C	C,C	C,C	C,C	C,C	C,C	C,C	C,C	C,C	C,C	C,C	C,C	C,C	C,C	C,C	C,C	C,C	C,C	C,C	C,C	C,C	C,C	C,C	C,C	A,A	C,C	C,C	C,C	C,C	C,C	C,C	C,C	C,C	C,C	C,C	C,C
1	28629349	A	T	T,T	T,T	A,A	T,T	A,A	T,T	T,T	T,T	A,A	T,T	A,A	A,A	T,T	T,T	A,A	A,A	A,A	A,A	A,A	T,T	A,A	T,T	T,T	A,A	A,A	A,A	T,T	T,T	A,A	A,A	T,T	T,T	A,A	A,T	A,A	T,T	T,T	T,T	T,T	A,A	T,T	T,T	T,T	T,T	A,A	T,T
1	28640922	G	A	G,G	G,G	G,G	G,G	G,G	G,G	G,G	G,G	G,G	G,G	G,G	G,G	A,A	G,G	G,G	G,G	G,G	G,G	G,G	G,G	G,G	G,G	A,A	G,G	G,G	G,G	G,G	G,G	G,A	G,G	G,G	G,G	G,G	G,G	G,G	A,A	G,G	G,G	G,A	G,G	G,G	G,G	G,G	G,G	G,G	G,G
1	28690778	C	T	C,C	C,C	C,C	C,C	C,C	C,C	C,C	C,C	C,C	C,C	C,C	C,C	C,C	C,C	C,C	C,C	C,C	C,T	C,C	C,C	C,C	C,C	C,C	C,C	C,C	C,C	T,T	C,C	C,C	C,C	C,C	C,C	C,C	C,C	C,C	C,C	C,C	C,C	C,C	C,C	C,C	C,C	C,C	C,C	C,C	C,C
1	28710345	T	G	T,T	T,T	T,T	T,T	T,T	T,T	T,T	T,T	G,G	T,T	T,T	T,T	T,T	T,T	T,T	T,T	T,T	T,T	G,G	T,T	T,T	T,T	T,T	G,G	G,G	T,T	T,T	T,T	G,G	T,T	T,T	T,T	T,T	T,T	T,T	T,T	T,T	T,T	T,T	T,T	T,T	T,T	T,T	T,T	T,T	T,T
1	28719518	T	A	T,T	T,T	T,T	T,T	T,T	T,T	T,T	T,T	T,T	T,T	T,T	A,A	T,T	T,T	T,T	T,T	T,T	T,T	T,T	T,T	T,T	T,T	T,T	T,T	T,T	T,T	T,T	T,T	T,T	T,T	T,T	T,T	T,T	T,T	T,T	T,T	T,T	T,T	T,T	T,T	T,T	T,T	T,T	T,T	T,T	T,T
1	28720157	A	T	A,A	A,A	A,A	A,A	A,A	A,A	A,A	A,A	A,A	A,A	A,A	A,A	A,A	A,A	A,A	A,A	A,A	T,T	A,A	A,A	A,A	A,A	A,A	A,A	A,A	A,A	A,A	A,A	A,A	A,A	A,A	A,A	A,T	A,A	A,A	A,A	A,A	A,A	A,A	A,A	A,A	A,A	A,A	A,A	A,A	A,A
1	28724084	A	C	A,A	A,A	A,A	A,A	A,A	A,A	A,A	A,A	C,C	A,A	A,A	A,A	A,A	A,A	A,A	A,A	A,A	A,A	C,C	A,A	A,A	A,A	A,A	C,C	C,C	A,A	C,C	A,A	C,C	A,A	A,A	A,A	A,A	A,A	A,A	A,A	A,A	A,A	A,A	A,A	A,A	A,A	A,A	A,A	A,A	A,A
1	28762125	A	C	C,C	A,A	A,A	A,A	A,A	A,A	A,A	A,A	A,A	A,A	A,A	A,A	A,A	C,C	A,A	A,A	A,A	A,A	A,A	A,A	A,A	A,A	A,A	A,A	A,A	A,A	A,A	C,C	A,A	A,A	C,C	C,C	A,A	A,C	A,A	A,A	A,A	A,A	A,A	A,A	C,C	C,C	A,A	A,A	A,A	A,A
1	28790601	G	A	G,G	G,G	A,A	G,G	G,G	G,G	G,G	G,G	G,G	G,G	G,G	G,G	G,G	G,G	G,G	G,G	G,G	G,G	G,A	G,G	A,A	A,A	G,G	G,G	G,G	G,G	G,G	G,G	G,G	G,G	G,G	G,G	G,G	G,G	G,G	G,G	G,G	G,G	G,G	G,G	G,G	G,G	G,G	G,G	A,A	G,G
1	28816418	T	G	T,T	T,T	T,T	T,T	T,T	T,T	T,T	T,T	T,T	T,T	T,T	T,T	G,G	T,T	T,T	T,T	T,T	T,T	T,T	T,T	T,T	T,T	G,G	T,T	T,T	T,T	T,T	T,T	T,T	T,T	T,T	T,T	T,T	T,T	T,T	G,G	G,G	T,T	G,G	T,T	T,T	T,T	T,T	T,T	T,T	T,T
1	28853759	C	T	C,C	T,T	C,C	T,T	T,T	T,T	T,T	T,T	T,T	T,T	T,T	T,T	C,C	C,C	C,C	T,T	T,T	C,C	T,T	C,C	C,C	C,C	C,C	C,T	C,T	C,C	C,C	C,C	T,T	T,T	C,C	C,C	C,C	C,C	C,C	C,C	C,C	T,T	C,C	C,C	C,C	C,C	T,T	T,T	C,C	T,T
1	28867253	T	A	A,A	T,T	T,T	T,T	T,T	T,T	T,T	T,T	T,T	T,T	T,T	T,T	T,T	A,A	T,T	T,T	T,T	T,T	T,T	T,T	T,T	T,T	T,T	T,T	T,T	T,T	T,T	A,A	T,T	T,T	A,A	A,A	T,T	T,A	T,T	T,T	T,T	T,T	T,T	T,T	A,A	A,A	T,T	T,T	T,T	T,T
1	28942024	C	G	C,C	G,G	C,C	G,G	C,C	G,G	G,G	C,G	C,C	G,G	C,C	C,C	C,C	C,C	C,C	C,C	G,G	C,C	C,C	C,C	C,C	C,C	C,C	C,C	C,C	C,C	G,G	C,C	C,C	C,C	C,C	C,C	C,C	C,C	C,G	C,C	C,C	C,C	C,C	C,G	C,C	C,C	G,G	G,G	C,C	C,C
1	28948136	C	T	C,C	C,C	C,C	C,C	C,C	C,C	C,C	C,C	T,T	C,C	C,C	T,T	C,C	C,C	C,C	T,T	C,C	C,C	C,T	C,C	C,C	C,C	C,C	T,T	T,T	T,T	C,C	C,C	T,T	C,C	C,C	C,C	C,C	C,C	C,C	C,C	C,C	C,C	C,C	C,C	C,C	C,C	C,C	C,C	C,C	C,C
1	29014359	G	A	G,G	G,G	G,G	G,G	G,G	G,G	G,G	G,G	G,G	G,G	G,G	G,G	G,G	G,G	G,G	G,G	G,G	G,A	G,G	G,G	G,G	G,G	G,G	G,G	G,G	G,G	G,G	G,G	G,G	G,G	G,G	G,G	G,G	G,G	G,G	G,G	G,G	G,G	G,G	G,G	G,G	G,G	G,G	G,G	G,G	G,G
1	29018432	T	C	T,T	T,C	C,C	C,C	T,T	C,C	C,C	C,C	T,C	C,C	T,T	T,T	T,T	T,T	T,T	C,C	C,C	C,C	C,C	C,C	C,C	C,C	T,T	C,C	C,C	C,C	C,C	T,T	C,C	T,T	T,T	T,T	C,C	T,T	C,C	C,C	C,C	C,C	T,T	T,T	T,T	T,T	C,C	C,C	C,C	C,C
1	29044651	T	C	T,T	T,C	T,T	T,T	T,T	T,T	T,T	T,T	T,T	T,T	T,T	T,T	T,T	T,T	T,C	T,T	T,T	T,T	T,T	T,T	T,T	T,T	T,T	T,T	T,T	T,T	T,T	T,T	T,T	T,T	T,T	T,T	T,T	T,T	T,T	T,T	T,T	T,T	T,T	T,T	T,T	T,T	T,T	T,T	T,T	T,T
1	29082262	C	T	C,C	C,C	C,C	C,C	C,C	C,C	C,C	C,C	C,C	C,C	C,C	C,T	C,C	C,C	C,C	C,C	C,C	C,C	C,C	C,C	C,C	C,C	C,C	C,C	C,C	C,C	C,C	C,C	C,C	C,C	C,C	C,C	C,C	C,C	C,C	C,C	C,C	C,C	C,C	C,C	C,C	C,C	C,C	C,C	C,C	C,C
1	29082940	G	C	G,G	G,G	G,G	G,G	G,G	G,G	G,G	G,G	G,G	G,G	G,G	G,G	C,C	G,G	G,G	G,G	G,G	G,G	G,G	G,G	G,G	G,G	C,C	G,G	G,G	G,G	G,G	G,G	G,G	G,G	G,G	G,G	G,G	G,G	C,C	C,C	G,G	C,C	C,C	G,G	G,G	G,G	G,G	G,G	G,G	C,C
1	29140112	C	T	C,C	C,C	C,C	C,C	C,C	C,C	C,C	C,C	C,C	C,C	C,C	C,C	T,T	C,C	C,C	C,C	C,C	C,C	C,C	C,C	C,C	C,C	T,T	C,C	C,C	C,C	C,C	C,C	C,C	C,C	C,C	C,C	C,C	C,C	C,C	T,T	T,T	C,C	T,T	C,C	C,C	C,C	C,C	C,C	C,C	C,C
1	29144547	T	C	T,T	T,T	T,T	T,T	T,T	T,T	T,T	T,T	T,C	T,T	T,T	T,T	T,T	T,T	T,T	T,T	T,T	T,T	T,T	T,T	T,T	T,T	T,T	T,T	T,T	T,T	T,T	T,T	T,T	T,T	T,T	T,T	T,T	T,T	T,T	T,T	T,T	T,T	T,C	T,T	T,T	T,T	T,T	T,T	T,T	T,T
1	29155686	T	C	T,T	T,T	T,T	T,T	T,T	T,T	T,T	T,T	T,T	T,T	T,T	T,T	C,C	T,T	T,T	T,T	T,T	T,T	T,T	T,T	T,T	T,T	C,C	T,T	T,T	T,T	T,T	T,T	T,T	T,T	T,T	T,T	T,T	T,T	T,T	C,C	T,T	T,T	T,C	T,T	T,T	T,T	T,T	T,T	T,T	T,T
1	29166770	G	A	T,T	G,G	G,G	G,G	A,A	G,G	G,G	G,G	G,G	G,G	A,A	G,G	G,G	G,G	A,A	G,G	G,G	G,G	G,G	G,G	G,G	G,G	G,G	G,G	G,G	G,G	G,G	G,G	G,G	A,A	G,G	G,G	G,G	G,G	G,G	G,G	G,G	G,G	G,G	G,G	G,G	G,G	G,G	G,G	G,G	G,G
1	29180016	C	G	C,C	C,C	C,C	C,C	C,C	C,C	C,C	C,C	C,C	C,C	C,C	C,C	C,C	C,C	C,C	C,C	C,C	C,C	C,C	C,C	C,C	C,C	C,C	C,C	C,C	C,C	C,C	C,C	C,C	C,C	C,C	C,C	C,C	C,C	G,G	C,C	C,C	C,C	C,G	C,C	C,C	C,C	C,C	C,C	C,C	C,C
1	29180081	C	T	C,C	C,C	C,C	C,C	C,C	C,C	C,C	C,C	T,T	C,C	C,C	T,T	C,C	C,C	C,C	T,T	C,C	C,C	T,T	T,T	T,T	T,T	C,C	C,C	C,C	C,C	C,C	C,C	T,T	C,T	C,C	C,C	C,C	C,C	C,C	C,C	C,C	C,C	C,C	C,C	C,C	C,C	C,C	C,C	C,C	C,C
1	29186156	G	T	G,G	T,T	G,G	T,T	G,G	T,T	T,T	T,T	T,T	T,T	G,G	G,G	G,G	G,G	G,G	T,T	T,T	G,G	G,T	G,G	G,G	G,G	G,G	G,G	G,G	G,G	G,G	G,G	T,T	G,G	G,G	G,G	G,G	G,G	G,T	G,G	G,G	G,G	G,T	G,T	G,G	G,G	T,T	T,T	G,G	G,G
1	29189900	C	T	C,C	C,C	C,C	C,C	C,C	C,C	C,C	C,C	C,C	C,C	C,C	C,C	T,T	C,C	C,C	C,C	C,C	C,C	C,C	C,C	C,C	C,C	T,T	C,C	C,C	C,C	C,C	C,C	C,C	C,C	C,C	C,T	C,C	C,C	C,C	T,T	T,T	C,C	T,T	C,C	C,C	C,C	C,C	C,C	C,C	C,C
1	29192648	A	G	A,A	A,A	A,A	A,A	A,A	A,A	A,A	A,A	A,A	A,A	A,A	A,A	A,A	A,A	A,A	A,A	A,A	A,A	A,A	A,A	A,A	A,A	A,A	A,A	A,A	A,A	A,A	A,A	A,A	A,A	A,A	A,A	A,A	A,A	A,A	A,A	A,A	A,A	A,A	A,A	A,A	A,A	A,A	A,A	A,A	A,A
1	29235028	A	G	A,A	A,A	A,A	A,A	G,G	A,A	A,A	A,A	A,A	A,A	G,G	A,A	A,A	A,A	G,G	A,A	A,A	A,A	A,A	A,A	A,A	A,A	A,A	A,A	A,A	A,A	A,A	A,A	A,A	A,A	A,A	A,A	A,A	A,G	A,A	A,A	A,A	A,A	A,A	G,G	A,A	A,A	A,A	A,A	A,A	A,A
1	29255935	A	C	A,A	A,A	A,A	A,A	C,C	A,A	A,A	A,A	A,A	A,A	C,C	A,A	A,A	A,A	C,C	A,A	A,A	A,A	A,A	A,A	A,A	A,A	A,A	A,A	A,A	A,A	A,A	A,A	A,A	C,C	A,A	A,A	A,A	A,C	A,A	A,A	A,A	A,A	A,A	C,C	A,A	A,A	A,A	A,A	A,A	A,A
1	29268861	G	A	G,G	G,G	G,G	G,G	G,G	G,G	G,G	G,G	G,G	G,G	G,G	G,G	G,G	G,G	G,G	G,G	G,G	G,G	G,G	G,G	G,G	G,G	G,G	G,G	G,G	G,G	G,G	G,G	G,G	G,G	G,G	G,G	G,G	G,G	G,G	G,G	G,G	G,G	G,G	G,G	G,G	G,G	G,G	G,G	G,G	G,G
1	29269093	C	T	C,C	C,C	C,C	C,C	C,C	C,C	C,C	C,C	C,C	C,C	C,C	C,C	C,T	C,C	C,C	C,C	C,C	C,C	C,C	C,C	C,C	C,C	C,C	C,C	C,C	C,C	C,C	C,C	C,C	C,C	C,C	C,C	C,C	C,C	C,C	C,C	C,C	C,C	C,C	C,C	C,C	C,C	C,C	C,C	C,C	C,C
1	29323073	G	A	A,A	G,G	G,G	G,G	A,A	G,G	G,G	G,G	G,G	G,G	A,A	G,G	G,G	A,A	A,A	G,G	G,G	A,A	G,G	G,G	G,G	G,G	G,G	G,G	G,G	G,G	G,G	A,A	G,G	A,A	A,A	A,A	A,A	A,A	G,G	G,G	G,G	G,G	G,G	A,A	A,A	A,A	G,G	G,G	G,G	G,G
1	29339475	C	T	T,T	C,C	C,C	C,C	T,T	C,T	C,C	C,C	C,C	C,C	T,T	C,C	C,C	T,T	T,T	C,C	C,C	C,C	C,C	C,C	C,C	C,C	C,C	C,C	C,C	C,C	C,C	T,T	C,C	T,T	T,T	T,T	C,C	T,T	C,C	C,C	C,C	C,C	C,C	C,T	T,T	T,T	C,C	C,C	C,C	C,C
1	29381042	A	T	A,A	A,A	A,A	A,A	T,T	A,A	A,A	A,A	A,A	A,A	T,T	A,A	A,A	A,A	T,T	A,A	A,A	A,A	A,A	A,A	A,A	A,A	A,A	A,A	A,A	A,A	A,A	A,A	A,A	T,T	A,A	A,A	A,A	A,T	T,T	T,T	T,T	A,A	A,A	T,T	A,A	A,A	A,A	A,A	A,A	A,A
1	29412386	C	A	C,C	C,C	C,C	C,C	C,C	C,C	C,C	C,C	C,C	C,C	C,C	C,C	C,C	C,C	C,C	C,C	C,C	C,C	C,C	C,C	C,C	C,C	C,C	C,C	C,C	C,C	C,C	C,C	C,C	C,C	C,C	C,C	C,C	C,C	C,C	C,C	C,C	C,C	C,C	C,C	C,C	C,C	C,C	C,C	C,C	C,C
1	29428073	A	G	C,C	A,A	A,A	A,A	A,A	A,A	A,A	A,A	A,A	A,A	A,A	A,A	A,A	A,A	A,A	A,A	A,A	A,A	A,A	A,A	A,A	A,A	A,A	A,A	A,A	A,A	A,A	A,A	A,A	A,A	A,A	A,A	A,A	A,A	A,A	A,A	A,A	G,G	A,A	A,A	A,A	A,A	A,A	A,A	A,A	G,G
1	29428138	T	C	C,C	C,C	C,C	C,C	C,C	C,C	C,C	C,C	C,C	C,C	C,C	C,C	C,C	C,C	C,C	C,C	C,C	T,T	C,C	C,C	C,C	C,C	C,C	C,C	C,C	C,C	C,C	C,C	C,C	C,C	C,C	C,C	T,T	C,C	C,C	C,C	C,C	C,C	C,C	C,C	C,C	C,C	C,C	C,C	C,C	C,C
1	29448214	A	G	A,A	G,G	A,A	G,G	G,G	G,G	G,G	A,G	A,A	G,G	G,G	A,A	A,A	A,A	G,G	G,G	G,G	A,A	A,A	A,A	A,A	A,A	A,A	A,A	A,A	A,A	G,G	A,A	A,A	G,G	A,A	A,A	A,A	A,G	A,A	A,A	A,A	A,A	A,A	G,G	A,A	A,A	G,G	G,G	A,A	A,A
1	29450043	T	C	T,T	T,T	T,T	T,T	T,T	T,T	T,T	T,T	T,T	T,T	T,T	C,C	T,T	T,T	T,T	T,T	T,T	T,T	T,T	T,T	T,T	T,T	T,T	T,T	T,T	T,T	T,T	T,T	T,T	T,T	T,T	T,T	T,T	T,C	T,T	T,T	T,T	T,T	T,C	T,T	T,T	T,T	T,T	T,T	T,T	T,T
1	29545426	G	A	G,G	G,G	G,G	G,G	G,G	G,G	G,G	G,G	G,G	G,G	G,G	G,G	G,G	G,G	G,G	G,G	G,G	G,G	G,G	G,G	G,G	G,G	G,G	G,G	G,G	G,G	G,G	G,G	G,G	G,G	G,G	G,G	G,G	G,G	G,G	G,G	G,G	G,G	G,G	G,G	G,G	G,G	G,G	G,G	G,G	G,G
1	29546941	T	C	T,T	C,C	C,C	C,C	C,C	C,C	C,C	C,C	T,T	C,C	C,C	T,T	T,T	T,T	C,C	C,C	C,C	T,T	T,T	C,C	C,C	C,C	T,T	C,C	C,C	T,T	C,C	T,T	T,T	C,C	T,T	T,T	T,T	T,C	T,T	T,T	T,T	T,T	T,C	C,C	T,T	T,T	C,C	C,C	C,C	T,T
1	29584945	G	A	A,A	G,G	G,G	G,G	G,G	G,G	G,G	G,G	A,A	G,G	G,G	G,G	A,A	A,A	G,G	G,G	G,G	G,G	A,A	G,G	G,G	G,G	A,A	G,G	G,G	G,G	G,G	A,A	A,A	G,G	A,A	A,A	G,G	G,A	A,A	A,A	A,A	G,G	A,A	G,G	A,A	A,A	G,G	G,G	G,G	G,G
1	29591046	T	G	T,T	T,T	T,T	T,T	T,T	T,T	T,T	T,T	T,T	T,T	T,T	T,G	T,T	T,T	T,T	T,T	T,T	G,G	T,T	T,T	T,T	T,T	T,T	T,T	T,T	T,T	T,T	T,T	T,T	T,T	T,T	T,T	G,G	T,T	T,T	T,T	T,T	T,T	T,T	T,T	T,T	T,T	T,T	T,T	T,T	T,T
1	29595095	A	G	T,T	G,G	A,A	G,G	A,A	G,G	G,G	G,G	A,A	G,G	A,A	A,A	A,A	A,A	A,A	G,G	G,G	G,G	A,A	A,A	A,A	A,A	A,A	G,G	G,G	G,G	A,A	A,A	A,A	A,A	A,A	A,A	G,G	A,A	A,A	A,A	A,A	A,A	A,A	A,A	A,A	A,A	G,G	G,G	A,A	A,A
1	29604482	C	T	C,C	C,C	C,C	C,C	C,C	C,C	C,C	C,C	C,C	C,C	C,C	T,T	C,C	C,C	C,C	C,C	C,C	C,C	C,C	C,C	C,C	C,C	C,C	C,C	C,C	C,C	C,C	C,C	C,C	C,C	C,C	C,C	C,C	C,C	C,C	C,C	C,C	C,C	C,C	C,C	C,C	C,C	C,C	C,C	C,C	C,C
1	29621411	C	T	T,T	C,C	C,C	C,C	T,T	C,C	C,C	C,C	T,T	C,C	T,T	C,C	C,C	T,T	T,T	C,C	C,C	C,C	C,T	C,C	C,C	T,T	T,T	C,C	C,C	T,T	T,T	T,T	T,T	T,T	T,T	T,T	C,C	T,T	T,T	T,T	T,T	C,C	C,C	T,T	T,T	T,T	C,C	C,C	C,C	C,C
1	29623352	T	A	T,T	A,A	A,A	A,A	T,T	A,A	A,A	A,A	T,T	A,A	T,T	T,T	T,T	T,T	T,T	A,A	A,A	A,A	T,T	A,A	A,A	T,T	T,T	A,A	A,A	T,T	T,T	T,T	T,T	T,T	T,T	T,T	T,T	T,T	T,T	T,T	T,T	A,A	T,T	T,T	T,T	T,T	A,A	T,A	A,A	A,A
1	29640960	A	G	A,A	A,A	A,A	A,G	A,A	A,A	A,A	A,A	A,A	A,A	A,A	A,A	A,A	A,A	A,A	A,A	A,A	A,A	A,A	A,A	A,A	A,A	A,A	G,G	G,G	A,A	A,G	A,A	A,A	A,A	A,A	A,A	A,A	A,G	A,A	A,A	A,A	A,A	A,A	A,A	A,A	A,A	A,A	A,A	A,A	A,A
1	29670716	T	G	T,T	T,T	T,T	T,T	T,T	T,T	T,T	T,T	G,G	T,T	T,T	T,T	T,T	T,G	T,T	T,T	T,T	T,T	T,T	T,T	T,T	T,T	T,T	T,T	T,T	T,T	T,T	T,T	G,G	T,T	T,T	T,T	T,T	T,T	T,T	T,T	T,T	T,T	T,G	T,T	T,T	T,T	T,T	T,T	T,T	T,T
1	29673092	C	A	C,C	C,C	C,C	C,C	C,C	C,C	C,C	C,C	C,C	C,C	C,C	C,C	A,A	C,C	C,C	A,A	C,C	C,C	C,C	C,C	C,C	C,C	A,A	C,C	C,C	C,C	C,C	C,C	C,C	C,C	C,C	C,C	C,C	C,C	C,C	A,A	C,C	C,C	A,A	C,C	C,C	C,C	C,C	C,C	C,C	C,C
1	29674584	G	A	G,G	G,G	G,G	G,G	G,G	G,G	G,G	G,G	G,G	G,G	G,G	G,G	G,G	G,A	G,G	A,A	G,G	G,G	G,G	G,G	G,G	G,G	G,G	G,G	G,G	G,G	G,G	G,G	G,G	G,G	G,G	G,G	G,G	G,G	G,G	G,G	G,G	G,G	G,G	G,G	G,G	G,G	G,G	G,G	G,G	G,G
1	29674649	T	A	T,T	T,T	T,T	T,T	T,T	T,T	T,T	T,T	A,A	T,T	T,T	T,T	T,T	T,T	T,T	T,T	T,T	T,T	T,T	T,T	T,T	T,T	T,T	T,T	T,T	T,T	T,T	T,T	A,A	T,T	T,T	T,T	T,T	T,T	T,T	T,T	T,T	T,T	T,A	T,T	T,T	T,T	T,T	T,T	T,T	T,T
1	29681070	T	A	T,T	T,T	T,T	T,T	T,T	T,T	T,T	T,T	T,T	T,T	T,T	T,T	T,T	T,T	T,T	T,T	T,T	A,A	T,T	T,T	T,T	T,T	T,T	T,T	T,T	T,T	T,T	T,T	T,T	T,T	T,A	T,T	A,A	T,T	T,T	T,T	T,T	T,T	T,T	T,T	T,A	T,T	T,T	T,T	T,T	T,T
1	29683825	T	G	T,T	T,T	T,T	T,T	T,G	T,G	T,T	T,T	T,T	T,T	T,T	T,T	T,T	T,T	T,T	T,T	T,T	T,T	T,T	T,T	T,T	T,T	T,T	T,T	T,T	T,T	T,T	T,G	T,T	T,T	T,T	T,T	T,T	T,T	T,T	T,T	T,T	T,T	T,T	T,T	T,T	T,T	T,T	T,T	T,T	T,T
1	29718179	T	G	T,T	T,T	G,G	T,T	T,T	T,T	T,T	T,T	T,T	T,T	T,T	T,T	T,T	T,T	T,T	T,T	G,G	T,T	T,G	T,T	G,G	G,G	T,T	T,T	T,T	T,T	T,T	T,T	T,T	T,T	T,T	T,T	T,T	T,T	T,T	T,T	T,T	G,G	T,G	T,T	T,T	T,T	T,T	T,T	G,G	G,G
1	29726438	A	T	A,A	A,A	A,A	A,A	A,A	A,A	A,A	A,A	A,A	A,A	A,A	A,A	A,A	A,A	A,A	A,A	A,A	A,A	A,A	A,A	A,A	A,A	A,A	A,A	A,A	A,A	A,A	A,A	A,A	A,A	A,A	A,A	A,A	A,A	A,A	A,A	A,A	A,A	A,A	A,A	A,A	A,A	A,A	A,A	A,A	A,A
1	29738417	G	A	G,G	G,G	G,G	G,G	G,G	G,G	G,G	G,A	G,G	G,G	G,G	G,G	G,G	G,G	G,G	G,G	G,G	G,G	G,G	G,G	G,G	G,G	G,G	G,G	G,G	G,G	G,G	G,G	G,G	G,G	G,G	G,G	G,G	G,G	G,G	G,G	G,G	G,G	G,G	G,G	G,G	G,G	G,G	G,G	G,G	G,G
1	29738482	A	G	A,A	A,A	A,A	A,A	A,A	A,A	A,A	A,A	G,G	A,A	A,A	A,G	G,G	A,A	A,A	A,A	A,A	A,A	A,G	G,G	A,A	G,G	G,G	G,G	G,G	G,G	G,G	A,A	G,G	A,A	A,A	A,A	A,A	A,A	A,A	G,G	G,G	A,A	A,G	A,A	A,A	A,A	A,A	A,A	A,A	A,A
1	29747529	G	T	G,G	G,G	G,G	G,G	G,G	G,G	G,G	G,G	G,G	G,G	G,G	G,G	G,G	G,G	G,G	T,T	G,G	G,G	G,G	G,G	G,G	G,G	G,G	G,G	G,G	G,G	G,G	G,G	G,G	G,G	G,G	G,G	G,G	G,G	G,G	G,G	G,G	G,G	G,G	G,G	G,G	G,G	G,G	G,G	G,G	G,G
1	29747822	A	G	A,A	A,A	A,A	A,A	A,A	A,A	A,A	A,A	G,G	A,A	A,A	A,A	G,G	A,A	A,A	A,A	A,A	A,A	A,A	A,A	A,A	A,A	G,G	G,G	G,G	G,G	A,A	A,A	G,G	A,A	A,A	A,A	A,A	A,A	G,G	G,G	G,G	A,A	G,G	A,A	A,A	A,A	A,A	A,A	A,A	A,A
1	29764321	A	G	A,A	A,A	A,A	A,A	A,A	A,A	A,A	A,A	A,A	A,A	A,A	A,A	A,A	A,A	A,A	G,G	A,G	A,A	A,A	A,A	A,A	A,A	A,A	A,A	A,A	A,A	A,A	A,A	A,A	A,A	A,A	A,A	A,A	A,A	A,A	A,A	A,A	A,A	A,A	A,A	A,A	A,A	A,A	A,A	A,A	A,A
1	29767591	A	T	A,A	A,A	T,T	A,A	A,A	A,A	A,A	A,A	A,A	A,A	A,A	A,A	A,A	A,A	A,A	A,A	A,A	A,A	A,A	A,A	T,T	A,A	A,A	A,A	A,A	A,A	A,A	A,A	A,A	A,A	A,A	A,A	A,A	A,A	A,A	A,A	A,A	A,A	A,A	A,A	A,A	A,A	A,A	A,A	T,T	A,A
1	29772962	G	A	G,G	A,A	A,A	A,A	A,A	A,A	A,A	G,A	G,G	A,A	A,A	G,G	G,G	G,G	A,A	G,G	A,A	G,A	G,A	G,G	A,A	G,G	G,G	G,G	G,G	G,G	G,G	G,G	G,G	A,A	G,G	G,G	A,A	G,A	G,G	G,G	G,G	A,A	G,G	A,A	G,G	G,G	A,A	A,A	A,A	A,A
1	29776252	C	A	C,C	C,C	C,C	C,C	C,C	C,C	C,C	C,C	C,C	C,C	C,C	C,C	C,C	C,C	C,C	C,C	C,C	A,A	C,C	C,C	C,C	C,C	C,C	C,C	C,C	C,C	C,C	C,C	C,C	C,C	C,C	C,C	A,A	C,C	C,C	C,C	C,C	C,C	C,C	C,C	C,C	C,C	C,C	C,C	C,C	C,C
1	29789922	G	A	G,G	G,G	G,G	G,G	A,A	G,G	G,G	G,G	G,G	G,G	A,A	G,G	G,G	G,G	A,A	G,G	G,G	G,G	G,G	G,G	G,G	G,G	G,G	G,G	G,G	G,G	G,G	G,G	G,G	A,A	G,G	G,G	G,G	G,A	G,G	G,G	G,G	G,G	G,G	A,A	G,G	G,G	G,G	G,G	G,G	G,G
1	29791508	T	C	T,T	T,T	T,T	T,T	C,C	T,T	T,T	T,T	T,T	T,T	C,C	T,T	T,C	T,T	C,C	T,T	T,T	C,C	T,T	C,C	T,T	T,T	T,T	C,C	C,C	C,C	T,T	T,T	T,T	C,C	T,T	T,C	C,C	T,C	T,T	T,T	T,T	T,T	T,C	C,C	T,T	T,T	T,T	T,T	T,T	T,T
1	29801859	C	G	C,C	C,C	C,C	C,C	C,C	C,C	C,C	C,C	C,C	C,C	C,C	C,C	C,C	C,C	C,C	C,C	C,C	C,C	C,C	G,G	C,C	C,C	C,C	G,G	G,G	C,C	C,C	C,C	C,C	C,C	C,C	C,C	C,C	C,C	C,C	C,C	C,C	C,C	C,C	C,C	C,C	C,C	C,C	C,C	C,C	C,C
1	29805375	A	C	A,A	C,C	A,A	C,C	C,C	C,C	C,C	C,C	A,A	C,C	C,C	A,A	A,A	A,A	C,C	A,A	C,C	C,C	A,A	A,C	A,A	A,A	A,A	C,C	C,C	A,A	C,C	A,A	A,A	A,C	A,A	A,A	C,C	A,C	A,A	A,A	A,A	C,C	C,C	A,C	A,A	A,A	A,C	C,C	A,C	C,C
1	29813291	T	G	T,T	G,G	T,T	G,G	G,G	G,G	G,G	G,G	T,T	G,G	G,G	G,G	G,G	T,T	G,G	T,T	G,G	G,G	G,G	G,G	T,T	T,T	T,T	G,G	G,G	G,G	G,G	T,T	T,T	G,G	T,T	T,T	G,G	T,G	T,T	T,T	T,T	G,G	G,G	G,G	T,T	T,T	G,G	G,G	T,T	G,G
1	29824635	G	T	G,G	T,T	G,G	T,T	G,G	T,T	T,T	T,T	G,G	T,T	G,G	T,T	T,T	G,G	G,G	G,G	T,T	G,G	G,T	T,T	G,G	T,T	T,T	T,T	T,T	T,T	T,T	G,G	G,G	G,G	G,G	G,G	G,G	G,G	G,G	T,T	T,T	T,T	T,T	G,G	G,G	G,G	T,T	T,T	G,G	T,T
1	29825492	C	T	C,C	C,C	C,C	C,C	C,C	C,T	C,C	C,T	C,C	C,C	C,C	T,T	C,C	C,C	C,C	C,C	C,C	C,C	C,T	C,C	C,C	T,T	C,C	C,C	C,C	T,T	C,C	C,C	C,C	C,C	C,C	C,C	C,C	C,C	C,C	C,C	C,C	C,C	C,C	C,C	C,C	C,C	C,C	C,C	C,C	C,C
1	29891936	T	C	C,C	T,T	C,C	T,T	T,T	T,T	T,T	T,T	T,T	T,T	T,T	T,T	T,T	C,C	C,C	C,C	T,T	T,T	T,T	T,T	C,C	T,T	T,T	T,T	T,T	T,T	T,T	C,C	T,T	T,T	C,C	C,C	T,T	C,C	T,T	T,T	T,T	T,T	T,T	T,T	C,C	C,C	T,T	T,T	C,C	C,C
1	29903394	G	C	G,G	G,G	G,G	G,G	G,G	G,G	G,G	G,G	G,G	G,G	G,G	G,G	G,G	G,G	G,G	G,G	G,G	G,G	G,G	C,C	G,G	G,G	G,G	C,C	C,C	G,G	G,G	G,G	G,G	G,G	G,G	G,G	G,G	G,G	G,G	G,G	G,G	G,G	G,G	G,G	G,G	G,G	G,G	G,G	G,G	G,G
1	29912874	A	G	A,A	G,G	A,A	A,A	G,G	G,G	G,G	G,G	G,G	G,G	G,G	A,A	A,A	A,A	G,G	A,A	G,G	A,A	A,A	A,A	A,A	A,A	A,A	A,A	A,A	A,A	A,A	A,A	G,G	G,G	A,A	A,A	A,A	A,A	A,A	A,A	A,A	A,A	A,G	A,G	A,A	A,A	A,A	G,G	A,A	A,A
1	29912939	T	A	A,A	T,T	A,A	T,T	T,T	T,T	T,T	T,T	T,T	T,T	T,T	A,A	A,A	A,A	T,T	A,A	T,T	A,A	A,A	A,A	A,A	A,A	A,A	A,A	A,A	A,A	A,A	A,A	T,T	T,T	A,A	A,A	A,A	T,A	A,A	A,A	A,A	A,A	T,A	T,T	A,A	A,A	T,T	T,T	A,A	A,A
1	29921026	C	T	C,C	C,T	C,C	C,C	C,C	C,C	C,C	C,C	C,C	C,C	C,C	C,C	C,C	C,C	C,C	C,C	C,C	C,C	C,C	C,C	C,C	C,C	C,C	C,C	C,C	C,C	T,T	C,T	C,C	C,C	C,C	C,C	C,C	C,C	C,C	C,C	C,C	T,T	C,C	C,C	C,C	C,C	C,C	C,C	C,C	T,T
1	29926043	C	T	C,C	T,T	C,C	T,T	C,C	T,T	T,T	T,T	T,T	T,T	C,C	C,C	C,C	C,C	C,C	C,C	T,T	C,C	C,C	C,C	C,C	C,C	C,C	C,C	C,C	C,C	C,C	C,C	T,T	C,C	C,C	C,C	C,C	C,C	C,C	C,C	C,C	C,C	C,C	C,C	C,T	C,C	T,T	T,T	C,C	C,C
1	29932512	T	C	T,T	T,T	T,T	T,T	T,T	T,T	T,T	T,T	T,T	T,T	T,T	T,T	T,T	T,T	T,T	T,T	T,T	C,C	T,T	T,T	T,T	T,T	T,T	T,C	T,C	T,C	T,T	T,T	T,T	T,T	T,T	T,T	C,C	T,T	C,C	T,T	T,T	T,T	T,T	T,T	T,T	T,T	T,T	T,T	T,T	T,T
1	29933187	T	C	T,T	T,T	T,T	T,T	C,C	T,T	T,T	T,T	T,T	T,T	C,C	T,T	T,T	T,T	C,C	T,T	T,T	T,T	T,T	T,T	T,T	T,T	T,T	T,T	T,T	T,T	T,T	T,T	T,T	C,C	T,T	T,T	T,T	T,C	T,T	T,T	T,T	T,T	T,T	C,C	T,T	T,T	T,T	T,T	T,T	T,T
1	29955481	G	A	G,G	G,G	G,G	G,G	G,G	G,G	G,G	G,G	G,G	G,G	G,G	A,A	G,G	G,G	G,G	G,G	G,G	A,A	G,A	G,G	G,G	A,A	G,G	G,G	G,G	A,A	G,G	G,G	G,G	G,G	G,G	G,G	A,A	G,G	A,A	G,G	A,A	G,G	G,G	G,G	G,A	G,G	G,G	G,G	G,G	G,G
1	29963986	C	A	C,C	A,A	C,C	A,A	C,C	A,A	A,A	A,A	A,A	A,A	C,C	C,C	C,C	C,C	C,C	C,C	A,A	C,C	C,C	C,C	C,C	C,C	C,C	C,C	C,C	C,C	C,C	C,C	A,A	C,C	C,A	C,C	C,C	C,C	C,C	C,C	C,C	C,C	C,A	C,C	C,C	C,C	A,A	A,A	C,C	C,C
1	29968785	C	A	C,C	A,A	C,C	A,A	A,A	A,A	A,A	A,A	A,A	A,A	A,A	A,A	C,C	C,C	A,A	C,C	A,A	A,A	C,A	A,A	C,C	A,A	C,C	A,A	A,A	A,A	A,A	C,C	A,A	A,A	C,C	C,C	A,A	C,A	A,A	C,C	A,A	A,A	C,A	A,A	C,C	C,C	A,A	A,A	C,C	A,A
1	29997266	T	G	T,T	T,T	T,T	T,T	G,G	T,T	T,T	T,T	T,T	T,T	G,G	G,G	G,G	T,T	G,G	T,T	T,T	G,G	G,G	G,G	T,T	G,G	G,G	G,G	G,G	G,G	G,G	T,T	T,T	G,G	T,T	T,T	G,G	T,G	G,G	G,G	G,G	G,G	G,G	G,G	T,T	T,T	T,T	T,G	T,T	T,T
1	30008671	C	T	C,C	C,C	C,C	C,C	C,C	C,C	C,C	C,C	C,T	C,C	C,C	C,C	C,C	C,C	C,C	C,C	C,C	C,C	C,C	C,C	C,C	C,C	C,C	C,C	C,C	C,C	C,C	C,C	C,C	C,C	C,C	C,C	C,C	C,C	C,C	C,C	C,C	C,C	C,C	C,C	C,C	C,C	C,C	C,C	C,C	C,C
1	30019895	G	C	C,C	G,G	G,G	G,G	G,G	G,G	G,G	G,G	G,G	G,G	G,G	G,G	C,C	G,G	G,G	G,G	G,G	G,G	G,G	G,G	G,G	G,G	C,C	G,G	G,G	G,G	G,G	G,G	G,G	G,G	G,G	G,G	G,G	G,G	G,G	C,C	C,C	C,C	C,C	G,G	G,G	G,G	G,G	G,G	G,G	G,G
1	30026601	T	C	T,C	T,T	T,T	T,T	T,T	T,T	T,T	T,T	T,T	T,T	T,C	T,T	T,T	T,T	T,T	T,T	T,T	C,C	T,T	T,T	T,T	T,T	T,T	T,T	T,T	T,T	T,T	T,T	T,T	T,T	T,T	T,T	C,C	T,T	T,T	T,T	T,T	T,T	T,T	T,T	T,T	T,T	T,T	T,T	T,T	T,T
1	30043509	C	G	C,C	C,C	C,C	C,C	C,C	C,C	C,C	C,C	C,C	C,C	C,C	C,C	C,C	C,C	C,C	C,C	C,C	C,C	C,C	C,C	C,C	C,C	C,C	C,C	C,C	C,C	C,C	C,C	C,C	C,C	C,C	C,C	C,C	C,C	C,C	C,C	C,C	C,C	C,C	C,C	C,C	C,C	C,C	C,C	C,C	C,C
1	30052566	A	C	C,C	C,C	C,C	C,C	A,A	C,C	C,C	C,C	C,C	C,C	A,A	C,C	C,C	C,C	A,A	C,C	C,C	C,C	C,C	C,C	C,C	C,C	C,C	C,C	C,C	C,C	C,C	C,C	C,C	A,A	C,C	C,C	C,C	A,C	C,C	C,C	C,C	C,C	C,C	A,A	C,C	C,C	C,C	C,C	C,C	C,C
1	30056190	G	A	G,G	G,G	G,G	G,G	G,G	G,G	G,G	G,G	G,G	G,G	G,G	G,G	G,G	G,G	G,G	G,G	G,G	A,A	G,G	G,G	G,G	G,G	G,G	G,G	G,G	G,G	G,G	G,G	G,G	G,G	G,G	G,G	G,A	G,G	G,G	G,G	G,G	G,G	G,G	G,G	G,A	G,G	G,G	G,G	G,G	G,G
1	30069560	A	T	T,T	T,T	T,T	T,T	A,A	T,T	T,T	T,T	T,T	T,T	A,A	T,T	T,T	T,T	A,A	A,A	T,T	T,T	T,T	T,T	T,T	T,T	T,T	T,T	T,T	T,T	T,T	T,T	T,T	A,A	T,T	T,T	T,T	A,T	T,T	T,T	T,T	T,T	T,T	A,A	T,T	T,T	T,T	T,T	T,T	T,T
1	30085181	A	G	A,A	A,G	A,A	A,A	A,A	A,A	A,A	A,A	A,A	A,A	A,A	A,A	A,A	A,A	A,A	A,A	A,A	A,A	A,A	A,A	A,A	A,A	A,A	A,A	A,A	A,A	A,A	A,G	A,A	A,A	A,A	A,A	A,A	A,A	A,A	A,A	A,A	A,A	A,A	A,A	A,A	A,A	A,A	A,A	A,A	A,A
1	30106126	G	A	G,G	G,G	G,G	G,G	G,G	G,G	G,G	G,G	G,G	G,G	G,G	G,G	G,G	G,G	G,G	G,G	G,G	G,G	G,G	G,A	G,G	G,G	G,G	G,G	G,G	G,G	A,A	G,G	G,G	G,G	G,G	G,G	G,G	G,A	G,G	G,G	G,G	G,G	G,G	G,G	G,G	G,G	G,G	G,G	G,G	G,G
1	30153931	A	C	A,A	A,A	A,A	A,A	A,A	A,A	A,A	A,A	A,A	A,A	A,A	A,A	A,A	A,A	A,A	A,A	A,A	A,A	A,A	A,A	A,A	A,A	A,A	A,A	A,A	A,A	A,A	A,A	A,A	A,A	A,A	A,A	A,A	A,A	A,A	A,A	A,A	C,C	A,A	A,A	A,A	A,A	A,A	A,A	A,A	A,A
1	30165480	A	C	A,A	C,C	C,C	C,C	A,A	C,C	C,C	A,C	A,A	A,C	A,A	A,A	A,A	A,A	A,A	A,A	C,C	C,C	A,A	A,A	A,A	A,A	A,A	A,A	A,A	A,A	C,C	A,A	A,A	A,A	A,A	A,A	C,C	A,A	A,A	A,A	A,A	C,C	A,A	A,A	A,A	A,A	C,C	A,C	A,C	C,C
1	30170760	G	C	G,G	G,G	G,G	G,G	G,G	G,G	G,G	G,G	G,G	G,G	G,G	G,G	G,G	G,G	G,G	G,G	G,G	G,G	G,G	G,G	G,G	G,G	G,G	G,G	G,G	G,G	G,G	G,G	G,G	G,G	G,G	G,G	G,G	G,G	G,G	G,G	G,G	G,G	G,G	G,G	G,G	G,G	G,G	G,G	G,G	G,G
1	30232355	C	T	C,C	T,T	C,C	C,C	C,C	C,C	C,T	C,C	C,C	C,C	C,C	C,T	C,C	C,C	C,C	C,C	C,C	C,C	C,C	C,C	C,C	C,C	C,C	C,C	C,C	C,C	C,C	C,C	C,C	C,C	C,C	C,C	C,C	C,C	C,C	C,C	C,C	C,C	C,C	C,C	C,C	C,C	T,T	T,T	C,C	C,C
1	30264285	A	G	A,A	A,A	G,G	A,A	G,G	A,A	A,A	A,A	G,G	A,A	G,G	A,A	A,A	A,A	G,G	A,A	A,A	A,A	A,A	A,A	G,G	A,A	A,A	A,A	A,A	A,A	G,G	A,A	G,G	G,G	A,A	A,A	A,A	A,G	A,A	A,A	A,A	A,A	A,A	G,G	A,A	A,A	A,A	A,A	G,G	G,G
1	30283398	G	C	G,G	C,C	C,C	C,C	G,G	C,C	C,C	C,C	C,C	C,C	G,G	G,G	G,G	G,G	C,C	G,G	C,C	G,G	G,G	G,G	C,C	C,C	G,G	G,G	G,G	G,G	C,C	G,G	C,C	G,G	G,G	G,G	G,G	G,G	G,C	G,G	C,C	G,G	G,G	G,G	G,G	G,G	C,C	C,C	C,C	G,G
1	30287845	T	C	C,C	T,T	T,T	T,T	T,T	T,T	T,T	T,T	T,T	T,C	T,T	C,C	T,T	T,T	T,T	T,T	T,T	C,C	C,C	C,C	T,T	T,T	T,T	T,T	T,T	T,T	T,T	T,T	T,T	T,T	T,T	T,T	C,C	T,T	T,T	T,T	T,T	T,T	T,T	T,T	T,T	T,T	T,T	T,T	T,T	T,T
1	30300731	A	G	A,A	A,A	A,A	A,A	A,A	A,A	A,A	A,G	A,A	A,A	A,A	G,G	A,A	A,A	A,A	A,A	A,A	G,G	G,G	G,G	A,A	A,A	A,A	A,A	A,A	A,A	A,A	A,A	A,A	A,A	A,A	A,A	G,G	A,A	A,A	A,A	A,A	A,A	A,A	A,A	A,A	A,A	A,A	A,A	A,A	A,A
1	30319449	T	G	G,G	G,G	G,G	G,G	T,T	G,G	G,G	G,G	G,G	G,G	T,T	G,G	G,G	G,G	G,G	G,G	G,G	G,G	G,G	G,G	G,G	G,G	G,G	G,G	G,G	G,G	G,G	G,G	G,G	T,T	G,G	G,G	G,G	T,G	G,G	G,G	G,G	G,G	G,G	T,T	G,G	G,G	G,G	G,G	G,G	G,G
1	30328279	G	A	G,G	A,A	G,G	A,A	G,G	A,A	A,A	A,A	G,G	A,A	G,G	G,G	G,G	G,G	A,A	G,G	A,A	G,G	G,G	G,G	G,G	G,G	G,G	G,G	G,G	G,G	A,A	G,G	G,G	G,G	G,G	G,G	G,G	G,G	G,G	G,G	G,G	G,G	G,A	G,G	G,G	G,G	A,A	A,A	G,G	G,G
1	30345552	T	C	A,A	T,T	T,T	T,T	C,C	C,C	C,C	T,T	T,T	T,T	C,C	T,T	T,T	T,T	T,T	T,T	T,T	T,T	T,T	T,T	T,T	T,T	T,T	T,T	T,T	C,C	T,T	T,T	T,T	T,C	T,T	T,T	T,T	T,C	T,T	T,T	C,C	T,T	T,T	C,C	T,T	T,T	T,T	T,T	T,T	T,T
1	30357691	G	A	G,G	G,G	G,G	G,G	G,G	G,G	G,G	G,G	G,G	G,G	G,G	G,G	G,G	G,G	G,G	G,G	G,G	A,A	G,G	G,G	G,G	G,G	G,G	G,G	G,G	G,G	G,G	G,G	G,G	G,G	G,G	G,G	A,A	G,G	G,G	G,G	G,G	G,G	G,G	G,G	G,G	G,G	G,G	G,G	G,G	G,G
1	30394779	T	G	T,T	G,G	T,T	G,G	G,G	G,G	G,G	G,G	T,T	G,G	G,G	T,T	G,G	T,T	G,G	T,T	G,G	T,T	T,T	G,G	T,T	T,T	G,G	T,T	T,T	T,T	G,G	T,T	T,T	G,G	T,T	T,T	T,T	T,G	T,T	G,G	G,G	T,T	G,G	G,G	T,T	T,T	T,G	G,G	T,T	T,T
1	30414018	T	A	G,G	T,T	T,T	T,T	A,A	T,T	T,T	T,T	T,T	T,T	A,A	T,T	T,T	T,T	T,T	T,T	T,T	T,T	T,T	T,T	T,T	T,T	T,T	T,T	T,T	T,T	T,T	T,T	T,T	A,A	T,T	T,T	T,T	T,A	T,T	T,T	T,T	T,T	T,T	A,A	T,T	T,T	T,T	T,T	T,T	T,T
2	79235	C	A	C,C	C,C	C,C	C,C	C,C	C,C	C,C	C,C	C,C	C,C	C,C	A,A	A,A	C,C	C,C	C,C	C,C	C,C	C,C	C,C	C,C	C,C	A,A	C,C	C,C	C,C	C,C	C,C	C,C	C,C	C,C	C,C	C,C	C,C	C,C	A,A	A,A	A,A	A,A	C,C	C,C	C,C	C,C	C,C	C,C	A,A
2	92067	C	T	T,T	C,C	C,C	C,C	C,C	C,C	C,C	C,C	C,C	C,C	C,C	C,C	C,C	C,C	C,C	C,C	C,C	C,C	C,C	T,T	C,C	C,C	C,C	C,C	C,C	C,C	C,C	C,C	C,C	C,C	C,C	C,C	C,C	C,C	C,C	C,C	C,C	C,C	C,C	C,C	C,C	C,C	C,C	C,C	C,C	C,C
2	106574	G	A	C,C	G,G	G,G	G,G	G,G	G,G	G,G	G,G	G,G	G,G	G,G	A,A	G,G	G,G	G,G	G,G	G,G	G,G	G,G	G,G	G,G	G,G	G,G	G,G	G,G	G,G	G,G	G,G	G,G	G,G	G,G	G,G	G,G	G,G	G,G	G,G	G,G	G,G	G,G	G,G	G,G	G,G	G,G	G,G	G,G	G,G
2	116125	A	G	A,A	A,A	G,G	A,A	A,A	A,A	A,A	A,A	A,A	A,A	A,A	A,A	A,A	A,A	A,A	A,A	A,A	A,A	A,A	A,A	G,G	G,G	G,G	A,A	A,A	G,G	G,G	A,A	A,A	A,A	A,A	A,A	A,A	A,A	G,G	A,A	A,A	A,A	A,A	A,A	A,A	A,A	A,A	A,A	G,G	A,A
2	140979	T	A	T,T	T,T	T,T	T,T	T,T	T,T	T,T	T,T	T,T	T,T	T,T	T,T	T,T	T,T	T,T	T,T	T,T	T,T	T,T	T,T	T,T	A,A	T,T	T,T	T,T	A,A	T,T	T,T	T,T	T,T	T,T	T,T	T,T	T,T	T,T	T,T	A,A	T,T	T,T	T,T	T,T	T,T	T,T	T,T	T,T	T,T
2	165921	G	A	G,G	G,G	G,G	G,G	G,G	G,G	G,G	G,G	G,G	G,G	G,G	G,G	G,G	G,G	G,G	G,G	G,G	G,G	G,G	G,G	G,G	G,G	G,G	G,G	G,G	G,G	G,G	G,G	G,G	G,G	G,A	G,G	G,G	G,G	G,G	G,G	G,G	G,G	G,G	G,G	G,G	G,G	G,G	G,G	G,G	G,G
2	166284	G	A	G,G	G,G	G,G	G,G	A,A	G,G	G,G	G,G	G,G	G,G	A,A	G,G	G,G	G,G	A,A	G,G	G,G	G,G	G,G	G,G	G,G	G,G	G,G	G,G	G,G	G,G	G,G	G,G	G,G	A,A	G,G	G,G	G,G	G,G	G,G	G,G	G,G	G,G	G,G	G,G	G,G	G,G	G,G	G,G	G,G	G,G
2	199665	A	G	A,A	A,A	A,A	A,A	G,G	A,A	A,A	A,A	A,A	A,A	G,G	A,A	G,G	A,A	G,G	A,A	A,A	A,A	A,A	A,A	A,A	A,A	G,G	A,A	A,A	A,A	A,A	A,A	A,A	G,G	A,A	A,A	A,A	A,A	A,A	G,G	G,G	A,A	G,G	A,A	A,A	A,A	A,A	A,A	A,A	A,A
2	200577	C	A	C,C	C,C	C,C	C,C	C,C	C,C	C,C	C,C	C,C	C,C	C,C	C,C	C,C	C,C	C,C	C,C	C,C	C,C	C,C	C,C	C,C	C,A	C,C	C,C	C,C	C,A	C,C	C,C	C,C	C,C	C,C	C,C	C,A	C,C	C,C	C,C	A,A	C,C	C,C	C,C	C,C	C,C	C,C	C,C	C,C	C,C
2	210434	C	T	C,C	C,C	C,C	T,T	C,C	T,T	C,T	C,T	C,C	T,T	C,T	C,C	C,C	C,C	C,C	C,T	C,C	C,C	C,C	C,C	C,C	T,T	C,C	C,C	C,C	T,T	C,C	C,C	C,C	C,C	C,C	C,C	C,C	C,T	C,C	C,C	T,T	C,C	C,C	C,C	C,T	C,C	C,C	C,C	C,C	C,C
2	210499	G	A	G,G	G,G	G,G	G,G	G,G	G,G	G,G	G,G	G,G	G,G	G,G	G,G	G,G	G,G	G,G	G,G	G,G	G,G	G,G	G,G	G,G	G,G	G,G	G,G	G,G	G,G	G,G	G,G	G,G	G,G	G,G	G,G	G,G	G,G	G,G	G,G	A,A	G,G	G,G	G,G	G,G	G,G	G,G	G,G	G,G	G,G
2	213322	G	A	G,G	G,G	G,G	G,G	G,G	G,G	G,G	G,G	G,G	G,G	G,G	G,G	G,G	G,G	G,G	G,G	G,G	G,G	G,G	G,G	G,G	G,G	G,G	G,G	G,G	G,G	A,A	G,G	G,G	G,G	G,G	G,G	G,G	G,G	G,G	G,G	G,G	G,G	G,G	G,G	G,G	G,G	G,G	G,G	G,G	G,G
2	273056	A	G	A,A	A,A	A,A	A,A	A,A	A,A	A,A	A,A	A,A	A,A	A,A	A,A	G,G	G,G	A,A	A,A	A,A	G,G	A,G	A,A	A,A	A,A	G,G	A,A	A,A	A,A	A,A	G,G	A,A	A,A	A,G	G,G	G,G	A,G	A,A	G,G	G,G	A,A	G,G	G,G	G,G	G,G	A,A	A,A	A,A	A,A
2	319354	G	C	G,G	G,G	G,G	G,G	G,G	G,G	G,G	G,G	G,G	G,G	G,G	G,G	G,G	G,G	G,G	G,G	G,G	G,G	G,G	G,G	G,G	G,G	G,G	G,G	G,G	G,G	G,G	G,G	G,G	G,G	G,G	G,G	G,G	G,G	G,G	G,G	G,G	G,G	G,G	C,C	G,G	G,G	G,G	G,G	G,G	G,G
2	319960	A	C	A,A	A,A	C,C	A,A	A,A	A,A	A,A	A,A	C,C	A,A	A,A	C,C	A,A	A,A	A,A	C,C	A,A	A,A	A,A	A,A	C,C	C,C	A,A	A,A	A,A	C,C	C,C	A,A	C,C	A,A	A,A	A,A	A,A	A,A	A,A	A,A	C,C	A,A	A,C	A,A	A,A	A,A	A,A	A,A	C,C	A,A
2	432797	T	C	T,T	T,T	T,T	C,C	T,T	C,C	T,C	C,C	T,T	C,C	T,T	T,T	T,T	T,T	T,T	T,T	T,T	T,T	T,T	T,T	T,T	T,T	T,T	T,T	T,T	T,T	T,T	T,T	T,T	T,T	T,T	T,T	T,T	T,C	T,T	T,T	T,T	T,T	T,T	T,T	T,T	T,T	T,T	T,T	T,T	T,T
2	460918	G	T	G,G	T,T	G,G	T,T	G,G	T,T	T,T	T,T	G,G	T,T	G,G	G,G	G,G	G,G	G,G	G,G	T,T	G,G	G,G	G,G	G,G	G,G	G,G	G,G	G,G	G,G	G,G	G,G	G,G	G,G	G,G	G,G	G,G	G,T	G,G	G,G	G,G	G,G	G,G	G,G	G,G	G,G	T,T	T,T	G,G	G,G
2	461405	G	T	G,G	G,G	G,G	G,G	G,G	G,G	G,G	G,G	G,G	G,G	G,G	G,G	G,G	G,G	G,G	G,G	G,G	G,G	G,G	G,T	G,G	G,G	G,G	G,G	G,G	G,G	G,G	G,G	G,T	G,G	G,G	G,G	G,G	G,G	G,G	G,G	G,G	G,G	G,G	T,T	G,G	G,G	G,G	G,G	G,G	G,G
2	603802	C	T	C,C	C,C	C,C	C,C	T,T	C,C	C,C	C,C	C,C	C,C	T,T	C,C	C,C	C,C	T,T	C,C	C,C	C,C	C,C	C,C	C,C	C,C	C,C	C,C	C,C	C,C	C,C	C,C	C,C	T,T	C,C	C,C	C,C	C,C	C,C	C,C	C,C	C,C	C,C	C,C	C,C	C,C	C,C	C,C	C,C	C,C
2	649230	G	C	C,C	G,G	G,G	G,G	G,G	G,G	G,G	G,G	C,C	G,G	G,G	C,C	C,C	G,G	G,G	G,G	G,G	G,G	C,C	C,C	G,G	G,G	C,C	C,C	C,C	G,G	G,G	G,G	C,C	C,C	G,G	G,G	G,G	G,G	C,C	C,C	C,C	C,C	G,C	C,C	G,G	G,G	G,G	G,G	G,G	C,C
2	649295	G	C	C,C	G,G	G,G	G,G	G,G	G,G	G,G	G,G	C,C	G,G	G,G	C,C	C,C	G,G	G,G	G,G	G,G	G,G	G,C	C,C	G,G	G,G	C,C	C,C	C,C	G,G	G,G	G,G	C,C	G,G	G,G	G,G	G,G	G,G	C,C	C,C	G,G	C,C	G,C	C,C	G,G	G,G	G,G	G,G	G,G	G,C
2	650487	A	T	T,T	A,A	A,A	A,A	A,A	A,A	A,A	A,A	T,T	A,A	A,A	T,T	T,T	A,A	A,A	A,A	A,A	A,A	T,T	T,T	A,A	A,A	T,T	T,T	T,T	A,A	A,A	A,A	T,T	A,A	A,A	A,A	A,A	A,A	T,T	T,T	T,T	T,T	A,T	T,T	A,A	A,A	A,A	A,A	A,A	A,A
2	692251	G	C	G,G	G,G	G,G	G,G	C,C	G,G	G,G	G,G	C,C	G,G	C,C	C,C	G,G	G,G	C,C	G,G	G,G	G,G	G,G	G,G	G,G	G,G	G,G	G,G	G,G	G,G	G,G	G,G	C,C	C,C	G,G	G,G	G,G	G,G	C,C	G,G	G,G	G,G	G,G	G,G	G,G	G,G	G,G	G,G	G,G	G,G
2	736385	T	G	T,T	T,T	T,T	T,T	T,T	T,T	T,T	T,T	T,T	T,T	T,T	T,T	T,T	T,T	T,T	T,G	T,T	T,T	T,T	T,T	T,T	T,T	T,T	T,T	T,T	T,T	T,T	T,T	T,T	T,T	T,T	T,T	T,T	T,T	T,T	T,T	T,T	T,T	T,T	T,T	T,T	T,T	T,T	T,T	T,T	T,T
2	774556	C	T	C,C	C,C	C,C	T,T	C,C	T,T	C,T	T,T	C,C	T,T	C,C	C,C	C,C	C,C	C,C	C,C	C,C	C,C	C,C	C,C	C,C	C,C	C,C	C,C	C,C	C,C	C,C	C,C	C,C	C,C	C,C	C,C	C,C	T,T	C,C	C,T	C,C	C,C	C,C	C,C	C,C	C,C	C,C	C,C	C,C	C,C
2	783201	G	A	G,G	G,G	G,G	G,G	G,G	G,A	G,G	G,G	G,G	G,G	G,G	G,G	G,G	G,G	G,G	G,G	G,G	G,G	G,G	G,G	G,G	G,G	G,G	G,G	G,G	G,G	G,A	G,G	G,A	G,G	G,G	G,G	G,G	G,G	G,G	G,G	G,G	G,G	G,G	G,G	G,G	G,G	G,G	G,G	G,G	G,G
2	796392	C	T	C,C	C,T	C,C	C,C	C,C	C,C	C,C	C,C	C,C	C,C	C,C	C,C	C,C	C,C	C,C	C,C	C,T	C,C	C,C	C,C	C,C	C,C	C,C	C,C	C,C	C,C	C,C	C,C	C,C	C,C	C,C	C,C	C,C	C,C	C,C	C,C	C,C	C,C	C,C	C,C	C,C	C,C	C,C	C,C	C,C	C,C
2	831019	G	A	C,C	G,G	G,G	G,G	G,G	G,G	G,G	G,G	G,G	G,G	G,G	G,G	G,G	G,G	G,A	G,G	G,G	A,A	G,G	G,G	G,G	G,G	G,G	G,G	G,G	G,G	G,G	G,G	G,G	G,G	G,G	G,G	A,A	G,G	G,G	G,G	G,G	G,G	G,G	G,G	G,G	G,G	G,G	G,G	G,G	G,G
2	902392	T	G	T,T	T,T	T,T	T,T	T,T	T,T	T,T	T,T	T,T	T,T	T,T	T,T	T,T	T,T	T,T	T,T	T,T	T,T	T,T	T,T	T,T	T,T	T,T	T,T	T,T	T,T	T,T	T,T	T,T	T,T	T,T	T,T	T,T	T,T	T,T	T,T	T,T	T,T	T,T	T,T	T,T	T,T	T,T	T,T	T,T	T,T
2	902508	A	T	A,A	A,T	A,A	A,A	A,A	A,A	A,T	A,A	A,A	A,A	A,A	A,A	A,A	A,A	A,A	A,T	A,A	A,A	A,A	A,A	A,A	A,A	A,A	A,A	A,A	A,A	T,T	A,A	A,A	A,A	A,A	A,A	A,A	A,A	A,A	A,A	A,A	A,A	A,A	A,A	A,A	A,A	A,A	A,A	A,A	A,A
2	906460	A	T	T,T	A,A	A,A	A,A	A,A	A,A	A,A	A,A	A,A	A,A	A,A	A,A	A,A	A,A	A,A	A,A	A,A	A,A	A,A	T,T	A,A	A,A	A,A	A,A	A,A	A,A	A,A	A,A	A,A	A,A	A,A	A,A	A,A	A,A	A,A	A,A	A,A	T,T	A,A	A,A	A,A	A,A	A,A	A,A	A,A	T,T
2	944478	G	C	C,C	G,G	G,G	G,G	G,G	G,G	G,G	G,G	G,G	G,G	G,G	C,C	G,G	G,G	G,G	G,G	G,G	G,G	G,G	C,C	G,G	G,G	G,G	G,G	G,G	G,G	G,G	G,G	G,G	G,G	G,G	G,G	G,G	G,G	C,C	G,G	G,G	G,G	G,G	G,G	G,G	G,G	G,G	G,G	G,G	G,G
2	951016	C	A	C,C	C,C	C,C	A,A	C,C	A,A	C,A	A,A	A,A	A,A	C,C	C,C	C,C	C,C	C,C	C,C	C,C	C,C	C,C	C,C	C,C	C,C	C,C	C,C	C,C	C,C	C,C	C,C	C,C	C,C	C,C	C,C	C,C	C,A	C,C	C,C	C,C	C,C	C,C	C,C	C,C	C,C	C,C	C,C	C,C	C,C
2	959720	T	C	C,C	T,T	T,T	C,C	T,T	C,C	T,C	C,C	T,T	C,C	T,T	C,C	T,T	T,T	T,T	T,T	T,T	T,T	T,T	C,C	T,T	T,T	T,T	T,T	T,T	T,T	C,C	T,T	T,T	T,T	T,T	T,T	T,T	T,C	C,C	C,C	C,C	T,T	T,T	T,T	T,T	T,T	T,T	T,C	T,T	T,T
2	1030711	A	G	A,A	G,G	A,A	G,G	G,G	G,G	G,G	G,G	A,A	G,G	G,G	A,A	G,G	A,A	A,A	A,A	G,G	A,A	G,G	A,A	A,A	G,G	G,G	A,A	A,A	G,G	A,A	A,A	A,A	A,A	A,A	A,A	A,A	A,G	A,A	G,G	G,G	G,G	A,G	A,A	A,A	A,A	G,G	G,G	A,A	G,G
2	1031688	A	G	A,A	A,A	A,A	A,A	A,A	A,A	A,A	A,A	G,G	A,A	A,A	A,A	A,A	A,A	A,A	A,A	A,A	A,A	A,A	A,A	A,A	A,A	A,A	A,A	A,A	A,A	A,A	A,A	G,G	A,A	A,A	A,A	A,A	A,A	A,A	A,A	A,A	A,A	A,A	A,A	A,A	A,A	A,A	A,A	A,A	A,A
2	1037277	G	A	G,G	G,G	G,G	G,G	G,G	G,G	G,G	G,G	G,G	G,G	G,G	G,G	G,G	G,G	G,G	G,G	G,G	G,G	G,G	G,G	G,G	G,G	G,G	G,G	G,G	G,G	G,G	G,G	G,G	G,G	G,G	G,G	G,G	G,G	G,G	G,G	G,G	G,G	G,G	G,G	G,G	G,G	G,G	G,G	G,G	G,G
2	1095218	G	A	A,A	G,G	G,G	G,G	G,G	G,G	G,G	G,G	G,G	G,G	G,G	A,A	G,G	G,G	G,G	G,G	G,G	G,G	G,G	A,A	A,A	A,A	G,G	G,G	G,G	G,G	G,G	G,A	G,G	G,G	G,G	G,G	G,G	G,G	A,A	G,G	G,G	G,G	G,G	G,G	G,G	G,G	G,G	G,G	G,G	G,G
2	1096396	T	C	T,T	T,T	C,C	T,T	T,T	T,T	T,T	T,T	T,T	T,T	T,T	T,T	T,T	T,T	T,T	C,C	T,T	C,C	T,T	T,T	C,C	C,C	T,T	T,T	T,T	T,T	T,T	T,T	T,T	T,T	T,T	T,T	C,C	T,T	T,T	T,C	T,C	T,C	T,C	T,T	T,T	T,T	T,T	T,T	C,C	C,C
2	1096461	T	A	T,T	T,T	A,A	T,T	T,T	T,T	T,T	T,T	T,T	T,T	T,T	T,T	T,T	T,T	T,T	A,A	T,T	T,T	T,T	T,T	T,T	T,T	T,T	T,T	T,T	T,T	T,T	T,T	T,T	T,T	T,T	T,T	T,T	T,T	T,T	T,T	T,T	T,T	T,T	T,T	T,T	T,T	T,T	T,T	A,A	T,T
2	1097383	C	G	C,C	G,G	C,C	G,G	C,C	G,G	G,G	G,G	G,G	G,G	C,C	C,C	G,G	C,C	C,C	C,C	G,G	C,C	C,C	C,C	C,C	C,C	G,G	G,G	G,G	G,G	C,C	C,C	G,G	C,C	C,C	C,C	C,C	C,G	C,C	G,G	G,G	C,C	G,G	C,C	C,C	C,C	G,G	G,G	C,C	C,C
2	1173878	A	C	A,A	A,A	C,C	A,A	A,A	A,A	A,A	A,A	C,C	A,A	A,A	A,A	A,A	A,A	A,A	C,C	A,A	C,C	A,A	A,A	C,C	A,A	A,A	C,C	C,C	A,A	C,C	A,A	A,C	A,A	A,A	A,A	C,C	A,A	C,C	A,A	A,A	C,C	A,A	A,A	A,A	A,A	A,A	A,A	C,C	C,C
2	1291032	C	T	C,C	C,C	C,C	C,C	C,C	C,C	C,C	C,C	T,T	C,C	C,C	C,C	C,C	C,C	C,C	C,C	C,C	C,C	C,C	C,C	C,C	C,C	C,C	C,C	C,C	C,C	C,C	C,C	T,T	C,C	C,C	C,C	C,C	C,C	T,T	C,C	C,C	C,C	C,C	C,C	C,C	C,C	C,C	C,C	C,C	C,C
2	1477176	C	T	C,C	C,C	C,C	C,C	C,C	C,C	C,C	C,C	C,C	C,C	C,C	C,C	C,C	C,C	C,C	C,C	C,C	C,C	C,T	C,C	C,C	C,C	C,C	C,C	C,C	C,C	C,C	C,C	C,C	C,C	C,C	C,C	C,C	C,C	C,C	C,C	C,C	C,C	C,C	C,C	C,C	C,C	C,C	C,C	C,C	C,C
2	1517249	G	A	G,G	G,G	G,G	G,G	G,G	G,G	G,G	G,G	G,G	G,G	G,G	G,G	G,G	G,A	G,G	G,G	G,G	G,G	G,G	G,G	G,G	G,G	G,G	G,G	G,G	G,G	G,G	G,G	G,A	G,G	G,G	G,G	G,G	G,G	G,G	G,G	G,G	G,G	G,G	G,A	G,G	G,G	G,G	G,G	G,G	G,G
2	1540958	C	A	C,C	C,C	C,C	C,C	C,C	C,C	C,C	C,C	C,C	C,C	C,C	C,C	C,A	C,C	C,C	C,C	C,C	C,C	C,C	C,C	C,C	C,C	C,C	C,C	C,C	C,C	C,C	C,C	C,C	C,C	C,C	C,C	C,C	C,C	C,C	C,C	C,C	C,C	C,C	C,A	C,C	C,C	C,C	C,C	C,C	C,C
2	1541482	C	A	C,A	C,C	C,C	C,C	C,C	C,C	C,C	C,C	C,C	C,C	C,C	C,C	C,C	C,C	C,C	C,C	C,C	C,C	C,C	C,C	C,C	C,C	C,C	C,C	C,C	C,C	C,C	C,C	C,C	C,C	C,C	C,C	C,C	C,C	C,C	C,C	C,C	C,C	C,C	C,A	C,C	C,C	C,C	C,C	C,C	C,C
2	1542568	G	T	T,T	G,G	G,G	G,G	G,G	G,G	G,G	G,G	T,T	G,G	G,G	T,T	G,G	T,T	G,G	G,G	G,G	G,G	G,G	T,T	G,G	T,T	G,G	G,G	G,G	G,G	G,G	T,T	T,T	G,G	T,T	T,T	G,G	G,T	G,G	G,G	G,G	G,G	G,G	G,G	T,T	T,T	G,G	G,G	G,G	G,G
2	1542633	C	T	T,T	C,C	C,C	C,C	T,T	C,C	C,C	C,C	T,T	C,C	T,T	T,T	C,C	T,T	T,T	C,C	C,C	C,C	C,C	T,T	C,C	T,T	C,C	C,C	C,C	T,T	C,C	T,T	T,T	T,T	T,T	C,T	C,C	C,T	C,C	C,C	C,T	C,C	C,C	C,T	T,T	C,T	C,C	C,C	C,C	C,C
2	1557593	G	A	G,A	G,G	G,G	G,G	G,A	G,G	G,G	G,G	G,G	G,G	A,A	G,G	G,G	G,G	G,A	G,G	G,G	G,G	G,G	G,G	G,A	G,A	G,G	G,G	G,G	G,G	G,G	G,G	G,G	A,A	A,A	A,A	G,G	G,G	G,G	G,G	G,G	G,G	G,G	G,A	G,A	G,A	G,G	G,G	G,G	G,G
2	1571107	C	A	G,G	C,C	C,C	C,C	A,A	C,C	C,C	C,C	C,C	C,C	A,A	A,A	C,C	C,C	A,A	C,C	C,C	C,C	C,C	C,C	C,C	C,C	C,C	C,C	C,C	C,C	C,C	C,C	C,A	A,A	C,C	C,C	C,C	C,C	C,C	C,C	C,C	C,C	C,C	A,A	C,C	C,C	C,C	C,C	C,C	C,C
2	1582210	A	C	A,A	A,A	A,A	A,A	A,A	A,A	A,A	A,A	A,A	A,A	A,C	A,A	A,A	C,C	A,A	A,A	A,A	A,A	A,A	A,A	A,A	C,C	A,A	C,C	C,C	C,C	C,C	C,C	A,A	A,A	C,C	C,C	A,A	A,C	C,C	A,A	C,C	A,A	A,C	A,C	C,C	C,C	A,A	A,A	A,A	A,A
2	1658213	T	C	C,C	C,C	T,T	C,C	T,T	C,C	C,C	C,C	C,C	C,C	T,T	C,C	T,T	T,T	T,T	T,T	C,C	T,T	C,C	C,C	T,T	T,T	T,T	T,T	T,T	T,T	T,T	T,T	C,C	T,T	T,T	T,T	T,T	T,C	C,C	T,T	T,T	T,T	T,T	T,T	T,T	T,T	C,C	C,C	T,T	T,T
2	1699854	T	C	C,C	T,T	C,C	T,T	T,T	T,T	T,T	T,T	T,T	T,T	T,T	T,T	T,T	C,C	T,T	C,C	T,T	C,C	T,T	T,T	C,C	C,C	T,T	T,T	T,T	C,C	T,T	C,C	T,T	T,T	C,C	C,C	C,C	T,C	T,T	T,T	C,C	T,T	T,C	T,T	C,C	C,C	T,T	T,T	C,C	T,T
2	1738950	C	A	T,T	A,A	C,C	A,A	C,C	A,A	A,A	A,A	C,C	A,A	C,C	C,C	C,C	C,C	C,C	C,C	A,A	C,C	C,C	C,C	C,C	C,C	C,C	C,C	C,C	C,C	C,C	C,C	C,C	C,C	C,C	C,C	C,C	C,A	C,C	C,C	C,C	C,C	C,C	C,C	C,C	C,C	A,A	A,A	C,C	C,C
2	1770443	G	T	G,G	G,G	G,G	G,G	G,G	G,G	G,G	G,G	G,G	G,G	G,G	G,G	G,G	G,G	G,G	G,G	G,G	G,G	G,G	G,G	G,G	G,G	G,G	G,G	G,G	G,G	G,G	G,G	G,G	G,G	G,G	G,G	G,G	G,G	G,G	G,G	G,G	G,G	G,G	G,G	G,G	G,G	G,G	G,G	G,G	G,G
2	1770480	T	C	T,T	T,T	T,T	T,T	T,T	T,T	T,T	T,T	T,T	T,T	T,T	T,T	T,T	T,T	T,T	T,T	T,T	T,T	T,T	T,T	T,T	T,T	T,T	T,T	T,T	T,T	C,C	T,T	T,T	T,T	T,T	T,T	T,T	T,T	T,T	T,T	T,T	T,T	T,T	T,T	T,T	T,T	T,T	T,T	T,T	T,T
2	1782549	C	T	C,C	C,C	C,C	C,C	T,T	C,C	C,C	C,C	C,C	C,C	C,C	T,T	T,T	C,C	C,C	C,C	C,C	C,C	C,C	C,C	C,C	C,C	C,C	C,C	C,C	C,C	C,C	C,C	C,C	T,T	C,C	C,C	C,C	C,C	T,T	T,T	C,C	C,C	C,C	T,T	C,C	C,C	C,C	C,C	C,C	C,C
2	1786012	T	A	T,T	T,T	T,T	T,T	T,T	T,T	T,T	T,T	T,T	T,T	T,T	T,T	T,T	T,T	T,T	T,T	T,T	T,T	T,T	T,T	T,T	T,T	T,T	T,T	T,T	T,T	T,T	T,T	T,T	T,T	T,T	T,T	T,T	T,T	T,T	T,T	T,T	T,T	T,T	T,T	T,T	T,T	T,T	T,T	T,T	T,T
2	1845837	T	C	T,T	T,T	T,T	T,C	C,C	T,T	T,T	T,T	T,T	T,T	C,C	T,T	T,T	T,C	C,C	T,T	T,T	T,T	T,T	T,T	T,T	T,C	T,T	T,T	T,T	T,T	T,T	T,T	T,C	C,C	T,T	T,T	T,T	T,T	T,T	T,T	T,T	T,T	T,C	T,C	T,T	T,T	T,T	T,T	T,T	T,T
2	1845911	C	T	C,C	C,C	C,C	C,C	C,C	C,C	C,C	C,C	C,C	C,C	C,C	C,C	C,C	C,C	C,C	C,C	C,C	C,C	C,C	C,C	C,C	C,C	C,C	C,C	C,C	C,C	C,C	C,C	C,C	C,C	C,C	C,C	C,C	C,C	C,T	C,C	C,C	C,C	C,C	C,C	C,T	C,C	C,C	C,C	C,C	C,C
2	1909100	C	T	C,C	C,C	C,C	C,C	C,C	C,C	C,C	C,C	C,C	C,C	C,C	C,C	T,T	C,C	C,C	C,C	C,C	C,C	C,C	C,C	C,C	C,C	T,T	T,T	T,T	T,T	T,T	C,C	C,C	C,C	C,C	C,C	C,C	C,C	T,T	T,T	T,T	C,C	T,T	C,C	C,C	C,C	C,C	C,C	C,C	C,C
2	1963812	A	G	A,A	A,A	A,A	A,A	A,A	A,A	A,A	A,A	A,A	A,A	A,A	A,A	A,A	A,A	A,A	A,A	A,A	A,A	A,A	A,A	A,A	A,A	A,A	A,A	A,A	A,A	G,G	A,A	A,A	A,A	A,A	A,A	A,A	A,A	A,A	A,A	A,A	A,A	A,A	A,A	A,A	A,A	A,A	A,A	A,A	A,A
2	1994257	T	A	A,A	A,A	A,A	A,A	A,A	A,A	A,A	A,A	A,A	A,A	A,A	T,T	A,A	A,A	A,A	A,A	A,A	A,A	A,A	A,A	A,A	A,A	A,A	T,T	T,T	A,A	A,A	A,A	A,A	A,A	A,A	A,A	A,A	A,A	A,A	A,A	A,A	A,A	A,A	A,A	A,A	A,A	A,A	A,A	A,A	A,A
2	2080775	T	A	A,A	T,T	A,A	T,T	A,A	A,A	A,A	T,T	T,T	T,T	A,A	A,A	A,A	T,T	A,A	T,T	T,T	T,T	T,T	T,T	A,A	A,A	A,A	T,T	T,T	T,T	T,T	T,T	T,T	T,T	T,T	T,T	A,A	T,T	T,T	A,A	A,A	T,T	A,A	A,A	T,T	T,T	T,T	T,T	A,A	A,A
2	2222113	C	T	C,C	C,C	C,C	C,C	C,C	C,C	C,C	C,C	C,C	C,C	C,C	C,C	C,C	C,C	C,T	C,C	C,C	C,C	C,C	C,C	C,C	C,C	C,C	C,T	C,T	C,T	C,T	C,C	C,C	C,C	C,C	C,C	C,C	C,C	C,C	C,C	C,C	C,C	C,C	C,T	C,C	C,C	C,C	C,C	C,C	C,C
2	2270281	C	T	T,T	C,C	C,C	C,C	C,C	C,C	C,C	C,C	C,C	C,C	C,C	C,C	C,C	C,C	C,C	C,C	C,C	C,C	C,C	T,T	C,C	C,C	C,C	C,C	C,C	C,C	C,C	C,C	C,C	C,C	C,C	C,C	C,C	C,C	C,C	C,C	C,C	C,C	C,C	C,C	C,T	C,C	C,C	C,C	C,C	C,C
2	2350623	A	C	C,C	A,A	A,A	A,A	C,C	A,A	A,A	A,A	A,A	A,A	C,C	A,A	A,A	A,A	C,C	A,A	A,A	A,A	A,A	C,C	A,A	A,A	A,A	A,A	A,A	A,A	A,A	A,A	A,A	C,C	A,A	A,A	A,A	A,A	A,A	A,A	A,A	A,A	A,A	C,C	A,A	A,A	A,A	A,A	A,A	A,A
2	2351353	A	T	A,A	T,T	A,A	A,A	A,A	A,A	A,T	A,A	A,A	A,A	A,A	T,T	T,T	A,A	A,A	A,A	A,A	A,A	A,A	A,A	A,A	A,A	T,T	T,T	T,T	A,A	T,T	A,A	A,A	A,A	A,A	A,A	A,A	A,A	A,A	T,T	A,A	T,T	A,T	A,A	A,T	A,A	T,T	T,T	A,A	T,T
2	2352624	G	A	G,G	G,G	G,G	G,G	G,G	G,G	G,G	G,G	G,G	G,G	G,G	G,G	G,G	G,G	G,G	G,G	G,G	G,G	G,G	G,G	G,G	G,G	G,G	G,G	G,G	G,G	G,G	G,G	G,G	G,G	G,G	G,A	G,G	G,G	G,G	G,G	G,G	G,G	G,G	G,A	G,G	G,G	G,G	G,G	G,G	G,G
2	2426145	T	C	G,G	T,T	T,T	T,T	T,T	T,T	T,T	T,T	T,T	T,T	T,T	T,T	T,T	T,T	T,T	T,T	T,T	T,T	T,T	T,T	T,T	T,T	T,T	T,T	T,T	T,T	T,T	T,T	T,T	T,T	T,T	T,T	T,T	T,T	T,T	T,T	T,T	T,T	C,C	T,C	T,T	T,T	T,T	T,T	T,T	T,T
2	2428031	C	A	C,C	C,C	C,C	C,C	C,C	C,C	C,C	C,C	C,C	C,C	C,C	C,C	A,A	C,C	C,C	C,C	C,C	C,C	C,C	C,C	C,C	C,C	A,A	C,C	C,C	C,C	C,C	C,C	C,C	C,C	C,C	C,C	C,C	C,C	C,C	A,A	A,A	C,C	C,A	C,C	C,C	C,C	C,C	C,C	C,C	C,C
2	2836719	C	A	C,C	C,C	C,C	C,C	C,C	C,C	C,C	C,C	C,C	C,C	C,C	C,C	C,C	A,A	C,C	C,C	C,C	C,C	C,C	C,C	C,C	A,A	C,C	C,C	C,C	A,A	A,A	A,A	A,A	C,C	A,A	A,A	C,C	A,A	C,C	C,C	C,C	A,A	C,C	C,C	A,A	A,A	C,C	C,C	C,C	A,A
2	2867151	T	C	T,C	T,T	C,C	T,T	T,T	T,T	T,T	T,T	T,T	T,T	T,T	T,T	T,T	T,T	T,T	C,C	T,T	C,C	C,C	T,T	C,C	T,T	T,T	T,T	T,T	T,T	T,T	T,T	T,T	T,T	T,T	T,T	C,C	T,T	C,C	T,T	T,T	T,T	T,T	T,T	T,T	T,T	T,T	T,T	C,C	T,T
2	2895841	A	G	A,A	A,A	G,G	A,A	A,A	A,G	A,A	A,A	A,A	A,A	A,A	A,A	A,A	A,A	A,A	G,G	A,A	G,G	A,G	A,A	G,G	A,A	A,A	A,A	A,A	A,A	A,A	A,A	A,A	A,A	A,A	A,G	G,G	A,A	G,G	A,A	A,A	A,A	A,A	A,A	A,A	A,A	A,A	A,A	G,G	A,A
2	2900741	C	G	C,C	C,C	C,C	C,C	G,G	C,C	C,C	C,C	C,C	C,C	G,G	C,C	C,C	C,C	G,G	C,C	C,C	C,C	C,C	C,C	C,C	C,C	C,C	C,C	C,C	C,C	C,C	C,C	C,C	G,G	C,C	C,C	C,C	C,C	C,C	C,C	C,C	C,C	C,C	G,G	C,C	C,C	C,C	C,C	C,C	C,C
2	2928607	G	A	G,G	G,G	G,G	G,G	G,G	G,G	G,G	G,G	G,G	G,G	G,G	G,G	G,G	G,G	G,G	G,G	G,G	G,G	G,G	G,G	G,G	G,G	G,G	G,G	G,G	G,G	A,A	G,G	G,G	G,G	G,G	G,G	G,G	G,G	G,G	G,G	G,G	G,G	G,G	G,G	G,G	G,G	G,G	G,G	G,G	G,G
2	2968279	C	G	C,C	C,C	C,C	C,C	C,C	C,C	C,C	C,C	G,G	C,C	C,C	C,C	C,C	C,C	C,C	C,C	C,C	C,G	C,G	C,C	C,C	C,C	C,C	C,C	C,C	C,C	C,C	C,C	G,G	C,C	C,C	C,C	C,C	C,C	C,C	C,G	C,C	C,C	C,C	C,C	C,C	C,C	C,C	C,C	C,C	C,C
2	2968337	G	A	G,G	G,G	G,G	G,G	G,G	G,G	G,G	G,G	G,G	G,G	G,G	A,A	G,G	G,G	G,G	G,G	G,G	G,G	G,G	G,G	G,G	G,G	G,G	G,G	G,G	G,G	G,G	G,G	G,G	G,G	G,G	G,G	G,G	G,A	G,G	G,G	G,G	G,G	G,G	G,G	G,G	G,A	G,A	G,G	G,G	G,G
2	2978949	G	T	G,G	G,G	G,G	G,G	G,G	G,G	G,G	G,G	G,G	G,G	G,G	G,G	G,G	G,G	G,G	G,G	G,G	G,G	G,G	G,G	G,G	G,G	G,G	G,G	G,G	G,G	G,G	G,G	G,G	G,G	G,G	G,G	G,G	G,G	G,G	G,G	G,G	G,G	G,G	G,G	G,G	G,G	G,G	G,G	G,G	G,G
2	2995374	G	T	G,G	G,G	T,T	G,T	G,G	G,G	G,G	G,G	T,T	G,G	G,G	G,G	T,T	G,G	G,G	T,T	G,G	T,T	G,G	G,G	T,T	T,T	T,T	G,G	G,G	G,G	T,T	G,G	T,T	G,G	G,G	G,G	T,T	G,G	T,T	T,T	T,T	G,G	G,T	G,T	G,G	G,G	G,G	G,T	T,T	G,G
2	3002603	G	A	G,G	G,G	A,A	G,G	G,G	G,G	G,G	G,G	G,G	G,G	G,G	G,G	G,G	G,G	G,G	A,A	G,G	A,A	G,G	G,G	A,A	A,A	A,A	G,G	G,G	G,G	G,G	G,G	G,G	G,G	G,G	G,G	A,A	G,G	A,A	G,G	G,G	G,G	G,G	G,G	G,G	G,G	G,G	G,G	A,A	A,A
2	3002668	G	T	G,G	G,G	G,G	G,G	G,G	G,G	G,G	G,G	G,G	G,G	G,G	G,G	T,T	G,G	G,G	G,G	G,G	G,G	G,G	G,G	G,G	G,G	T,T	G,G	G,G	G,G	T,T	G,G	G,G	G,G	G,G	G,G	G,G	G,G	G,G	T,T	T,T	G,G	T,T	G,T	G,G	G,G	G,G	G,G	G,G	G,G
2	3041267	G	C	G,G	G,G	G,G	G,C	G,G	G,G	G,G	G,G	G,G	G,G	G,G	G,C	G,G	G,G	G,G	G,G	G,C	G,G	G,G	G,G	G,G	G,G	G,G	G,G	G,G	G,G	G,G	G,G	G,G	G,G	G,G	G,G	G,G	G,G	G,G	G,G	G,G	G,G	G,G	G,G	G,G	G,G	G,G	G,G	G,G	G,G
2	3050273	T	C	C,C	T,T	T,T	T,T	T,T	T,T	T,T	T,T	T,T	T,T	T,T	C,C	T,T	T,T	T,T	T,T	T,T	T,T	T,T	C,C	C,C	C,C	T,T	C,C	C,C	C,C	T,T	T,T	T,T	T,T	T,T	T,T	T,T	T,T	T,T	T,T	T,T	C,C	T,T	T,T	T,T	T,T	T,T	T,T	T,T	C,C
2	3051336	C	T	C,C	C,C	T,T	C,C	C,C	C,C	C,C	C,C	C,C	C,C	C,C	C,C	T,T	C,C	C,C	T,T	C,C	T,T	C,T	C,C	T,T	T,T	T,T	C,C	C,C	C,C	T,T	C,C	C,C	C,C	C,C	C,C	T,T	C,C	T,T	T,T	T,T	C,C	C,T	C,T	C,C	C,C	C,C	C,C	T,T	T,T
2	3173477	G	A	C,C	G,G	G,G	G,G	G,G	G,A	G,G	G,G	G,G	G,G	G,G	G,G	A,A	G,G	G,G	G,G	G,G	G,G	G,G	G,G	G,G	G,G	A,A	G,G	G,G	G,G	A,A	G,G	G,G	G,G	G,G	G,G	G,G	G,G	G,G	A,A	G,G	G,G	G,A	G,A	G,G	G,G	G,G	G,G	G,G	G,G
2	3521032	T	G	G,G	T,T	T,T	T,T	T,T	T,T	T,T	T,T	T,T	T,T	T,T	T,T	T,T	T,T	T,T	T,T	T,T	T,T	T,T	G,G	T,T	T,T	T,T	T,T	T,T	T,T	T,T	T,T	T,T	T,T	T,T	T,T	T,T	T,T	T,T	T,T	T,T	T,T	T,T	T,T	T,T	T,T	T,T	T,T	T,T	T,T
2	3524623	C	A	C,C	C,C	C,C	C,C	C,C	C,C	C,C	C,C	A,A	C,C	C,C	C,C	C,C	C,C	C,C	C,A	C,C	C,C	C,C	C,C	C,C	C,C	C,C	C,C	C,C	C,C	C,C	C,C	A,A	C,C	C,C	C,C	C,C	C,C	C,C	C,C	C,C	C,C	C,C	C,C	C,C	C,C	C,C	C,C	C,C	C,C
2	3568436	C	T	C,C	T,T	C,C	T,T	T,T	T,T	T,T	T,T	C,C	T,T	T,T	T,T	C,C	T,T	T,T	C,C	T,T	C,C	T,T	T,T	C,C	T,T	C,C	C,C	C,C	T,T	C,C	T,T	C,C	T,T	T,T	T,T	C,C	T,T	C,C	C,C	T,T	C,C	C,C	C,T	T,T	T,T	T,T	T,T	C,C	C,C
2	3689115	G	A	T,T	G,G	G,G	G,G	G,G	G,G	G,G	G,G	G,G	G,G	G,G	G,G	G,G	G,G	G,G	G,G	G,G	G,G	G,G	G,G	G,G	G,G	G,G	G,G	G,G	G,G	G,G	G,G	G,G	G,G	G,G	G,G	G,G	G,G	G,G	G,G	G,G	A,A	G,G	G,G	G,G	G,G	G,G	G,G	G,G	A,A
2	3724301	C	G	C,C	G,G	C,C	G,G	G,G	G,G	G,G	G,G	C,C	G,G	G,G	G,G	C,C	C,G	G,G	C,C	G,G	C,C	G,G	C,C	C,C	G,G	C,C	C,C	C,C	G,G	G,G	C,G	C,C	G,G	C,G	C,G	C,C	C,G	C,G	C,C	G,G	C,C	C,C	C,G	C,G	C,G	G,G	G,G	C,C	C,C
2	3726559	A	C	G,G	A,A	A,A	A,A	A,A	A,A	A,A	A,A	A,A	A,A	A,A	A,A	A,A	A,A	A,A	A,A	A,A	A,A	A,A	A,A	A,A	A,A	A,A	C,C	C,C	A,A	A,A	A,A	A,A	A,A	A,A	A,A	A,A	A,A	A,A	A,A	A,A	C,C	A,A	A,A	A,A	A,A	A,A	A,A	A,A	C,C
2	3798439	G	A	G,G	G,G	G,G	G,G	G,G	G,G	G,G	G,G	G,G	G,G	G,G	G,G	G,G	G,G	G,G	G,G	G,G	G,G	G,G	G,G	G,G	G,G	G,G	G,G	G,G	G,G	A,A	G,G	G,G	G,G	G,G	G,G	G,G	G,G	G,G	G,G	G,G	G,G	G,G	G,G	G,G	G,G	G,G	G,G	G,G	G,G
2	3835094	A	G	G,G	A,A	G,G	A,A	A,A	A,A	A,A	A,A	A,A	A,A	A,A	A,A	A,A	A,A	A,A	G,G	A,A	G,G	A,A	G,G	G,G	G,G	A,A	A,A	A,A	A,A	A,A	A,A	A,A	A,A	A,A	A,A	G,G	A,A	G,G	A,A	A,A	G,G	A,G	A,A	A,G	A,A	A,A	A,A	G,G	G,G
2	4066865	C	T	A,A	C,C	C,C	C,C	C,C	C,C	C,C	C,C	C,C	C,C	C,C	C,C	C,C	C,C	C,C	C,C	C,C	C,C	C,C	C,C	C,C	C,C	C,C	C,C	C,C	C,C	C,C	C,C	C,C	C,C	C,C	C,C	C,C	C,C	C,C	C,C	C,C	C,C	C,C	C,C	C,C	C,C	C,C	C,C	C,C	C,C
2	4233462	A	T	C,C	A,A	A,A	A,A	A,A	A,A	A,A	A,A	A,A	A,A	A,A	A,A	A,A	A,A	A,A	A,A	A,A	A,A	A,A	A,A	A,A	A,A	A,A	A,A	A,A	A,A	A,A	A,A	A,A	A,A	A,A	A,A	A,A	A,A	A,A	A,A	A,A	A,A	A,A	A,T	A,A	A,A	A,A	A,A	A,A	A,A
2	4262706	T	G	T,T	T,T	T,T	T,T	T,T	T,T	T,T	T,T	T,T	T,T	T,T	G,G	G,G	T,T	T,T	T,T	T,T	T,T	T,T	T,T	T,T	T,T	T,T	T,T	T,T	T,T	T,T	T,T	T,T	T,T	T,T	T,T	T,T	T,T	T,T	T,T	T,T	T,T	T,T	T,T	T,T	T,T	T,T	T,T	T,T	T,T
2	4341491	T	C	T,T	T,T	T,T	T,T	T,T	T,T	T,T	T,T	T,T	T,T	T,T	T,T	C,C	T,T	T,T	T,T	T,T	T,T	T,T	T,T	T,T	T,T	C,C	T,T	T,T	T,T	T,T	T,T	T,T	T,T	T,T	T,C	T,T	T,T	T,T	C,C	C,C	T,T	C,C	T,C	T,T	T,T	T,T	T,T	T,T	T,T
2	4567374	A	G	A,A	G,G	G,G	G,G	G,G	G,G	G,G	G,G	A,A	G,G	G,G	A,A	G,G	A,A	G,G	A,A	G,G	G,G	G,G	A,A	G,G	G,G	G,G	A,A	A,A	A,A	A,A	A,A	A,A	G,G	A,A	A,A	G,G	A,G	A,A	G,G	G,G	G,G	G,G	G,G	A,A	A,A	G,G	G,G	G,G	G,G
2	4947018	A	C	A,A	A,A	A,A	A,A	A,A	A,A	A,A	A,A	C,C	A,A	A,A	A,A	A,A	A,A	A,A	A,A	A,A	A,A	A,A	A,A	A,A	A,A	A,A	A,A	A,A	A,A	A,A	A,A	C,C	C,C	A,A	A,A	A,A	A,A	A,A	A,A	A,A	A,A	A,A	A,A	A,A	A,A	A,A	A,A	A,A	A,A
2	5063714	C	A	C,C	A,A	A,A	A,A	C,C	A,A	A,A	A,A	C,C	A,A	C,C	C,C	C,C	C,C	C,C	C,C	A,A	C,C	C,C	C,C	C,C	C,C	C,C	C,C	C,C	C,C	C,C	C,C	C,C	C,C	C,C	C,C	C,C	C,A	C,C	C,C	C,C	C,C	C,C	C,C	C,C	C,C	A,A	A,A	C,C	C,C
2	5116168	A	T	A,A	T,T	A,A	T,T	A,A	T,T	T,T	T,T	T,T	T,T	A,A	T,T	A,A	T,T	A,A	A,A	T,T	A,A	A,A	A,A	A,A	T,T	A,A	A,A	A,A	T,T	A,A	T,T	T,T	A,A	T,T	T,T	A,A	T,T	A,A	A,A	A,A	A,A	A,A	A,A	T,T	T,T	T,T	T,T	A,A	A,A
2	5116233	C	T	C,C	C,C	C,C	C,C	C,C	C,C	C,C	C,C	C,C	C,C	C,C	C,C	C,C	C,C	C,C	C,C	C,C	C,C	C,C	C,C	C,C	C,C	C,C	C,C	C,C	C,C	C,C	C,C	C,C	C,T	C,C	C,C	C,C	C,C	C,C	C,C	C,C	C,C	C,C	C,C	C,C	C,C	C,C	C,C	C,C	C,C
2	5545600	A	T	A,A	A,A	A,A	A,A	A,A	A,A	A,A	A,A	T,T	A,A	A,A	A,A	A,A	A,A	A,A	A,A	A,A	A,A	A,A	A,A	A,A	A,A	A,A	A,A	A,A	A,A	A,A	A,A	T,T	A,A	A,A	A,A	A,A	A,A	A,A	A,A	A,A	A,A	A,A	A,A	A,T	A,A	A,A	A,A	A,A	A,A
2	5545665	T	C	T,T	C,C	T,T	C,C	C,C	C,C	C,C	C,C	C,C	C,C	C,C	C,C	T,T	T,C	C,C	C,C	C,C	T,T	T,T	T,T	T,T	T,T	T,T	C,C	C,C	T,T	T,C	T,T	T,T	T,C	T,T	T,T	T,T	T,C	T,C	T,T	T,T	C,C	T,T	T,C	T,T	T,T	C,C	C,C	T,T	C,C
2	5548290	T	A	T,T	T,T	T,T	T,T	T,T	T,T	T,T	T,T	T,T	T,T	T,T	T,T	T,T	T,A	T,T	A,A	T,T	T,T	T,T	T,T	T,T	T,T	T,T	A,A	A,A	T,T	T,T	T,T	T,T	T,T	T,T	T,T	T,T	T,T	T,T	T,T	T,T	A,A	T,T	T,T	T,T	T,T	T,T	T,T	T,T	A,A
2	5552074	A	T	A,A	A,A	A,A	A,A	A,A	A,A	A,A	A,A	A,A	A,A	A,A	A,A	A,A	A,A	A,A	A,A	A,A	A,A	A,A	A,A	A,A	A,A	A,A	A,A	A,A	A,A	A,A	A,A	A,A	A,A	A,A	A,A	A,A	A,A	A,A	A,A	A,A	T,T	A,A	A,A	A,A	A,A	A,A	A,A	A,A	T,T
2	5695210	A	G	A,A	A,A	A,A	A,A	A,A	A,A	A,A	A,A	A,A	A,A	A,A	A,A	A,A	A,A	A,A	A,A	A,A	A,A	A,A	A,A	A,A	A,A	A,A	A,A	A,A	A,A	A,A	A,A	A,A	A,A	A,A	A,A	A,A	A,A	A,A	A,A	A,A	G,G	A,A	A,A	A,A	A,A	A,A	A,A	A,A	A,A
2	5695275	G	A	G,G	G,G	G,G	G,G	G,G	G,G	G,G	G,G	G,G	G,G	G,G	A,A	G,G	G,G	G,G	G,G	G,G	G,G	G,G	G,G	G,G	G,G	G,G	G,G	G,G	G,G	G,A	G,G	G,G	G,G	G,G	G,G	G,G	G,G	G,G	G,G	G,G	G,G	G,G	G,G	G,G	G,G	G,G	G,G	G,G	G,G
2	5700569	C	T	C,C	C,C	C,C	C,C	C,C	C,C	C,C	C,C	C,C	C,C	C,C	C,C	C,C	C,C	C,C	T,T	C,C	C,C	C,C	C,C	C,C	C,C	C,C	C,C	C,C	C,C	C,C	C,C	C,C	C,C	C,C	C,C	C,C	C,C	C,C	C,C	C,C	T,T	C,C	C,T	C,C	C,C	C,C	C,C	C,C	T,T
2	5702397	T	G	T,T	T,T	T,T	T,T	T,T	T,T	T,T	T,T	T,T	T,T	T,T	T,T	T,T	T,T	T,T	T,T	T,T	T,T	T,T	T,T	T,T	T,T	T,T	T,T	T,T	T,T	T,T	T,T	T,T	T,T	T,T	T,T	T,G	T,T	T,G	T,T	T,T	T,T	T,T	T,T	T,T	T,T	T,T	T,T	T,T	T,T
2	5714641	C	G	G,G	G,G	G,G	G,G	C,C	G,G	G,G	G,G	G,G	G,G	C,C	C,C	G,G	C,C	C,C	G,G	G,G	G,G	G,G	G,G	G,G	C,C	G,G	C,G	C,G	C,C	G,G	C,C	G,G	C,C	C,C	C,C	G,G	C,G	G,G	G,G	C,C	G,G	C,G	C,G	C,C	C,C	G,G	G,G	G,G	G,G
2	5754982	A	C	A,A	A,A	A,A	A,A	C,C	A,A	A,A	A,A	A,A	A,A	C,C	A,A	A,A	C,C	C,C	A,A	A,A	A,A	A,A	A,A	A,A	C,C	A,A	A,A	A,A	C,C	A,A	C,C	A,A	C,C	C,C	C,C	A,A	A,C	A,A	A,A	C,C	A,A	A,C	A,C	C,C	C,C	A,A	A,A	A,A	A,A
2	5911549	A	T	A,A	T,T	T,T	T,T	T,T	T,T	T,T	T,T	A,A	T,T	T,T	T,T	T,T	A,A	T,T	A,A	T,T	T,T	A,T	A,A	T,T	A,A	A,A	T,T	T,T	A,A	A,A	A,A	A,A	T,T	A,A	A,A	T,T	A,T	A,A	A,A	A,A	A,A	A,A	T,T	A,A	A,A	T,T	T,T	T,T	A,A
2	6097766	A	G	T,T	A,A	A,A	A,A	G,G	A,A	A,A	A,A	G,G	A,A	G,G	A,A	G,G	A,A	G,G	A,A	A,A	A,A	A,A	A,A	A,A	A,A	G,G	A,A	A,A	A,A	A,A	A,A	G,G	G,G	A,A	A,A	A,A	A,A	A,A	G,G	A,A	A,A	A,G	G,G	A,A	A,A	A,A	A,A	A,A	A,A
2	6283699	A	C	C,C	A,A	A,A	A,A	A,A	A,A	A,A	A,A	A,A	A,A	A,A	C,C	A,A	A,A	A,A	A,A	A,A	A,A	A,A	A,A	A,A	A,A	A,A	A,A	A,A	A,A	A,A	A,A	A,A	A,A	A,A	A,A	A,A	A,A	A,A	A,A	A,A	A,A	A,C	A,A	A,A	A,A	A,A	A,A	A,A	A,A
2	6363070	C	T	C,C	C,C	C,C	C,C	C,C	C,C	C,C	C,C	C,C	C,C	C,C	C,C	T,T	C,C	C,C	C,C	C,C	C,C	C,C	T,T	C,C	C,C	T,T	C,C	C,C	C,C	C,C	C,C	C,C	C,C	C,C	C,C	C,C	C,C	C,C	T,T	T,T	C,C	C,T	C,C	C,C	C,C	C,C	C,C	C,C	C,C
2	6367947	T	A	A,A	T,T	T,T	T,T	A,A	T,T	T,T	T,T	T,T	T,T	A,A	T,T	T,T	A,A	A,A	A,A	T,T	T,T	T,A	T,T	T,T	A,A	T,T	A,A	A,A	A,A	T,A	A,A	T,T	A,A	A,A	A,A	T,T	T,A	T,A	T,T	A,A	T,T	T,T	A,A	A,A	A,A	T,T	T,T	T,T	T,T
2	6404036	T	C	T,T	T,T	T,T	T,T	T,T	T,T	T,T	T,T	T,T	T,T	T,T	T,T	T,T	T,T	T,T	T,T	T,T	T,T	T,T	T,T	T,T	T,T	T,T	T,T	T,T	T,T	T,T	T,T	T,T	T,T	T,T	T,T	T,T	T,T	T,T	T,T	T,T	T,T	T,T	T,T	T,T	T,T	T,T	T,T	T,T	T,T
2	6519873	G	A	G,G	A,A	A,A	A,A	G,G	A,A	A,A	A,A	G,G	A,A	G,G	A,A	G,G	G,G	G,G	G,G	A,A	A,A	G,A	A,A	A,A	A,A	G,G	G,G	G,G	G,G	G,G	G,G	G,G	G,G	G,G	G,G	A,A	G,A	G,G	G,G	G,G	A,A	G,G	G,A	G,G	G,G	A,A	A,A	A,A	A,A
2	6545083	G	A	G,G	A,A	G,G	A,A	G,A	A,A	A,A	A,A	G,G	A,A	G,G	A,A	G,A	G,G	G,G	G,G	G,G	G,G	G,G	G,G	G,G	G,G	A,A	G,G	G,G	G,G	G,G	G,A	G,G	G,G	G,G	G,G	G,G	G,A	A,A	A,A	G,G	A,A	G,A	G,G	G,G	G,G	A,A	A,A	G,G	A,A
2	6713624	C	A	C,C	C,C	C,C	C,C	C,A	C,C	C,C	C,C	C,C	C,C	C,C	C,C	C,C	C,C	C,C	C,C	C,C	C,C	C,C	C,C	C,C	C,C	C,C	C,C	C,C	C,C	C,C	C,C	C,C	C,C	C,C	C,C	C,C	C,C	C,C	C,C	C,C	C,C	C,C	C,C	C,C	C,C	C,C	C,C	C,C	C,C
2	6713755	G	T	G,G	G,G	G,G	G,G	G,G	G,G	G,G	G,G	G,G	G,G	G,G	G,G	G,G	G,G	G,G	G,G	G,G	G,G	G,G	G,G	G,G	G,G	G,G	G,G	G,G	G,G	T,T	G,G	G,G	G,G	G,G	G,G	G,G	G,G	G,G	G,G	G,G	G,G	G,G	G,G	G,G	G,G	G,G	G,G	G,G	G,G
2	6758660	G	C	G,G	G,G	G,G	G,G	C,C	G,G	G,G	G,G	G,G	G,G	C,C	G,G	G,G	G,G	C,C	G,G	G,G	G,G	G,G	G,G	G,G	G,G	G,G	G,G	G,G	G,G	G,G	G,G	G,G	C,C	G,G	G,G	G,G	G,G	G,G	G,G	G,G	G,G	G,G	G,C	G,G	G,G	G,G	G,G	G,G	G,G
2	6775250	A	G	A,A	A,G	A,A	G,G	G,G	G,G	G,G	G,G	A,A	G,G	G,G	G,G	G,G	A,A	A,A	A,A	A,G	A,A	A,A	G,G	A,A	A,A	G,G	A,A	A,A	A,A	A,A	A,A	A,A	A,A	A,A	A,A	A,A	A,G	A,A	G,G	A,A	A,A	A,G	A,A	A,A	A,A	G,G	G,G	A,A	A,A
2	6828944	G	C	G,G	G,G	C,C	G,G	G,G	G,G	G,G	G,G	C,C	G,G	G,G	G,G	G,G	G,G	G,G	G,G	G,G	G,G	G,G	G,G	C,C	C,C	G,G	G,G	G,G	G,G	G,G	G,G	C,C	G,G	G,G	G,G	G,G	G,G	G,G	G,G	G,G	G,G	G,G	G,G	G,G	G,G	G,G	G,G	C,C	G,G
2	6851637	A	T	A,A	A,A	A,A	A,A	A,A	A,A	A,A	A,A	A,A	A,A	A,A	A,A	A,A	A,A	A,A	A,A	A,A	A,A	A,A	A,A	A,A	A,A	A,A	A,A	A,A	A,A	A,A	A,A	A,A	A,A	A,A	A,A	A,A	A,A	T,T	A,A	A,A	A,A	A,A	A,A	A,A	A,A	A,A	A,A	A,A	A,A
2	6851702	T	A	T,T	T,T	T,T	T,T	T,T	T,T	T,T	T,T	T,T	T,T	T,T	T,T	T,T	T,T	T,T	T,T	T,T	T,T	T,T	T,T	T,T	T,T	T,T	T,T	T,T	T,T	T,T	T,T	T,T	T,T	T,T	T,T	T,T	T,T	T,T	T,T	T,T	T,T	T,T	T,T	T,T	T,T	T,T	T,T	T,T	T,T
2	6929733	T	G	T,T	G,G	T,T	G,G	T,T	G,G	G,G	G,G	G,G	G,G	T,T	G,G	T,T	T,T	T,T	T,T	G,G	T,T	T,T	G,G	T,T	G,G	T,T	T,T	T,T	T,G	G,G	T,T	G,G	T,T	T,T	T,T	T,T	T,G	T,T	T,T	G,G	G,G	T,T	T,T	T,T	T,T	G,G	G,G	T,T	G,G
2	6982855	C	G	G,G	G,G	G,G	G,G	C,C	G,G	G,G	G,G	C,C	G,G	C,C	G,G	C,C	G,G	C,C	C,C	C,C	C,C	C,C	C,C	G,G	C,C	C,C	C,C	C,C	C,C	C,C	G,G	C,C	C,C	G,G	G,G	C,C	G,G	C,C	C,C	C,C	G,G	C,C	C,G	G,G	G,G	G,G	G,G	G,G	G,G
2	6982920	C	A	C,C	C,C	C,C	C,C	C,C	C,C	C,C	C,C	C,C	C,C	C,C	C,C	C,C	C,C	C,C	C,C	C,C	C,C	C,C	C,C	C,C	C,C	C,C	C,C	C,C	C,C	C,C	C,C	C,C	C,C	C,C	C,C	C,C	C,C	C,C	C,C	C,C	C,C	C,C	C,C	C,C	C,C	C,C	C,C	C,C	C,C
2	7027294	A	T	C,C	A,A	A,A	A,A	A,A	A,A	A,A	A,A	A,A	A,A	A,A	A,A	A,A	A,A	A,A	A,A	T,T	A,A	A,A	A,A	A,A	A,A	A,A	A,A	A,A	A,A	A,A	A,A	A,A	A,A	A,A	A,A	A,A	A,A	A,A	A,A	A,A	A,A	A,A	A,A	A,A	A,A	A,A	A,A	A,A	A,A
2	7027488	T	C	T,T	T,T	T,T	T,T	T,T	T,T	T,T	T,T	T,T	T,T	T,T	T,T	T,T	T,T	T,T	T,T	T,C	T,T	C,C	T,T	T,T	T,T	T,T	T,C	T,C	T,T	T,T	T,T	T,T	T,T	T,T	T,T	T,T	T,T	T,T	T,T	T,T	T,T	T,T	T,C	T,C	T,T	T,T	T,T	T,C	T,T
2	7052393	A	T	A,A	T,T	A,A	T,T	A,A	T,T	T,T	T,T	A,A	T,T	A,A	A,A	A,A	A,A	A,A	A,A	A,A	A,A	A,A	A,A	A,A	A,A	A,A	A,A	A,A	A,A	A,A	A,A	A,A	A,A	A,A	A,A	A,A	A,T	A,A	A,A	A,A	A,A	A,A	A,A	A,A	A,A	T,T	T,T	A,A	A,A
2	7082149	C	A	C,C	C,A	C,C	C,A	C,C	C,A	C,A	C,A	C,C	C,A	C,C	C,C	C,C	C,C	C,C	C,C	C,C	C,C	C,C	C,C	C,C	C,C	C,C	C,C	C,C	C,C	C,C	C,C	C,C	C,C	C,C	C,C	C,C	C,A	C,C	C,C	C,C	C,C	C,C	C,C	C,C	C,C	C,A	C,A	C,C	C,C
2	7150846	T	C	C,C	T,T	C,C	T,T	C,C	T,T	T,T	T,T	C,C	T,T	C,C	C,C	C,C	C,C	C,C	C,C	C,C	C,C	C,C	C,C	C,C	C,C	C,C	C,C	C,C	C,C	C,C	C,C	C,C	C,C	C,C	C,C	C,C	T,C	C,C	C,C	C,C	C,C	C,C	C,C	C,C	C,C	T,T	T,T	C,C	C,C
2	7233111	G	A	G,G	A,A	G,G	A,A	G,G	A,A	A,A	A,A	A,A	A,A	A,A	G,G	G,G	G,G	G,G	G,G	G,G	G,G	G,G	A,A	G,G	G,G	G,G	G,G	G,G	G,G	G,G	G,G	G,G	G,G	G,G	G,G	G,G	G,A	G,G	G,G	G,G	A,A	G,G	G,G	G,G	G,G	A,A	A,A	G,G	A,A
2	7248254	C	T	C,C	C,C	C,C	C,C	C,C	C,C	C,C	C,C	C,C	C,C	C,C	C,C	C,C	C,C	C,C	C,C	T,T	C,C	C,C	T,T	C,C	C,C	C,C	C,C	C,C	C,C	C,C	C,C	C,C	C,C	C,C	C,C	C,C	C,C	C,C	C,C	C,C	T,T	C,C	C,C	C,C	C,C	C,C	C,C	C,C	T,T
2	7254456	C	G	C,C	C,C	G,G	C,C	G,G	C,C	C,C	C,C	C,C	C,C	G,G	C,C	C,C	C,C	G,G	G,G	C,C	G,G	C,C	C,C	G,G	C,C	C,C	G,G	G,G	C,C	C,C	C,C	C,C	G,G	C,C	C,C	G,G	C,C	C,C	C,C	C,C	C,C	C,C	G,G	C,C	C,C	C,C	C,C	G,G	C,C
2	7263965	G	A	G,G	G,G	G,G	G,G	A,A	G,G	G,G	G,A	A,A	G,G	A,A	A,A	A,A	G,G	A,A	A,A	A,A	G,G	G,A	A,A	G,G	G,G	A,A	A,A	A,A	G,G	A,A	G,G	A,A	A,A	G,G	G,G	G,G	G,G	A,A	A,A	G,G	G,A	G,A	A,A	G,G	G,G	G,G	G,G	G,G	G,G
2	7310918	T	G	T,T	T,T	T,T	T,T	T,T	T,T	T,T	T,T	G,G	T,G	T,T	T,T	T,G	T,T	T,T	T,T	T,T	T,T	T,T	T,T	T,T	T,T	T,T	T,T	T,T	T,T	T,T	T,T	T,G	T,T	T,T	T,T	T,T	T,T	T,T	T,T	T,T	T,T	T,T	T,T	T,T	T,T	T,T	T,T	T,T	T,T
2	7326142	G	A	A,A	G,A	G,G	G,G	G,G	G,G	G,G	G,G	A,A	A,A	G,G	G,G	A,A	A,A	G,G	G,A	A,A	G,G	G,A	A,A	G,G	G,G	A,A	G,G	G,G	G,G	G,G	A,A	G,A	G,G	A,A	A,A	G,G	A,A	G,G	A,A	G,G	A,A	G,A	G,G	A,A	G,A	G,A	G,A	G,G	A,A
2	7334568	G	T	G,G	G,G	G,G	G,G	G,G	G,G	G,G	G,G	G,G	G,G	G,G	G,G	T,T	G,G	G,G	T,T	T,T	G,G	G,G	T,T	G,G	G,G	T,T	G,G	G,G	G,G	G,G	G,G	G,G	G,G	G,G	G,G	G,G	G,G	G,G	T,T	G,G	G,G	G,T	G,G	G,G	G,G	G,G	G,G	G,G	G,G
2	7365182	C	A	C,C	C,C	C,C	C,C	C,C	C,C	C,C	C,C	C,C	C,C	C,C	C,C	C,C	C,C	C,C	C,C	C,C	C,C	C,C	C,C	C,C	C,C	C,C	C,C	C,C	C,C	C,C	C,C	C,C	C,C	C,C	C,C	C,C	C,C	C,C	C,C	C,C	C,C	C,C	C,C	C,C	C,C	C,C	C,C	C,C	C,C
2	7365269	G	A	G,G	G,G	G,G	G,G	G,G	G,G	G,G	G,G	G,G	G,G	G,G	G,G	G,G	G,G	G,G	G,G	G,G	G,G	G,G	G,G	G,G	G,G	G,G	G,G	G,G	G,G	G,G	G,G	G,G	G,G	G,G	G,G	G,G	G,G	G,G	G,G	G,G	G,G	G,G	G,G	G,G	G,G	G,G	G,G	G,G	G,G
2	7396684	T	A	T,T	T,T	T,T	T,T	T,T	T,T	T,T	T,T	T,T	T,T	T,T	T,T	T,T	T,T	T,T	T,T	T,T	T,T	T,T	T,T	T,T	T,T	T,T	T,T	T,T	T,T	T,T	T,T	T,T	T,T	T,T	T,T	T,T	T,T	T,T	T,T	T,T	T,T	T,T	T,T	T,T	T,T	T,T	T,T	T,T	T,T
2	7403026	G	C	G,G	G,G	G,G	G,G	G,G	G,G	G,G	G,G	G,G	G,G	G,G	G,G	G,G	G,G	G,G	G,G	C,C	G,G	G,G	C,C	G,G	C,C	G,G	G,G	G,G	C,C	G,G	G,G	G,G	G,G	G,G	G,G	G,G	G,G	G,G	G,G	C,C	G,G	G,G	G,G	G,G	G,G	G,G	G,G	G,G	G,G
2	7406071	C	T	C,C	C,C	C,C	C,C	C,C	C,C	C,C	C,C	C,C	C,C	C,C	C,C	C,C	C,C	C,C	C,C	T,T	C,C	C,C	T,T	C,C	C,C	C,C	C,C	C,C	C,C	C,C	C,C	C,C	C,C	C,C	C,C	C,C	C,C	C,C	C,C	C,C	C,C	C,C	C,C	C,C	C,C	C,C	C,C	C,C	C,C
2	7412578	G	A	G,G	G,G	G,G	G,G	A,A	G,G	G,G	G,G	G,G	G,G	A,A	G,G	G,G	G,G	A,A	A,A	G,G	G,G	G,G	G,G	G,G	G,G	G,G	G,G	G,G	G,G	G,G	G,G	G,G	A,A	G,G	G,G	G,G	G,G	G,G	G,G	G,G	G,G	G,G	A,A	G,G	G,G	G,G	G,G	G,G	G,G
2	7436534	T	G	G,G	G,G	T,T	G,G	G,G	G,G	G,G	G,G	G,G	G,G	G,G	T,T	G,G	G,G	G,G	G,G	T,T	T,T	T,G	T,T	T,T	T,T	G,G	G,G	G,G	T,T	G,G	G,G	G,G	G,G	G,G	G,G	T,T	G,G	G,G	G,G	T,T	G,G	G,G	G,G	G,G	G,G	G,G	G,G	T,T	G,G
2	7465122	G	C	G,G	G,G	C,C	G,G	G,G	G,G	G,G	G,G	G,G	G,G	G,G	G,G	G,G	G,G	G,G	G,G	C,C	C,C	G,G	C,C	C,C	C,C	G,G	G,G	G,G	G,G	G,G	G,G	G,G	G,G	G,G	G,G	C,C	G,G	G,G	G,G	G,G	G,G	G,G	G,G	G,G	G,G	G,G	G,G	C,C	C,C
2	7481540	C	T	C,C	C,C	C,C	C,C	C,C	C,C	C,C	C,C	C,C	C,C	C,C	C,C	C,C	C,C	C,C	C,C	C,C	C,T	C,C	C,C	C,C	C,C	C,C	C,C	C,C	C,C	C,C	C,C	C,C	C,C	C,C	C,C	C,C	C,C	C,C	C,C	C,C	C,C	C,C	C,C	C,C	C,C	C,C	C,C	C,C	C,C
2	7485613	G	A	G,G	G,G	G,G	G,G	G,G	G,G	G,G	G,G	G,G	G,G	G,G	G,G	G,G	G,G	G,G	G,G	G,G	G,G	G,G	G,G	G,G	G,G	G,G	G,G	G,G	G,G	G,G	G,G	G,G	G,G	G,G	G,G	G,G	G,G	G,G	G,G	G,G	G,G	G,G	G,G	G,G	G,A	G,G	G,G	G,G	G,G
2	7502992	C	T	C,C	C,C	T,T	C,C	C,C	C,C	C,C	C,C	C,C	C,C	C,C	C,C	C,C	C,C	C,C	C,C	C,C	T,T	C,T	T,T	T,T	C,C	C,C	C,C	C,C	C,C	C,C	C,C	C,C	C,C	C,C	C,C	T,T	C,C	C,C	C,C	C,C	C,C	C,C	C,C	C,C	C,C	C,C	C,C	T,T	C,C
2	7557539	T	A	T,T	T,T	A,A	T,T	A,A	T,T	T,T	T,T	T,T	T,T	T,A	T,T	T,T	T,T	A,A	T,T	T,T	A,A	T,A	A,A	A,A	T,T	T,T	A,A	A,A	T,T	T,T	T,T	T,T	A,A	T,T	T,T	A,A	T,T	T,T	T,T	T,T	T,T	T,T	A,A	T,T	T,A	T,T	T,T	A,A	T,T
2	7607606	T	G	G,G	T,T	T,T	T,T	T,T	T,T	T,T	T,T	T,T	T,T	T,T	T,T	T,T	G,G	T,T	T,T	T,T	T,T	G,G	G,G	T,T	T,T	T,T	T,T	T,T	T,T	G,G	G,G	T,T	T,T	G,G	G,G	T,T	T,G	T,T	T,T	T,T	T,T	T,T	T,T	G,G	G,G	T,T	T,T	T,T	T,T
2	7613342	C	G	C,C	C,C	C,C	C,C	C,C	C,C	C,C	C,C	C,C	C,C	C,C	G,G	C,C	C,C	C,C	G,G	C,C	C,C	C,C	C,C	C,C	C,C	C,C	C,C	C,C	C,C	C,C	C,C	C,C	C,C	C,C	C,C	C,C	C,C	C,C	C,C	C,C	G,G	C,G	C,C	C,C	C,C	C,C	C,C	C,C	G,G
2	7613547	G	A	G,G	G,G	G,G	G,G	G,G	G,G	G,G	G,G	G,G	G,G	G,A	G,G	G,G	G,G	G,G	G,G	G,G	G,G	G,G	G,G	G,G	G,G	G,G	G,G	G,G	G,G	G,G	G,G	G,G	G,G	G,G	G,G	G,G	G,G	G,G	G,G	G,G	G,G	G,G	G,G	G,G	G,G	G,G	G,G	G,G	G,G
2	7619261	G	T	G,G	G,G	G,G	G,G	G,G	G,G	G,G	G,G	T,T	G,G	G,G	G,G	G,G	G,G	G,G	G,G	G,G	G,G	G,G	G,G	G,G	G,G	G,G	G,G	G,G	G,G	G,G	G,G	T,T	G,G	G,G	G,G	G,G	G,G	G,G	G,G	G,G	G,G	G,G	G,G	G,G	G,G	G,G	G,G	G,G	G,G
2	7637011	A	G	A,A	A,A	G,G	A,A	A,A	A,A	A,A	A,A	A,A	A,A	A,A	A,A	A,G	A,A	A,A	A,A	A,A	G,G	G,G	G,G	G,G	A,A	A,A	G,G	G,G	A,A	G,G	A,A	A,A	A,A	A,A	A,A	G,G	A,A	A,A	A,A	A,A	A,A	A,A	A,A	A,A	A,A	A,A	A,A	G,G	A,A
2	7694386	A	C	C,C	C,C	C,C	A,A	C,C	A,A	A,C	A,A	A,A	A,A	C,C	A,A	A,A	C,C	C,C	A,A	A,A	C,C	C,C	A,A	C,C	C,C	A,A	C,C	C,C	C,C	A,A	A,A	A,A	C,C	A,A	A,A	C,C	A,A	C,C	A,A	A,A	A,A	A,A	C,C	C,C	C,C	C,C	C,C	C,C	A,A
2	7698797	G	A	G,A	G,G	G,G	A,A	G,G	A,A	G,A	A,A	A,A	A,A	G,A	A,A	G,G	G,G	G,G	A,A	G,A	G,G	G,G	G,G	G,G	G,G	G,G	G,G	G,G	G,G	A,A	A,A	A,A	G,G	A,A	A,A	G,G	A,A	G,G	G,G	G,G	A,A	G,A	G,G	G,G	G,G	G,G	G,G	G,A	A,A
2	7702402	G	A	G,G	G,G	G,G	A,A	G,G	G,G	G,A	A,A	G,G	A,A	G,G	G,G	G,G	G,G	G,G	G,G	G,G	G,G	G,G	G,G	G,G	G,G	G,G	G,G	G,G	G,G	G,G	G,G	G,G	G,G	G,G	G,G	G,G	G,A	G,G	G,G	G,G	G,G	G,G	G,G	G,G	G,G	G,G	G,G	G,G	G,G
2	7774443	A	T	A,A	A,A	A,A	T,T	T,T	T,T	A,T	T,T	A,A	T,T	T,T	A,A	T,T	A,A	T,T	A,A	T,T	A,A	A,A	T,T	A,A	A,A	T,T	A,A	A,A	A,A	T,T	A,A	A,A	T,T	A,A	A,A	A,A	A,T	A,A	T,T	A,A	A,A	A,T	T,T	A,A	A,A	A,A	A,A	A,A	A,A
2	7785265	T	C	T,T	T,T	T,T	T,T	T,T	T,T	T,T	T,T	T,T	T,T	T,T	T,T	C,C	T,T	T,T	T,T	T,T	T,T	T,T	T,T	T,T	T,T	C,C	T,T	T,T	T,T	T,T	T,T	T,T	T,T	T,T	T,T	T,T	T,T	T,T	C,C	C,C	T,T	C,C	T,T	T,T	T,T	T,T	T,T	T,T	T,T
2	7785330	T	C	T,T	T,T	T,T	T,T	T,T	T,T	T,T	T,T	T,T	T,T	T,T	T,T	C,C	T,T	T,T	T,T	T,T	T,T	T,T	T,T	T,T	T,T	C,C	T,T	T,T	T,T	T,T	T,T	T,T	T,T	T,T	T,C	T,T	T,T	T,T	C,C	T,T	T,T	T,C	T,T	T,T	T,T	T,T	T,T	T,T	T,T
2	7853753	T	A	T,T	T,T	T,T	T,T	T,T	T,T	T,T	T,T	T,T	T,T	T,T	T,T	T,T	T,T	T,T	T,T	T,T	T,T	T,A	T,T	T,T	T,T	T,T	T,T	T,T	T,T	A,A	T,T	T,T	T,T	T,T	T,T	T,T	T,T	T,T	T,T	T,T	T,T	T,T	T,T	T,T	T,T	T,T	T,T	T,T	T,T
2	7871009	T	G	T,T	T,T	T,T	T,T	T,T	T,T	T,T	T,T	T,T	T,T	T,T	T,T	T,T	T,T	T,T	T,T	T,T	T,T	T,T	T,T	T,T	T,T	T,T	T,T	T,T	T,T	T,T	T,T	T,T	T,T	T,T	T,T	T,T	T,T	T,T	T,T	T,T	T,T	T,T	T,T	T,T	T,T	T,T	T,T	T,T	T,T
2	7911879	A	G	A,A	A,A	A,A	A,A	A,A	A,A	A,A	A,A	A,A	A,A	A,A	A,A	G,G	A,A	A,A	A,A	A,A	A,A	A,A	A,A	A,A	A,A	G,G	A,A	A,A	A,A	A,A	A,A	A,A	A,A	A,A	A,A	A,A	A,A	A,A	A,A	A,A	A,A	G,G	A,A	A,A	A,A	A,A	A,A	A,A	A,A
2	7941195	C	T	C,C	C,C	C,C	C,C	C,C	C,C	C,C	C,C	C,C	C,C	C,C	C,C	C,C	C,C	C,C	C,C	C,C	C,C	C,C	C,C	C,C	C,C	C,C	C,C	C,C	C,C	C,T	C,C	C,C	C,C	C,C	C,C	C,C	C,C	C,C	C,C	C,C	C,T	C,C	C,C	C,C	C,C	C,C	C,T	C,C	C,C
2	7954406	A	G	A,A	A,A	A,A	G,G	A,A	G,G	A,G	G,G	A,A	G,G	A,A	A,A	A,A	A,A	A,A	A,G	A,A	A,A	A,A	A,A	A,A	A,A	A,A	A,A	A,A	A,G	A,G	A,A	A,A	A,A	A,A	A,A	A,A	A,G	A,A	A,A	A,A	A,A	A,A	A,A	A,A	A,A	A,A	A,A	A,A	A,A
2	7989561	T	C	G,G	G,G	T,T	T,T	C,C	T,T	T,T	T,T	T,T	T,T	T,C	T,T	T,T	T,T	C,C	T,T	T,T	T,T	T,T	C,C	T,T	T,T	T,T	T,T	T,T	T,T	T,T	T,T	T,T	C,C	T,T	T,T	T,T	T,T	T,T	T,T	T,T	T,T	T,T	C,C	C,C	C,C	C,C	C,C	T,T	T,T
2	8132662	G	T	G,G	G,G	G,G	G,G	T,T	T,T	G,G	G,G	G,G	G,G	G,T	G,G	T,T	G,G	T,T	G,G	G,G	G,G	G,G	G,G	G,G	G,G	T,T	G,G	G,G	G,G	G,G	G,G	G,G	T,T	G,T	G,G	G,T	G,G	G,G	T,T	T,T	G,G	G,T	T,T	G,G	G,G	G,G	G,G	G,G	G,G
2	8161413	G	T	G,G	G,G	G,G	G,G	G,G	G,G	G,G	G,G	G,G	G,G	G,G	G,G	G,G	G,G	G,G	G,G	T,T	G,G	G,G	G,G	G,G	G,G	G,G	G,G	G,G	G,G	G,G	G,G	G,G	G,G	G,G	G,G	G,G	G,G	G,G	G,G	G,G	G,G	G,G	G,G	G,G	G,G	G,G	G,G	G,G	G,G
2	8163430	G	T	G,G	G,G	G,G	G,G	G,G	G,G	G,G	G,G	G,G	G,G	G,G	T,T	G,G	G,G	G,G	G,G	T,T	G,G	G,G	G,G	G,G	G,G	G,G	G,G	G,G	G,G	G,G	G,G	G,G	G,G	G,G	G,G	G,G	G,G	G,G	G,G	G,G	G,G	G,G	G,G	G,G	G,G	G,G	G,G	G,G	G,G
2	8223387	T	C	T,T	T,T	T,T	T,T	T,T	T,T	T,T	T,T	T,T	T,T	T,T	T,T	T,T	T,C	T,T	T,T	T,T	T,T	T,T	T,T	T,T	T,T	T,T	T,T	T,T	T,T	T,T	T,C	T,T	T,T	T,T	T,T	T,T	T,T	T,T	T,C	T,T	T,T	T,T	T,T	T,T	T,C	T,T	T,T	T,T	T,T
2	8240574	A	G	A,A	A,A	A,A	A,A	A,A	A,A	A,A	A,A	A,A	A,A	A,A	A,A	A,A	A,G	A,A	A,A	A,A	A,A	A,A	A,A	A,A	A,A	A,A	A,A	A,A	A,A	A,A	G,G	A,A	A,A	G,G	G,G	A,A	G,G	A,A	A,A	A,A	G,G	A,A	A,A	A,G	A,A	A,A	A,A	A,A	G,G
2	8271349	G	A	G,G	G,G	G,G	G,G	G,G	G,G	G,G	G,G	G,G	G,G	G,G	G,G	G,G	G,G	G,G	G,G	G,G	G,G	G,G	G,G	G,G	G,G	G,G	G,G	G,G	G,G	G,G	G,G	G,G	G,G	G,G	G,G	G,G	G,G	G,G	G,G	G,G	G,G	G,G	G,G	G,G	G,G	G,G	G,G	G,G	G,G
2	8273797	C	G	C,C	C,C	C,C	G,G	G,G	G,G	C,C	G,G	G,G	G,G	G,G	G,G	G,G	C,C	G,G	G,G	G,G	C,C	G,G	C,C	G,G	G,G	G,G	G,G	G,G	G,G	G,G	G,G	G,G	G,G	G,G	G,G	C,C	G,G	G,G	G,G	G,G	C,C	G,G	G,G	C,C	C,C	C,C	C,C	G,G	C,C
2	8273862	G	A	G,G	G,G	G,G	G,G	G,G	G,G	G,G	G,G	G,G	G,G	G,G	A,A	G,G	G,G	G,G	A,A	G,G	G,G	A,A	G,G	A,A	A,A	G,G	G,G	G,G	G,G	A,A	G,G	G,G	G,G	G,G	G,G	G,G	G,G	A,A	A,A	A,A	G,G	G,A	G,G	G,G	G,G	G,G	G,G	A,A	G,G
2	8303878	G	A	G,G	G,G	G,G	G,G	G,G	G,G	G,G	G,G	G,G	G,G	G,G	A,A	G,G	G,G	G,G	G,G	G,G	G,G	G,G	G,G	G,G	G,G	G,G	G,G	G,G	G,G	A,A	G,G	G,G	G,G	G,G	G,G	G,G	G,G	A,A	G,G	G,G	G,G	G,G	G,G	G,G	G,G	G,G	G,G	G,G	G,G
2	8328784	A	T	A,A	A,A	A,A	A,A	T,T	A,A	A,A	A,A	A,A	A,A	T,T	A,A	A,A	A,A	T,T	A,A	A,A	A,A	A,A	A,A	A,A	T,T	T,T	T,T	T,T	T,T	A,A	T,T	A,A	T,T	T,T	T,T	T,T	A,T	A,A	A,A	A,A	A,A	A,A	T,T	A,A	A,A	A,A	A,A	A,A	A,A
2	8337775	C	A	C,C	C,C	A,A	C,C	C,C	C,C	C,C	C,C	C,C	C,C	C,C	A,A	C,C	C,C	C,C	C,C	C,C	C,C	C,C	C,C	C,C	C,C	C,C	C,C	C,C	C,C	A,A	C,C	C,C	C,C	C,C	C,C	C,C	C,C	C,C	C,C	C,C	C,C	C,C	C,C	C,C	C,C	C,C	C,C	C,C	C,C
2	8359780	A	C	A,A	A,A	A,A	A,A	A,A	A,A	A,A	A,A	A,A	A,A	A,A	A,A	A,A	A,A	A,A	A,A	A,A	A,A	A,A	A,A	A,A	A,A	A,A	A,A	A,A	A,A	A,A	A,A	A,A	A,A	A,A	A,A	A,A	A,A	A,A	A,A	A,A	A,A	A,A	A,A	A,A	A,A	A,A	A,A	A,A	A,A
2	8359845	G	A	G,G	G,G	G,G	A,A	A,A	A,A	G,A	A,A	G,G	A,A	A,A	G,G	G,G	G,G	A,A	A,A	A,A	A,A	G,G	A,A	A,A	A,A	G,G	G,G	G,G	G,G	G,G	G,G	G,G	A,A	G,G	G,G	A,A	G,A	G,G	G,G	G,G	G,G	G,G	A,A	G,G	G,G	G,G	G,G	A,A	A,A
2	8401123	C	T	C,C	C,C	C,C	C,C	T,T	C,C	C,C	C,C	C,C	C,C	T,T	C,C	T,T	C,C	T,T	T,T	C,C	T,T	T,T	C,C	C,C	T,T	T,T	C,C	C,C	T,T	T,T	C,C	C,C	T,T	C,C	C,C	T,T	C,C	C,C	T,T	T,T	C,C	T,T	T,T	C,C	C,C	C,C	C,C	T,T	T,T
2	8429114	T	A	T,T	T,T	T,T	T,T	A,A	T,T	T,T	T,T	T,T	T,T	A,A	A,A	T,T	T,T	A,A	A,A	T,T	T,T	T,T	T,T	A,A	A,A	T,T	T,T	T,T	T,T	T,T	T,T	T,T	A,A	T,T	T,T	T,T	T,T	T,T	T,T	T,T	T,T	T,T	A,A	T,T	T,T	T,T	T,T	A,A	T,T
2	8458587	G	A	G,G	G,G	G,G	G,G	G,G	G,G	G,G	G,G	G,G	G,G	G,G	A,A	G,G	G,G	G,G	G,G	G,G	G,G	G,G	G,G	G,G	G,G	G,G	A,A	A,A	A,A	G,G	G,G	G,G	G,G	G,G	G,G	G,G	G,G	G,G	G,A	G,A	G,G	G,G	G,G	G,G	G,G	G,G	G,G	G,G	G,G
2	8480193	T	C	T,T	T,T	T,T	T,T	C,C	T,T	T,T	T,T	T,T	T,T	C,C	T,T	T,T	T,T	C,C	T,T	T,T	T,T	T,T	T,T	T,T	T,T	T,T	T,T	T,T	T,T	T,T	T,T	T,T	C,C	T,T	T,T	T,T	T,T	T,T	T,T	T,T	T,T	T,T	C,C	T,T	T,T	T,T	T,T	T,T	T,T
2	8480258	T	A	T,T	T,T	T,T	T,T	T,T	T,T	T,T	T,T	T,T	T,T	T,T	T,T	T,T	T,T	T,T	T,T	T,T	T,T	T,T	A,A	T,T	T,T	T,T	T,T	T,T	T,T	T,T	T,T	T,T	T,T	T,T	T,T	T,T	T,T	T,T	T,T	T,T	T,T	T,T	T,T	T,T	T,T	T,T	T,T	T,T	T,T
2	8480810	A	G	A,A	A,A	A,A	A,A	G,G	A,A	A,A	A,A	A,A	A,A	G,G	A,A	A,A	A,A	G,G	A,A	A,A	A,A	A,A	A,G	A,A	A,A	A,A	A,A	A,A	A,A	A,A	A,A	A,A	G,G	A,A	A,A	A,A	A,A	A,A	A,A	A,A	A,A	A,A	G,G	A,A	A,A	A,A	A,A	A,A	A,A
2	8491885	C	T	C,C	C,C	C,C	C,C	T,T	C,C	C,C	C,C	C,C	C,T	C,T	C,C	C,C	C,C	T,T	C,C	C,C	C,C	C,C	C,C	C,C	C,C	C,C	C,T	C,T	C,C	C,C	C,C	C,C	T,T	C,C	C,C	C,C	C,T	C,C	C,C	C,C	C,C	C,C	C,T	C,C	C,C	C,C	C,C	C,C	C,C
2	8533507	G	C	G,G	G,G	G,G	G,G	G,G	G,G	G,G	G,G	G,G	G,G	G,G	G,G	G,G	G,G	G,G	G,G	G,G	G,G	G,G	G,G	G,G	G,G	G,G	G,G	G,G	G,G	G,G	G,G	G,G	G,G	G,G	G,G	G,G	G,G	G,G	G,G	G,G	G,G	G,G	G,G	G,G	G,G	G,G	G,G	G,G	G,G
2	8587732	G	T	G,G	G,G	G,G	G,G	G,G	G,G	G,G	G,G	G,G	G,G	G,G	G,G	G,G	G,G	G,G	G,G	G,G	G,G	G,G	T,T	G,G	G,G	G,G	G,G	G,G	G,G	G,G	G,G	G,G	G,G	G,G	G,G	G,G	G,G	G,G	G,G	G,G	G,G	G,G	G,G	G,G	G,G	G,G	G,G	G,G	G,G
2	8601115	G	A	A,A	A,A	A,A	G,G	G,G	G,G	G,A	G,G	G,G	G,G	G,A	G,G	G,G	A,A	G,G	G,G	G,G	G,G	A,A	G,G	G,G	A,A	G,G	G,G	G,G	G,G	G,A	G,G	G,G	G,G	G,G	G,G	G,G	G,G	G,G	G,G	G,G	G,G	G,G	G,G	A,A	A,A	A,A	A,A	G,G	G,G
2	8607751	T	G	T,T	T,T	T,T	T,T	T,T	T,T	T,T	T,T	T,T	T,T	T,T	T,T	T,T	T,T	T,T	T,T	T,T	T,T	T,T	T,T	T,T	T,T	T,T	T,T	T,T	T,T	T,T	T,T	T,T	T,T	T,T	T,T	T,T	T,T	G,G	T,T	T,T	T,T	T,T	T,T	T,T	T,T	T,T	T,T	T,T	T,T
2	8617073	T	C	T,T	T,T	T,T	T,T	T,T	T,T	T,T	T,T	T,T	T,T	T,T	T,T	T,T	T,T	T,T	T,T	T,T	T,T	T,T	T,T	T,T	T,T	T,T	T,T	T,T	T,T	T,T	T,T	T,T	T,T	T,T	T,T	T,T	T,T	C,C	T,T	T,T	T,T	T,T	T,T	T,T	T,T	T,T	T,T	T,T	T,T
2	8624420	C	T	C,C	C,C	C,C	C,C	C,C	C,C	C,C	C,C	C,C	C,C	C,C	C,C	C,C	C,C	C,C	C,C	C,T	C,C	C,C	C,C	C,C	C,C	C,C	C,C	C,C	C,C	C,C	C,C	C,C	C,C	C,C	C,C	C,C	C,C	C,C	C,C	C,C	C,C	C,C	C,C	C,C	C,C	C,C	C,C	C,C	C,C
2	8635374	A	T	A,A	A,A	A,A	A,A	T,T	A,A	A,A	A,A	T,T	A,A	T,T	A,A	A,A	A,A	T,T	T,T	A,A	T,T	A,A	A,A	T,T	A,A	A,A	A,A	A,A	A,A	A,A	A,A	T,T	T,T	A,A	A,A	T,T	A,A	A,A	A,A	A,A	A,A	A,T	T,T	A,A	A,A	A,A	A,A	T,T	T,T
2	8662339	C	G	C,C	C,C	C,C	C,C	G,G	C,C	C,C	C,C	C,C	C,C	G,G	C,C	C,C	C,C	G,G	G,G	C,C	G,G	C,C	C,C	G,G	C,C	C,C	C,C	C,C	C,C	C,C	C,C	C,C	G,G	C,C	C,C	G,G	C,C	C,C	C,C	C,C	C,C	C,G	G,G	C,C	C,C	C,C	C,C	G,G	C,C
2	8738480	C	T	C,C	C,C	C,C	C,C	C,C	C,C	C,C	C,C	C,C	C,C	C,C	C,C	C,C	C,C	C,C	C,C	C,C	C,C	C,C	C,C	C,C	C,C	C,C	C,C	C,C	C,C	C,C	C,C	C,C	C,C	C,C	C,C	C,C	C,C	C,C	C,C	C,C	C,C	C,C	C,C	C,C	C,C	C,C	C,C	C,C	C,C
2	8742184	A	G	G,G	G,G	G,G	A,A	A,A	A,A	A,G	A,A	A,A	A,A	A,A	G,G	G,G	G,G	A,A	A,A	A,A	A,A	A,G	A,G	A,A	A,A	G,G	G,G	G,G	A,A	G,G	A,A	A,A	A,A	A,A	A,A	A,A	A,A	G,G	G,G	G,G	A,A	A,G	A,A	G,G	G,G	G,G	G,G	A,A	G,G
2	8746597	G	C	G,G	G,G	G,G	C,C	G,G	C,C	G,C	C,C	G,G	C,C	G,G	G,G	G,G	G,G	G,G	C,C	C,C	C,C	G,C	C,C	C,C	G,G	G,G	G,G	G,G	G,G	G,G	G,G	G,G	G,G	G,G	G,G	C,C	G,C	G,C	G,G	G,G	G,G	G,G	G,G	G,G	G,G	G,G	G,G	C,C	G,G
2	8779549	G	A	G,G	G,G	G,G	G,A	G,G	A,A	G,A	A,A	G,G	A,A	G,G	G,G	G,G	G,G	G,G	G,G	A,A	G,G	G,G	G,G	G,G	G,G	G,G	G,G	G,G	G,G	G,G	G,G	G,G	G,G	G,G	G,G	G,G	G,A	G,G	G,G	G,G	G,G	G,A	G,G	G,G	G,G	G,G	G,G	G,G	G,A
2	8781388	C	T	A,A	C,C	C,C	T,T	C,C	T,T	C,T	T,T	C,C	T,T	C,C	T,T	T,T	C,C	C,C	C,C	T,T	C,C	C,C	T,T	C,C	C,C	T,T	T,T	T,T	C,C	T,T	C,C	C,C	C,C	C,C	C,C	C,C	C,T	T,T	T,T	T,T	C,C	T,T	T,T	C,C	C,C	C,C	C,C	C,C	C,C
2	8794786	C	G	T,T	C,C	C,C	C,C	C,C	C,C	C,C	C,C	C,C	C,C	C,C	C,C	G,G	C,C	C,C	C,C	C,C	C,C	C,C	C,C	C,C	C,C	G,G	G,G	G,G	C,C	C,C	C,C	C,C	C,C	C,C	C,C	C,C	C,C	C,C	G,G	C,C	C,C	G,G	C,C	C,C	C,C	C,C	C,C	C,C	C,C
2	8800317	T	G	G,G	G,G	G,G	T,T	T,T	T,T	T,G	T,T	T,T	T,T	T,T	T,T	T,T	G,G	T,T	T,T	T,T	T,T	T,T	T,T	T,T	T,T	T,T	T,T	T,T	T,T	T,T	T,T	T,T	T,T	T,T	T,T	T,T	T,T	T,T	T,T	T,T	T,T	T,T	T,T	G,G	G,G	G,G	G,G	T,T	T,T
2	8828270	A	G	A,A	A,A	A,A	A,A	A,A	A,A	A,A	A,A	A,A	A,A	A,A	A,A	G,G	A,A	A,A	A,A	A,A	A,A	A,A	A,A	A,A	A,A	G,G	A,A	A,A	A,A	A,A	A,A	A,A	A,A	A,A	A,A	A,A	A,A	A,A	G,G	G,G	A,A	G,G	A,A	A,A	A,A	A,A	A,A	A,A	A,A
2	8860990	G	C	G,G	G,G	G,G	C,C	G,G	C,C	G,C	C,C	G,G	C,C	G,G	G,G	G,G	G,G	G,G	G,G	C,C	G,G	G,G	G,G	G,G	G,G	G,G	G,G	G,G	G,G	G,G	G,G	G,G	G,G	G,G	G,G	G,G	G,C	G,G	G,G	G,G	G,G	G,G	G,G	G,G	G,G	G,G	G,G	G,G	G,G
2	8867390	A	G	A,A	A,A	A,A	G,G	A,A	G,G	A,G	G,G	A,A	G,G	A,A	A,A	A,A	A,A	A,A	A,A	G,G	A,A	A,A	A,A	A,A	A,A	A,G	A,A	A,A	A,A	A,A	A,A	A,A	A,A	A,A	A,A	A,A	A,G	A,A	A,A	A,A	A,A	A,A	A,A	A,A	A,A	A,A	A,A	A,A	A,A
2	8867455	T	C	T,T	T,T	T,T	T,T	C,C	T,T	T,T	T,T	T,T	T,T	C,C	T,T	T,T	T,T	C,C	T,T	T,T	T,T	T,T	T,T	T,T	T,T	T,T	T,T	T,T	C,C	C,C	T,T	T,T	C,C	T,T	T,T	T,T	T,T	T,T	T,T	T,T	T,T	T,T	C,C	T,T	T,T	T,T	T,T	T,T	T,T
2	8897463	G	C	G,G	G,G	C,C	G,G	G,G	G,G	G,G	G,G	G,G	G,G	G,G	G,G	G,G	G,G	G,G	G,G	G,G	C,C	G,G	G,G	C,C	G,G	G,G	G,G	G,G	G,G	G,G	G,G	G,G	G,G	G,G	G,G	C,C	G,G	C,C	G,G	G,G	G,G	G,C	G,G	G,G	G,G	G,G	G,G	C,C	G,G
2	8897528	A	G	A,A	A,A	A,A	A,A	G,G	A,A	A,A	A,A	A,A	A,A	G,G	A,A	A,A	A,G	G,G	A,A	A,A	A,A	A,A	A,A	A,A	A,A	A,G	A,A	A,A	G,G	G,G	A,A	A,A	G,G	A,A	A,A	A,A	A,A	A,A	A,A	A,A	A,A	A,A	G,G	A,A	A,A	A,A	A,G	A,A	G,G
2	8912868	C	G	C,C	C,C	C,C	C,C	C,C	C,C	C,C	C,C	C,C	C,C	C,C	C,C	G,G	C,C	C,C	C,C	C,C	C,C	C,C	C,C	C,C	C,C	G,G	C,C	C,C	C,C	C,C	C,C	C,C	C,C	C,C	C,C	C,C	C,C	C,C	G,G	C,C	C,C	C,G	C,C	C,C	C,C	C,C	C,C	C,C	C,C
2	8926227	C	T	C,C	C,C	C,C	C,C	C,C	C,C	C,C	C,C	C,C	C,C	C,C	C,C	C,C	C,C	C,C	C,C	C,C	C,C	C,C	T,T	C,C	C,C	C,C	C,C	C,C	C,C	C,C	C,C	C,C	C,C	C,C	C,C	C,C	C,C	C,C	C,C	C,C	C,C	C,C	C,C	C,C	C,C	C,C	C,C	C,C	C,C
2	8927062	C	G	C,C	C,C	C,C	C,C	G,G	C,C	C,C	C,C	C,C	C,C	G,G	C,C	C,C	C,C	G,G	C,C	C,C	C,C	C,C	G,G	C,C	C,C	C,C	C,C	C,C	C,C	C,C	C,C	C,C	G,G	C,C	C,C	C,C	C,C	G,G	C,C	C,C	C,C	C,C	G,G	C,C	C,C	C,C	C,C	C,C	C,C
2	8937444	A	T	A,A	A,A	A,A	A,A	A,T	A,A	A,A	A,A	A,A	A,A	A,A	A,A	A,A	A,A	A,A	A,A	A,A	A,A	A,A	A,A	A,A	A,A	A,A	A,A	A,A	A,A	A,A	A,A	A,A	A,A	A,A	A,A	A,A	A,A	A,A	A,A	A,A	A,A	A,A	A,A	A,A	A,A	A,A	A,A	A,A	A,A
2	8937509	G	A	G,G	G,G	G,G	G,G	G,G	G,G	G,G	G,G	G,G	G,G	G,G	G,G	G,G	G,G	G,G	G,G	G,G	G,G	G,G	G,G	G,A	G,G	G,G	A,A	A,A	G,G	G,G	G,G	G,G	G,G	G,G	G,G	G,G	G,G	A,A	G,G	G,G	G,G	G,A	G,G	G,G	G,G	G,G	G,G	G,G	G,A
2	8989512	A	G	A,A	A,A	A,A	G,G	G,G	G,G	A,G	G,G	A,A	G,G	G,G	A,A	A,A	A,A	G,G	A,A	G,G	A,A	A,A	G,G	A,A	A,A	A,A	A,A	A,A	A,A	A,A	A,A	A,A	G,G	A,A	A,A	A,A	A,G	A,A	A,A	A,A	A,A	A,A	G,G	A,A	A,A	A,A	A,A	A,A	A,A
2	8992142	C	A	C,C	C,C	C,C	C,C	C,C	C,C	C,C	C,C	C,C	C,C	C,C	C,C	C,C	C,C	C,C	C,C	C,C	C,C	C,C	A,A	C,C	A,A	C,C	C,C	C,C	A,A	C,C	C,C	C,C	C,C	C,C	C,C	C,C	C,C	C,C	C,C	A,A	C,C	C,C	C,C	C,C	C,C	C,C	C,C	C,C	C,C
2	9044343	C	T	C,C	C,C	C,C	C,C	T,T	C,C	C,C	C,C	C,C	C,C	T,T	C,C	C,C	C,C	C,C	C,C	C,C	C,C	C,C	C,C	C,C	C,C	C,C	C,C	C,C	C,C	C,C	C,C	C,C	T,T	T,T	C,C	C,C	C,C	C,C	C,C	C,C	T,T	C,C	T,T	C,C	C,C	C,C	C,C	C,C	C,C
2	9117451	C	A	A,A	A,A	C,C	C,C	C,C	C,C	C,A	C,C	C,C	C,C	C,C	C,C	C,C	A,A	C,C	C,C	C,C	C,C	C,C	C,C	C,C	C,C	C,C	C,C	C,C	C,C	C,C	C,C	C,C	C,C	C,C	C,C	C,C	C,C	C,C	C,C	C,C	C,C	C,C	C,C	A,A	A,A	A,A	A,A	C,C	C,C
2	9146992	A	C	A,A	A,A	C,C	A,A	A,A	A,A	A,A	A,A	C,C	A,A	A,A	C,C	A,A	A,A	A,A	A,A	A,A	C,C	C,C	A,A	C,C	C,C	A,A	A,A	A,A	A,A	A,A	A,A	C,C	A,A	A,A	A,A	C,C	A,A	A,A	A,A	A,A	C,C	A,A	A,A	A,A	A,A	A,A	A,A	C,C	A,A
2	9147057	T	G	G,G	G,G	T,T	G,G	G,G	G,G	G,G	G,G	T,T	G,G	G,G	T,T	G,G	G,G	G,G	G,G	G,G	T,T	T,T	G,G	T,T	T,T	G,G	G,G	G,G	G,G	G,G	G,G	T,T	G,G	G,G	G,G	T,T	G,G	G,G	G,G	G,G	T,T	G,G	G,G	G,G	G,G	G,G	G,G	T,T	T,T
2	9203049	C	G	G,G	G,G	G,G	G,G	C,C	G,G	G,G	G,G	G,G	G,G	C,C	G,G	G,G	G,G	C,G	G,G	G,G	G,G	C,C	G,G	C,C	G,G	G,G	G,G	G,G	G,G	G,G	G,G	G,G	C,C	G,G	G,G	G,G	G,G	G,G	G,G	G,G	C,C	G,G	C,C	G,G	G,G	G,G	G,G	C,C	G,G
2	9218791	T	C	T,T	T,T	C,C	C,C	C,C	C,C	T,C	C,C	C,C	C,C	C,C	C,C	C,C	T,T	C,C	C,C	C,C	C,C	C,C	T,T	C,C	C,C	C,C	C,C	C,C	C,C	C,C	T,T	C,C	C,C	T,T	T,T	C,C	T,C	C,C	C,C	C,C	C,C	C,C	C,C	T,T	T,T	T,T	T,T	C,C	C,C
2	9221213	A	T	A,A	A,A	A,A	A,A	A,A	A,A	A,A	A,A	A,A	A,A	A,A	A,A	A,A	A,A	A,A	A,A	A,A	A,A	A,A	A,A	A,A	A,A	A,A	A,A	A,A	A,A	A,A	A,A	A,A	A,A	A,A	A,A	A,A	A,A	A,A	A,A	A,A	T,T	A,A	A,A	A,A	A,A	A,A	A,A	A,A	A,A
2	9221278	C	T	C,C	C,C	C,C	C,C	C,C	C,C	C,C	C,C	C,T	C,C	C,C	C,C	C,C	C,C	C,C	C,C	C,C	C,C	T,T	C,C	T,T	T,T	C,C	C,C	C,C	T,T	C,C	C,C	T,T	C,C	C,C	C,C	C,C	C,C	C,C	C,C	T,T	C,C	C,C	C,C	C,C	C,C	C,C	C,C	T,T	C,C
2	9244537	G	C	G,G	G,G	G,G	G,G	G,G	G,G	G,G	G,G	G,G	G,G	G,G	G,G	G,G	G,G	G,G	G,G	G,G	G,G	G,G	G,G	G,G	G,G	G,G	G,G	G,G	G,G	G,G	G,G	G,G	G,G	G,G	G,G	G,G	G,G	G,G	G,G	G,G	G,G	G,G	G,G	G,G	G,G	G,G	G,G	G,G	G,G
2	9355167	G	T	G,G	G,G	G,G	G,G	G,G	G,G	G,G	G,G	G,G	G,G	G,G	G,G	G,G	G,G	G,G	G,G	G,G	G,G	G,G	G,G	G,G	G,G	G,G	G,G	G,G	G,G	G,G	G,G	G,G	G,G	G,G	G,G	G,G	G,G	G,G	G,G	G,G	G,G	G,G	G,G	G,G	G,G	G,G	G,G	G,G	G,G
2	9355227	G	A	G,G	A,A	A,A	A,A	A,A	A,A	A,A	A,A	G,G	G,G	A,A	G,G	G,G	G,G	A,A	G,G	A,A	G,G	G,G	G,G	G,G	G,G	G,G	A,A	A,A	A,A	A,A	G,G	G,G	G,G	G,G	G,G	G,G	G,A	G,G	G,G	G,G	G,G	G,G	A,A	G,G	G,G	A,A	A,A	G,G	G,G
2	9391773	C	G	C,C	C,C	C,C	C,C	C,C	C,C	C,C	C,C	C,C	C,C	C,C	C,C	C,C	C,C	C,C	C,C	C,C	C,C	C,C	C,C	C,C	C,C	C,C	C,C	C,C	C,C	G,G	C,C	C,C	C,C	C,C	C,C	C,C	C,C	C,C	C,C	C,C	C,C	C,C	C,C	C,C	C,C	C,C	C,C	C,C	C,C
2	9405390	T	A	T,T	T,T	T,T	T,T	T,T	T,T	T,T	T,T	T,T	T,T	T,T	A,A	T,T	T,T	T,T	A,A	T,T	T,T	T,T	T,T	T,T	T,T	T,T	A,A	A,A	T,T	T,T	T,T	T,T	T,T	T,T	T,T	T,T	T,T	T,T	T,T	T,T	A,A	T,T	T,T	T,T	T,T	T,T	T,T	T,T	T,T
2	9407413	G	A	G,G	G,G	G,G	G,G	G,G	G,G	G,G	G,G	G,G	G,G	G,G	G,G	G,G	G,G	G,G	G,G	G,G	G,G	G,G	G,G	G,G	G,G	G,G	G,G	G,G	G,A	G,G	G,G	G,G	G,G	G,G	G,G	G,G	G,G	G,G	G,G	G,G	G,G	G,G	G,G	G,G	G,G	G,G	G,G	G,G	G,G
2	9410987	G	A	G,G	G,G	G,G	G,G	G,G	G,G	G,G	G,G	G,G	G,G	G,G	G,G	G,G	G,G	G,G	G,G	G,G	G,G	G,G	G,G	G,G	G,G	G,G	G,G	G,G	G,G	G,G	G,G	G,G	G,G	G,G	G,G	G,G	G,G	G,G	G,G	G,G	G,G	G,G	G,G	G,G	G,G	G,G	G,G	G,G	G,G
2	9473326	C	T	C,C	C,C	C,C	C,C	C,C	C,C	C,C	C,C	C,C	C,C	C,C	T,T	C,C	C,C	C,C	C,C	C,C	C,C	C,C	C,C	C,C	C,C	C,C	T,T	T,T	T,T	C,C	C,C	C,C	C,C	C,C	C,C	C,C	C,C	T,T	C,C	C,C	C,C	C,C	C,C	C,C	C,C	C,C	C,C	C,C	C,C
2	9574537	T	A	T,T	A,A	T,T	A,A	T,T	A,A	A,A	A,A	T,T	A,A	T,T	T,T	T,T	T,T	T,T	T,T	A,A	T,T	T,T	T,T	T,T	T,T	T,T	T,T	T,T	T,T	T,T	T,T	T,T	T,T	T,T	T,T	T,T	T,A	T,T	T,T	T,T	T,T	T,T	T,T	T,T	T,T	A,A	A,A	A,A	T,T
2	9606412	C	T	C,C	C,C	C,C	C,C	C,C	C,C	C,C	C,C	C,C	C,C	C,C	C,C	C,C	C,C	C,C	C,C	C,C	C,C	C,C	C,C	C,C	C,C	C,C	C,C	C,C	C,C	C,C	C,C	C,C	C,C	C,C	C,C	C,C	C,C	C,C	C,C	C,C	C,C	C,T	C,C	C,C	C,C	C,C	C,C	C,C	C,C
2	9613545	C	T	C,C	T,T	C,C	T,T	T,T	T,T	T,T	T,T	C,C	T,T	T,T	C,C	C,C	C,C	T,T	C,C	T,T	C,C	C,C	C,C	C,C	C,C	C,C	C,C	C,C	C,C	C,C	C,C	C,C	T,T	C,C	C,C	C,C	C,T	C,C	C,C	C,C	C,C	C,C	T,T	C,C	C,C	T,T	T,T	C,C	C,C
2	9627745	C	T	C,C	C,C	C,C	C,C	C,C	C,C	C,C	C,C	C,C	C,C	C,C	C,C	C,C	C,C	C,C	C,C	C,C	C,C	C,C	C,C	C,C	C,C	C,C	C,C	C,C	C,C	C,C	C,C	C,C	C,C	C,C	C,C	C,C	C,C	C,C	C,C	C,C	C,C	C,C	C,C	C,C	C,C	C,C	C,C	C,C	C,C
2	9680878	C	A	C,C	C,C	C,C	C,C	C,A	C,C	C,A	C,C	C,C	C,C	A,A	C,C	C,C	C,C	A,A	C,A	C,C	C,C	C,C	C,C	C,C	C,C	C,C	C,A	C,A	C,C	C,C	C,C	C,C	A,A	C,C	C,C	C,C	C,C	C,C	C,C	C,C	C,C	C,C	C,A	C,C	C,C	C,C	C,C	C,C	C,C
2	9701515	A	T	A,A	A,A	A,A	A,A	A,A	A,A	A,A	A,A	A,A	A,A	A,A	A,A	T,T	A,A	A,A	A,A	A,A	A,A	A,A	A,A	A,A	A,A	T,T	T,T	T,T	T,T	A,A	A,A	A,A	A,A	A,A	A,A	A,A	A,A	A,A	T,T	T,T	A,A	A,T	A,A	A,A	A,A	A,A	A,A	A,A	A,A
2	9714101	G	T	T,T	G,G	G,G	G,G	G,G	G,G	G,G	G,G	G,G	G,G	G,G	G,G	G,G	T,T	G,G	G,G	G,G	G,G	G,G	T,T	T,T	T,T	G,G	T,T	T,T	T,T	T,T	G,T	G,G	G,G	T,T	T,T	G,G	G,T	G,T	G,G	G,G	G,G	G,G	G,G	T,T	T,T	G,G	G,G	G,G	T,T
2	9715036	A	G	G,G	A,A	A,A	A,A	A,A	A,A	A,A	A,A	A,A	A,A	A,G	A,A	A,A	G,G	A,A	A,A	A,A	A,A	A,A	G,G	A,A	A,A	A,A	G,G	G,G	G,G	A,A	G,G	A,A	A,A	G,G	G,G	A,A	A,G	A,A	A,A	A,A	A,A	A,A	A,A	G,G	G,G	A,A	A,A	A,A	A,A
2	9783480	G	A	G,G	G,G	G,G	G,G	G,G	G,G	G,G	G,G	G,G	G,G	G,G	G,G	G,G	G,G	G,G	G,G	G,G	G,G	G,G	G,G	G,G	G,G	G,G	G,G	G,G	G,G	G,G	G,G	G,G	G,G	G,G	G,G	G,G	G,G	G,G	G,G	G,G	G,G	G,G	G,G	G,G	G,G	G,G	G,G	G,G	G,G
2	9846599	G	T	G,G	T,T	G,G	T,T	T,T	T,T	T,T	T,T	G,G	T,T	T,T	T,T	G,G	G,G	G,G	G,G	T,T	G,G	G,G	T,T	G,G	G,G	G,G	G,G	G,G	G,G	T,T	T,T	G,G	G,G	T,T	T,T	G,G	G,T	G,G	G,G	G,G	G,G	G,G	G,G	G,G	G,G	T,T	T,T	G,G	T,T
2	9997637	T	A	A,A	T,T	T,T	T,T	A,A	T,T	T,T	T,T	T,T	T,T	A,A	A,A	T,T	A,A	A,A	A,A	T,T	T,T	T,A	A,A	A,A	A,A	T,T	T,T	T,T	T,T	A,A	A,A	A,A	A,A	A,A	A,A	T,T	T,A	A,A	T,T	T,T	A,A	T,T	A,A	A,A	A,A	T,T	T,T	A,A	T,T
2	9997902	C	T	C,C	C,C	C,C	C,C	C,C	C,C	C,C	C,C	C,C	C,C	C,C	C,C	C,C	C,C	C,C	C,C	C,C	C,C	C,C	T,T	C,C	C,C	C,C	C,C	C,C	C,C	C,C	T,T	C,C	C,C	T,T	T,T	T,T	C,T	C,C	C,C	C,C	C,C	C,C	C,C	C,C	C,C	C,C	C,C	C,C	C,C
2	10016643	A	C	A,A	A,A	A,A	A,A	A,A	A,A	A,A	A,A	A,A	A,A	A,A	A,A	A,A	A,A	A,A	A,A	A,A	A,A	A,A	A,A	A,A	A,A	A,A	A,A	A,A	A,A	C,C	A,A	A,A	A,A	A,A	A,A	A,A	A,A	C,C	A,A	A,A	A,A	A,A	A,A	A,A	A,A	A,A	A,A	A,A	A,A
2	10029027	G	A	G,G	G,G	G,G	G,G	G,G	G,G	G,G	G,G	G,G	G,G	G,G	G,G	G,G	G,G	G,G	G,G	G,G	G,G	G,A	G,G	G,G	G,G	G,G	G,G	G,G	G,G	G,G	G,G	G,G	G,G	G,G	G,G	G,G	G,G	G,G	G,G	G,G	G,G	G,G	G,G	G,G	G,G	G,G	G,G	G,G	G,G
2	10068115	G	A	G,G	G,G	A,A	G,G	G,G	G,G	G,G	G,G	G,A	G,G	G,G	G,G	G,G	G,G	G,G	G,G	G,G	G,G	G,G	G,G	G,G	G,G	G,G	G,G	G,G	G,G	G,G	G,G	G,G	G,G	G,G	G,G	G,G	G,G	G,G	G,G	G,G	G,G	G,G	G,G	G,G	G,G	G,G	G,G	G,G	G,G
2	10103815	A	C	A,A	A,A	A,A	A,A	A,A	A,A	A,A	A,A	A,A	A,A	A,A	A,A	A,A	A,A	A,A	A,A	A,A	A,A	A,A	A,A	A,A	A,A	A,A	C,C	C,C	C,C	A,A	A,A	A,A	A,A	A,A	A,A	A,A	A,A	A,A	A,A	A,A	A,A	A,A	A,A	A,A	A,A	A,A	A,A	A,A	A,A
2	10216711	G	A	G,G	G,G	G,G	G,G	G,G	G,G	G,G	G,G	G,G	G,G	G,G	G,G	G,G	G,G	G,G	G,G	G,G	G,G	G,G	G,G	G,G	G,G	G,G	G,G	G,G	G,G	G,G	G,G	G,G	G,G	G,G	G,G	G,G	G,G	G,G	G,G	G,G	G,G	G,G	G,G	G,G	G,G	G,G	G,G	G,G	G,G
2	10227169	C	A	C,C	A,A	C,C	A,A	C,C	A,A	A,A	A,A	C,C	A,A	C,C	C,C	C,C	C,C	C,C	C,C	A,A	C,C	C,C	C,C	C,C	C,C	C,C	C,C	C,C	C,C	C,C	C,C	C,C	C,C	C,C	C,C	C,C	C,A	C,C	C,C	C,C	A,A	C,C	C,C	C,C	C,C	A,A	A,A	C,C	C,C
2	10240456	C	T	C,C	C,C	C,C	C,C	C,C	C,C	C,C	C,C	T,T	C,C	C,C	C,C	C,C	C,C	C,C	C,C	C,C	C,C	C,C	C,C	C,C	C,C	C,C	C,C	C,C	C,C	C,C	C,C	C,T	C,C	C,C	C,C	C,C	C,C	C,C	C,C	C,C	C,C	C,C	C,C	C,C	C,C	C,C	C,C	C,C	C,C
2	10245836	G	T	G,G	G,G	G,G	G,G	G,G	G,G	G,G	G,G	G,G	G,G	G,G	G,G	G,G	G,G	G,G	G,G	G,G	G,G	G,G	G,G	G,G	G,G	G,G	T,T	T,T	G,G	G,G	G,G	G,T	G,G	G,G	G,G	G,G	G,G	G,G	G,G	G,G	G,G	G,G	G,G	G,G	G,G	G,G	G,G	G,G	G,G
2	10274364	C	T	C,C	C,C	C,C	C,T	C,C	C,C	C,C	C,C	C,C	C,C	C,C	C,C	C,C	C,C	C,C	C,C	C,C	C,C	C,C	C,C	C,C	C,C	C,C	C,C	C,C	C,C	C,C	C,C	C,C	C,C	C,C	C,C	C,C	C,T	C,T	C,C	C,C	C,C	C,C	C,T	C,C	C,C	C,C	C,T	C,C	C,C
2	10287513	G	A	G,G	G,G	G,G	G,G	G,G	G,G	G,G	G,G	G,G	G,G	G,G	G,G	G,G	G,G	G,G	G,A	G,A	G,A	A,A	G,G	A,A	G,G	G,G	G,G	G,G	G,G	G,G	G,G	G,G	G,G	G,G	G,G	G,G	G,G	G,G	G,G	G,G	G,G	G,G	G,G	G,A	G,G	G,G	G,G	G,A	G,G
2	10298046	C	G	C,C	C,C	C,C	C,C	C,C	C,C	C,G	C,C	C,C	C,C	C,C	C,C	C,C	C,C	C,C	C,C	C,C	C,C	C,C	C,C	C,C	C,C	C,C	C,C	C,C	C,C	C,C	C,C	C,C	C,C	C,C	C,C	C,C	C,C	C,C	C,C	C,C	C,C	C,C	C,C	C,C	C,C	C,C	C,C	C,C	C,C
2	10298111	A	G	A,A	A,A	A,A	A,A	A,A	A,A	A,A	A,A	G,G	A,A	A,A	A,A	A,A	A,A	A,A	A,A	A,A	A,A	A,A	A,A	A,A	A,A	A,A	A,A	A,A	A,A	A,A	A,A	G,G	A,A	A,A	A,A	A,A	A,A	A,A	A,A	A,A	A,A	A,A	A,A	A,A	A,A	A,A	A,A	A,A	A,A
2	10314833	T	A	T,T	T,T	T,T	T,T	T,T	T,T	T,T	T,T	T,T	T,T	T,T	T,T	T,T	T,T	T,T	T,T	T,A	T,T	T,T	T,T	T,T	T,T	T,T	T,T	T,T	T,T	T,T	T,T	T,T	T,T	T,T	T,T	T,T	T,T	T,T	T,T	T,T	T,T	T,T	T,T	T,T	T,T	T,T	T,T	T,T	T,T
2	10314887	C	G	C,C	C,C	C,C	C,C	C,C	C,C	C,C	C,C	C,C	C,C	C,C	C,C	C,C	C,C	C,C	C,C	C,C	C,C	C,C	C,C	C,C	C,C	C,C	C,C	C,C	C,C	C,C	C,C	C,C	C,C	C,C	C,C	C,C	C,C	C,C	C,C	C,C	C,C	C,C	C,C	C,C	C,C	C,C	C,C	C,C	C,C
2	10341303	T	C	C,C	T,T	C,C	T,T	T,T	T,T	T,T	T,T	C,C	T,T	T,T	C,C	T,T	C,C	C,C	C,C	T,T	C,C	C,C	T,C	C,C	C,C	T,T	C,C	C,C	C,C	C,C	T,T	C,C	C,C	T,T	T,T	C,C	T,T	T,C	T,T	T,T	C,C	T,T	T,T	C,C	C,C	T,T	T,T	C,C	C,C
2	10343120	G	C	G,G	G,G	G,G	G,G	G,G	G,G	G,G	G,G	G,G	G,G	G,G	G,G	G,G	G,G	G,G	G,G	G,G	G,G	G,G	G,G	G,G	G,G	G,G	G,G	G,G	G,G	G,G	G,G	G,G	G,G	G,G	G,G	G,G	G,G	G,G	G,G	G,G	C,C	G,G	G,G	G,G	G,G	G,G	G,G	G,G	G,G
2	10347433	T	C	G,G	T,T	T,T	T,T	T,T	T,T	T,T	T,T	T,T	T,T	T,C	T,T	C,C	C,C	T,T	T,T	T,T	C,C	T,T	C,C	T,T	T,T	C,C	C,C	C,C	T,T	T,T	C,C	T,T	T,T	C,C	C,C	C,C	T,C	C,C	C,C	C,C	C,C	T,C	T,T	T,T	T,T	T,T	T,T	T,T	T,T
2	10396058	T	A	T,T	T,T	T,T	T,T	A,A	T,T	T,T	T,T	T,T	T,T	A,A	A,A	T,T	T,T	A,A	A,A	T,T	A,A	A,A	A,A	A,A	A,A	T,T	T,T	T,T	A,A	A,A	A,A	T,T	A,A	A,A	A,A	A,A	T,A	T,T	T,T	A,A	A,A	T,T	A,A	T,T	T,T	T,T	T,T	A,A	A,A
2	10485293	T	A	T,T	T,T	T,T	T,T	T,T	T,T	T,T	T,T	A,A	T,T	T,T	T,T	T,T	T,T	T,T	A,A	T,T	A,A	A,A	T,A	A,A	T,T	T,T	T,T	T,T	T,T	T,T	T,T	A,A	T,T	T,T	T,T	A,A	T,T	T,T	T,T	T,T	A,A	T,A	T,T	T,T	T,T	T,T	T,T	A,A	T,T
2	10513952	G	C	G,G	C,C	G,G	C,C	G,G	C,C	C,C	C,C	C,C	C,C	G,G	G,G	C,C	G,G	G,G	C,C	C,C	C,C	C,C	G,G	C,C	G,G	C,C	G,G	G,G	G,G	G,G	G,G	C,C	G,G	G,G	G,G	C,C	G,C	G,G	C,C	G,G	C,C	C,C	G,C	G,G	G,G	C,C	G,C	C,C	G,G
2	10751953	T	C	T,T	T,T	T,T	T,T	C,C	T,T	T,T	T,T	T,T	T,T	C,C	T,T	T,T	T,T	C,C	C,C	T,T	C,C	C,C	C,C	C,C	T,T	T,T	T,C	T,C	T,T	T,T	C,C	T,C	C,C	C,C	C,C	C,C	T,C	T,C	C,C	T,T	C,C	C,C	C,C	T,T	T,T	T,T	T,T	C,C	C,C
2	10778075	C	T	T,T	C,C	C,C	C,C	C,C	C,C	C,C	C,C	C,C	C,C	C,C	C,C	C,C	T,T	C,C	T,T	C,C	T,T	T,T	T,T	T,T	T,T	C,C	C,C	C,C	C,C	C,C	T,T	C,C	C,C	T,T	T,T	T,T	C,T	C,C	C,C	C,C	T,T	C,C	C,C	T,T	T,T	C,C	C,C	T,T	T,T
2	10865863	G	A	G,G	A,A	G,G	A,A	G,G	A,A	A,A	A,A	G,G	A,A	G,G	G,G	G,G	G,G	G,G	G,G	A,A	G,G	G,G	G,G	G,G	G,G	G,G	G,G	G,G	G,G	G,G	G,G	G,G	G,G	G,G	G,G	G,G	G,G	G,A	G,G	G,G	G,G	G,G	G,G	G,G	G,G	A,A	A,A	G,G	G,G
2	10892901	G	C	G,G	C,C	G,G	C,C	G,G	C,C	C,C	G,C	G,G	C,C	G,G	G,G	G,G	G,G	G,G	G,G	C,C	G,G	G,G	G,G	G,G	G,G	G,G	G,G	G,G	G,G	C,C	G,G	G,G	G,G	G,G	G,G	G,G	G,G	G,G	G,G	G,G	G,G	G,G	G,G	G,G	G,G	C,C	C,C	G,G	G,G
2	10896915	C	A	C,C	A,A	C,C	A,A	C,C	A,A	A,A	A,A	C,C	A,A	C,C	C,C	C,C	C,C	C,C	C,C	A,A	C,C	C,C	C,C	C,C	C,A	C,C	C,C	C,C	C,C	A,A	C,C	C,C	C,C	C,C	C,C	C,C	C,C	C,C	C,C	C,C	C,C	C,C	C,C	C,C	C,C	A,A	A,A	C,C	C,C
2	10900439	G	A	G,G	G,G	G,G	G,G	G,G	G,G	G,G	G,G	G,G	G,G	G,G	G,G	G,G	G,G	G,G	G,G	G,G	G,G	G,G	G,G	G,G	G,G	G,G	G,A	G,A	G,G	G,G	G,G	G,G	G,G	G,G	G,G	G,G	G,G	G,G	G,G	G,G	G,G	G,G	G,G	G,G	G,G	G,G	G,G	G,G	G,G
2	10911971	A	G	A,A	G,G	A,A	G,G	A,A	G,G	G,G	G,G	G,G	G,G	A,A	A,A	A,A	A,A	A,A	A,A	G,G	A,A	A,A	A,A	A,A	A,A	A,A	G,G	G,G	G,G	A,G	A,A	G,G	A,A	A,A	A,A	A,A	A,A	A,A	A,A	A,A	A,A	A,A	A,A	A,A	A,A	G,G	G,G	A,A	A,A
2	10912036	A	G	A,A	G,G	A,A	G,G	A,A	G,G	G,G	G,G	G,G	G,G	A,A	A,A	A,A	A,A	A,A	A,A	G,G	A,A	A,A	A,A	A,A	A,A	A,G	G,G	G,G	A,A	A,A	A,A	A,G	A,A	A,A	A,G	A,A	A,A	A,A	A,A	A,A	A,A	A,A	A,A	A,A	A,G	G,G	G,G	A,A	A,A
2	10929095	G	T	G,G	T,T	G,G	T,T	G,G	T,T	T,T	T,T	T,T	T,T	G,G	G,G	G,G	G,G	G,G	G,G	T,T	G,G	G,G	G,G	G,G	G,G	G,G	T,T	T,T	G,G	G,G	G,G	T,T	G,G	G,G	G,G	G,G	G,G	G,G	G,G	G,G	G,G	G,G	G,G	G,G	G,G	T,T	T,T	G,G	G,G
2	10961394	C	T	C,C	C,C	C,C	C,C	C,C	C,C	C,C	C,T	T,T	C,C	C,C	C,C	C,C	C,C	C,C	C,C	C,C	C,C	C,C	C,C	C,C	C,C	C,C	T,T	T,T	C,C	C,C	C,C	T,T	C,C	C,C	C,C	C,C	C,C	C,C	C,C	C,C	C,C	C,C	C,C	C,C	C,C	C,C	C,C	C,C	C,C
2	10967866	C	T	C,C	C,C	C,C	C,C	C,C	C,C	C,C	C,C	C,C	C,C	C,C	C,C	C,C	C,C	C,C	C,C	C,C	C,T	C,C	C,C	C,C	C,C	C,C	C,C	C,C	C,C	C,C	C,C	C,C	C,C	C,C	C,C	C,C	C,T	C,C	C,C	C,C	C,C	C,C	C,C	C,C	C,C	C,C	C,C	C,C	C,C
2	11027962	A	T	T,T	A,A	A,A	A,A	A,T	A,A	A,A	A,A	A,A	A,A	A,A	A,A	A,A	T,T	A,A	A,A	A,A	A,A	A,A	A,A	A,A	T,T	A,A	A,A	A,A	T,T	A,A	A,A	A,A	A,A	A,A	A,A	A,A	A,A	A,A	A,A	T,T	A,A	A,A	A,A	T,T	T,T	A,A	A,A	A,A	A,A
2	11033157	C	A	C,C	C,C	C,C	C,C	C,C	C,C	C,C	C,C	C,C	C,C	C,C	C,C	C,C	C,C	C,C	C,C	C,C	C,C	C,C	C,C	C,C	C,C	C,C	C,C	C,C	C,C	A,A	C,C	C,C	C,C	C,C	C,C	C,C	C,C	C,C	C,C	C,C	C,C	C,C	C,C	C,C	C,C	C,C	C,C	C,C	C,C
2	11033222	G	A	G,G	G,G	G,G	G,G	G,G	G,G	G,G	G,G	G,G	G,G	G,G	G,G	G,G	G,G	G,G	G,G	G,G	G,G	G,G	G,G	G,G	G,G	G,G	G,G	G,G	G,G	A,A	G,G	G,G	G,G	G,G	G,G	G,G	G,G	G,G	G,G	G,G	G,G	G,A	G,G	G,G	G,G	G,G	G,G	G,G	G,G
2	11074473	G	A	G,G	G,G	G,G	G,G	G,G	G,G	G,G	G,G	G,G	G,G	G,G	A,A	G,G	G,G	G,G	G,G	G,G	G,G	G,G	G,G	G,G	G,G	G,G	G,G	G,G	G,G	G,G	G,G	G,G	G,G	G,G	G,G	G,G	G,G	G,G	G,G	G,G	A,A	G,G	G,G	G,G	G,G	G,G	G,G	G,G	G,G
2	11148804	C	G	C,C	C,C	C,C	C,C	C,C	C,C	C,C	C,C	C,C	C,C	C,C	C,C	G,G	C,C	C,C	C,C	C,C	C,C	G,G	C,C	G,G	C,C	G,G	C,C	C,C	C,C	G,G	C,C	C,C	C,C	C,C	C,C	C,C	C,C	C,C	G,G	C,C	G,G	C,G	C,C	C,C	C,C	C,C	C,C	C,G	C,C
2	11156575	G	A	G,G	G,G	G,G	G,G	G,G	G,G	G,G	G,G	G,G	G,G	G,G	G,G	G,G	G,G	G,G	A,A	G,G	G,G	G,G	G,G	G,G	G,G	G,G	G,G	G,G	G,G	G,G	G,G	G,G	G,G	G,G	G,G	G,G	G,G	G,G	G,G	G,G	G,G	G,G	G,G	G,G	G,G	G,G	G,G	G,G	G,G
2	11180114	G	A	G,G	G,A	A,A	A,A	G,G	A,A	A,A	A,A	G,G	A,A	G,G	A,A	G,G	G,G	G,G	G,G	G,A	A,A	G,G	G,G	G,G	A,A	G,G	G,G	G,G	A,A	G,G	G,G	G,G	G,G	G,G	G,G	A,A	G,A	A,A	G,G	G,G	A,A	G,A	G,G	G,G	G,G	A,A	A,A	G,G	G,G
2	11198033	A	G	G,G	A,A	A,A	A,A	A,A	A,A	A,A	A,A	G,G	A,A	A,A	A,A	A,A	G,G	A,A	A,A	A,A	A,A	A,A	A,A	A,A	A,A	A,A	G,G	G,G	G,G	A,A	A,A	G,G	A,A	A,A	A,A	A,A	A,A	A,A	A,A	A,A	A,A	A,A	A,A	G,G	G,G	A,A	A,A	A,A	A,A
2	11291395	G	A	G,G	G,G	G,G	G,G	G,G	G,G	G,G	G,G	G,G	G,G	G,G	A,A	G,G	G,G	G,G	G,G	G,G	G,G	G,G	G,G	G,G	G,G	G,G	G,G	G,G	A,A	G,G	G,G	G,G	G,G	G,G	G,G	G,G	G,G	G,G	G,G	G,G	A,A	G,G	G,G	G,G	G,G	G,G	G,G	G,G	G,G
2	11291460	A	T	A,A	A,A	A,A	A,A	A,A	A,A	A,A	A,A	A,A	A,A	A,A	A,A	A,A	A,A	A,A	A,A	A,A	A,A	A,A	A,A	A,A	A,A	A,A	A,A	A,A	A,A	A,A	A,A	A,A	A,A	A,T	A,A	A,A	A,A	A,A	A,A	A,A	A,A	A,A	A,A	A,T	A,A	A,A	A,A	A,A	A,A
2	11347802	A	T	A,A	A,A	A,A	A,A	A,A	A,A	A,A	A,A	A,A	A,A	A,A	T,T	A,A	A,A	A,A	A,A	A,A	A,A	A,A	A,A	A,A	T,T	A,A	A,A	A,A	T,T	A,A	A,A	A,A	A,A	A,A	A,A	A,A	A,A	A,A	A,A	T,T	A,A	A,A	A,A	A,A	A,A	A,A	A,A	A,A	A,A
2	11390614	C	T	C,C	C,T	C,C	C,C	C,C	C,C	C,C	C,C	C,C	C,C	C,C	C,C	C,C	C,C	C,C	C,C	C,T	C,C	C,C	C,C	C,C	C,C	C,T	C,C	C,C	C,C	T,T	C,C	C,C	C,C	C,C	C,C	C,C	C,C	C,C	C,C	C,C	C,C	C,C	C,C	C,C	C,C	C,C	C,C	C,C	C,C
2	11396554	T	A	T,T	T,T	T,T	T,T	T,T	T,T	T,T	T,T	T,T	T,T	T,T	T,T	T,T	T,T	T,T	A,A	T,T	T,T	T,T	T,T	T,T	T,T	T,T	T,T	T,T	T,T	T,T	T,T	T,T	T,T	T,T	T,T	T,T	T,T	T,T	T,T	T,T	T,T	T,T	T,T	T,T	T,T	T,T	T,T	T,T	T,T
2	11407417	T	G	T,T	T,T	T,T	T,T	T,T	T,T	T,T	T,T	T,T	T,T	T,T	T,T	T,T	T,T	T,T	T,T	T,T	T,T	T,T	T,T	T,T	T,T	T,T	T,T	T,T	T,T	G,G	T,T	T,T	T,T	T,T	T,T	T,T	T,T	T,T	T,T	T,T	T,T	T,T	T,T	T,T	T,T	T,T	T,T	T,T	T,T
2	11485317	A	C	C,C	A,A	C,C	A,A	A,A	A,A	A,A	A,A	A,A	A,A	A,A	A,A	A,A	C,C	A,A	A,A	A,A	C,C	C,C	A,A	C,C	A,A	A,A	A,A	A,A	A,A	A,A	A,A	A,A	A,A	A,A	A,A	C,C	A,A	A,C	A,A	A,A	C,C	A,C	A,A	C,C	C,C	A,A	A,A	C,C	C,C
2	11488993	G	T	G,G	G,G	G,G	G,G	T,T	G,G	G,G	G,G	G,G	G,G	G,T	G,G	G,G	G,G	T,T	G,G	G,G	G,G	G,G	G,G	G,G	G,G	G,G	T,T	T,T	G,G	G,G	G,G	G,G	T,T	G,G	G,G	G,G	G,T	G,G	G,G	G,G	G,G	G,G	T,T	G,G	G,G	G,G	G,G	G,G	G,T
2	11490898	G	T	G,G	G,G	G,G	G,G	G,G	G,G	G,G	G,G	G,G	G,G	G,G	G,G	G,G	G,G	G,G	G,G	G,G	G,G	G,G	G,G	G,G	G,G	G,G	G,G	G,G	G,G	G,G	G,G	G,G	G,G	G,G	G,G	G,G	G,G	G,G	G,G	G,G	G,G	G,G	G,G	G,G	G,G	G,G	G,G	G,G	T,T
2	11520132	C	A	C,C	C,C	C,C	C,C	C,C	C,C	C,C	C,C	C,C	C,C	C,C	C,C	C,C	C,C	C,C	C,C	C,C	C,C	C,C	C,C	C,C	C,C	C,C	C,C	C,C	C,C	C,C	C,C	C,C	C,C	C,C	C,C	C,C	C,C	C,C	C,C	C,C	C,C	C,C	C,C	C,C	C,C	C,C	C,C	C,C	C,C
2	11526822	C	G	C,C	C,C	C,C	C,C	G,G	C,C	C,C	C,C	C,C	C,C	G,G	C,C	C,C	C,C	G,G	C,C	C,C	C,C	C,C	C,C	C,C	C,C	C,C	C,C	C,C	C,C	C,C	C,C	C,C	G,G	C,C	C,C	C,C	C,G	C,C	C,C	C,C	C,C	C,C	G,G	C,C	C,C	C,C	C,C	C,C	C,C
2	11529300	G	T	G,G	G,G	G,G	G,G	T,T	G,G	G,G	G,G	G,G	G,G	T,T	G,G	G,G	G,G	T,T	G,G	G,G	G,G	T,T	G,G	G,G	G,G	G,G	T,T	T,T	G,G	G,G	G,G	G,G	T,T	G,G	G,G	G,G	G,T	G,G	G,G	G,G	G,G	G,G	T,T	G,G	G,G	G,G	G,G	G,G	T,T
2	11574582	G	A	G,G	A,A	G,G	A,A	A,A	A,A	A,A	A,A	A,A	A,A	A,A	G,G	A,A	G,G	A,A	G,G	A,A	G,G	A,A	G,G	G,G	G,G	A,A	A,A	A,A	A,A	A,A	G,G	A,A	A,A	G,G	G,G	G,G	G,A	G,G	A,A	A,A	G,G	A,A	A,A	G,G	G,G	A,A	A,A	G,G	G,G
2	11576704	G	A	G,G	A,A	G,G	A,A	G,G	A,A	A,A	A,A	A,A	A,A	G,G	G,G	G,G	G,G	G,G	G,G	A,A	G,G	G,G	G,G	G,G	G,G	G,G	G,G	G,G	G,G	G,G	G,G	A,A	G,G	G,G	G,G	G,G	G,G	G,G	G,G	G,G	G,G	G,G	G,G	G,G	G,G	A,A	A,A	G,G	G,G
2	11610609	A	C	A,A	A,A	A,A	A,A	C,C	A,A	A,A	A,A	A,A	A,A	C,C	A,A	A,A	A,A	C,C	A,A	A,A	A,A	A,A	A,A	A,A	A,A	A,A	A,A	A,A	A,A	A,A	A,A	A,C	C,C	A,A	A,A	A,A	A,C	A,A	A,A	A,A	A,A	A,A	C,C	A,A	A,A	A,A	A,A	A,A	A,A
2	11612933	A	G	A,A	A,A	A,A	A,A	A,A	A,A	A,A	A,A	A,A	A,A	A,A	A,A	A,A	A,A	A,A	A,A	A,A	A,A	A,A	A,A	A,A	A,A	A,A	A,A	A,A	A,A	A,A	A,A	A,A	A,A	A,A	A,A	A,A	A,A	A,A	A,A	A,A	A,A	A,A	A,A	A,A	A,A	A,A	A,A	A,A	A,A
2	11667668	G	T	G,G	G,G	G,G	G,G	G,G	G,G	G,G	G,G	G,G	G,G	G,G	G,G	G,G	G,G	G,G	G,G	G,G	G,G	G,G	G,G	G,G	G,G	G,G	G,G	G,G	G,G	G,G	G,G	G,G	G,G	G,G	G,G	G,G	G,G	G,G	G,G	G,G	G,G	G,G	G,G	G,G	G,G	G,G	G,G	G,G	G,G
2	11696091	T	C	C,C	T,T	T,T	T,T	T,T	T,T	T,T	T,T	T,T	T,T	T,T	C,C	C,C	C,C	T,T	C,C	T,T	T,T	T,C	C,C	C,C	C,C	C,C	T,T	T,T	T,T	T,T	C,C	T,T	T,T	C,C	C,C	T,T	T,C	T,T	C,C	C,C	T,T	C,C	T,T	C,C	C,C	T,T	T,T	C,C	T,T
2	11784407	G	A	A,A	G,G	G,G	G,G	A,A	G,G	G,G	G,G	G,G	G,G	G,G	G,G	G,G	A,A	A,A	A,A	G,G	G,G	G,G	A,A	A,A	A,A	A,A	G,G	G,G	G,G	A,A	A,A	G,G	A,A	A,A	A,A	G,G	A,A	G,G	G,G	G,G	G,G	G,G	A,A	A,A	A,A	G,G	G,G	G,G	G,G
2	11826411	A	C	C,C	C,C	A,A	C,C	A,A	C,C	C,C	C,C	A,A	C,C	A,A	A,A	A,A	C,C	A,A	A,A	C,C	A,A	A,A	A,A	A,A	A,A	A,A	A,A	A,A	A,A	A,A	A,A	A,A	A,A	A,A	A,A	A,A	A,A	A,A	A,A	A,A	A,A	A,A	A,A	C,C	A,C	C,C	C,C	A,A	A,A
2	11990786	T	G	G,G	T,T	T,T	T,T	T,T	T,T	T,T	T,T	T,T	T,T	T,T	T,T	T,T	G,G	T,T	T,T	T,T	T,T	T,T	T,T	T,T	T,T	T,T	T,T	T,T	T,T	G,G	T,T	T,T	T,T	T,T	T,T	T,T	T,T	T,T	T,T	T,T	G,G	T,T	T,T	G,G	G,G	T,T	T,T	T,T	G,G
2	12085627	A	T	A,A	A,A	A,A	A,A	A,A	A,A	A,A	A,A	A,A	A,A	A,A	A,A	A,A	A,A	A,A	A,A	A,A	A,A	A,A	A,A	A,A	A,A	A,A	A,A	A,A	A,A	A,A	A,A	A,A	A,A	A,A	A,A	A,A	A,A	A,A	A,A	T,T	A,A	A,A	A,A	A,A	A,A	A,A	A,A	A,A	A,A
2	12125241	C	A	C,C	C,C	C,C	C,C	C,C	C,C	C,C	C,C	C,C	C,C	C,C	C,C	C,C	C,C	C,C	C,C	C,C	C,C	C,C	C,C	C,C	C,C	C,C	C,C	C,C	C,C	C,C	C,C	C,C	C,C	C,C	C,C	C,C	C,C	C,C	C,C	C,C	C,C	C,C	C,C	C,C	C,C	C,C	C,C	C,C	C,C
2	12127621	T	C	T,T	T,T	T,T	T,T	T,T	T,T	T,T	T,T	T,T	T,T	T,T	T,T	T,T	T,T	T,T	T,T	T,T	T,T	T,T	C,C	T,T	T,T	T,T	T,T	T,T	T,T	T,T	C,C	T,T	T,T	C,C	C,C	T,T	T,C	T,T	T,T	T,T	T,T	T,T	T,T	T,T	T,T	T,T	T,T	T,T	T,T
2	12133055	C	T	C,C	C,C	C,C	C,C	C,C	C,C	C,C	C,C	C,C	C,C	C,C	C,C	C,C	C,C	C,C	C,C	C,C	C,C	C,C	C,T	C,C	C,C	C,C	C,C	C,C	C,C	C,C	T,T	C,C	C,C	T,T	C,T	C,C	C,T	C,C	C,C	C,C	C,C	C,C	C,C	C,C	C,C	C,C	C,C	C,C	C,C
2	12196869	A	T	T,T	A,A	A,A	T,T	T,T	T,T	A,T	T,T	A,A	T,T	T,T	A,A	A,A	T,T	T,T	A,A	A,A	A,A	A,A	A,A	A,A	A,A	A,A	T,T	T,T	A,A	A,A	A,A	A,A	T,T	A,A	A,A	A,A	A,T	A,A	A,A	A,A	T,T	A,A	T,T	A,T	T,T	A,A	A,A	A,T	T,T
2	12228760	A	C	A,A	A,A	A,A	A,A	A,A	A,A	A,A	A,A	A,A	A,A	A,A	A,A	A,A	A,A	A,A	A,A	A,A	A,A	C,C	C,C	A,A	A,A	A,A	A,A	A,A	A,A	A,A	C,C	A,A	A,A	C,C	C,C	A,A	A,C	A,A	A,A	A,A	A,A	A,C	A,A	A,A	A,A	A,A	A,A	A,A	A,A
2	12266922	A	G	A,A	A,A	G,G	A,A	A,A	A,A	A,A	A,A	G,G	A,A	A,A	G,G	G,G	A,A	A,A	A,A	A,A	G,G	A,G	A,A	G,G	G,G	G,G	A,A	A,A	A,A	A,A	A,A	G,G	A,A	A,A	A,A	G,G	A,A	G,G	G,G	G,G	A,A	G,G	A,A	A,A	A,A	A,A	A,A	G,G	A,A
2	12369224	G	C	G,G	C,C	C,C	C,C	C,C	C,C	C,C	C,C	C,C	C,C	C,C	G,G	G,G	G,G	C,C	G,G	C,C	C,C	G,C	G,G	C,C	C,C	G,G	G,G	G,G	C,C	G,G	G,G	C,C	C,C	G,G	G,G	C,C	G,C	C,C	G,G	C,C	C,C	G,C	C,C	G,G	G,G	C,C	C,C	G,C	C,C
2	12412634	G	T	G,G	G,G	G,G	G,G	G,G	G,G	G,G	G,G	G,G	G,G	G,G	G,G	G,G	G,G	G,G	T,T	G,G	G,G	G,G	G,G	G,G	G,G	G,G	G,G	G,G	G,G	G,G	G,G	G,G	G,G	G,G	G,G	G,G	G,G	G,G	G,G	G,G	G,G	G,G	G,G	G,G	G,G	G,G	G,G	G,G	G,G
2	12583848	T	A	T,T	T,T	T,T	T,T	T,T	T,T	T,T	T,T	T,T	T,T	T,T	T,T	T,T	T,T	T,T	T,T	T,T	T,T	T,T	T,T	T,T	T,T	T,T	T,T	T,T	T,T	A,A	T,T	T,T	T,T	T,T	T,T	T,T	T,T	T,T	T,T	T,T	T,T	T,T	T,T	T,T	T,T	T,T	T,T	T,T	T,T
2	12598156	G	A	G,G	G,G	A,A	G,G	G,G	G,G	G,G	G,G	A,A	G,G	G,G	G,G	G,G	G,G	G,G	G,G	G,G	A,A	G,A	G,G	A,A	A,A	G,G	G,G	G,G	G,G	G,G	G,G	A,A	G,G	G,G	G,G	A,A	G,G	G,A	G,G	G,G	G,G	G,G	G,G	G,G	G,G	G,G	G,G	A,A	G,G
2	12598221	T	C	T,C	T,C	T,T	T,T	T,T	T,T	T,T	T,T	T,T	T,T	T,T	T,C	T,T	T,T	T,T	T,T	T,T	T,T	T,T	T,T	T,T	T,T	T,T	T,T	T,T	T,T	T,T	T,T	T,T	T,T	T,T	T,T	T,T	T,T	T,T	T,T	T,T	C,C	T,T	T,T	T,T	T,T	T,T	T,T	T,T	T,T
2	12635170	A	G	T,T	A,A	A,A	A,A	G,G	G,G	A,A	A,A	A,A	A,A	G,G	A,A	A,A	A,A	G,G	A,A	A,A	A,A	A,A	A,A	A,A	A,A	A,A	A,A	A,A	A,A	A,A	A,A	A,A	A,A	A,A	A,A	A,A	A,G	G,G	A,A	A,A	A,A	A,G	G,G	A,A	A,A	A,A	A,A	A,A	A,A
2	12636154	T	G	T,T	T,T	T,T	T,T	T,T	T,T	T,T	T,T	T,T	T,T	T,T	T,T	G,G	T,T	T,T	T,T	T,T	T,T	T,T	T,T	T,T	T,T	G,G	T,T	T,T	T,T	T,T	T,T	T,T	T,T	T,T	T,T	T,T	T,T	T,T	G,G	G,G	T,T	G,G	G,G	T,T	T,T	T,T	T,T	T,T	T,T
2	12643369	C	T	T,T	C,C	C,C	T,T	C,C	T,T	C,T	T,T	C,C	T,T	C,C	C,C	C,C	C,C	C,C	T,T	C,C	C,C	T,T	T,T	T,T	T,T	C,C	T,T	T,T	T,T	T,T	T,T	C,C	C,C	T,T	T,T	C,C	C,T	C,C	C,C	T,T	T,T	C,C	C,C	C,C	C,C	C,C	C,C	T,T	T,T
2	12656446	A	G	A,A	A,G	A,A	A,A	A,A	A,A	A,A	A,A	G,G	A,A	A,A	G,G	A,A	G,G	A,A	A,A	A,A	A,A	A,A	A,A	A,A	A,A	A,A	A,A	A,A	A,A	A,A	A,A	G,G	A,A	A,A	A,A	A,A	A,A	A,A	A,A	A,A	A,A	A,A	A,A	A,G	G,G	A,A	A,A	A,A	A,A
2	12663206	T	C	T,T	T,T	C,C	T,T	T,T	T,T	T,T	T,C	T,T	T,T	T,C	T,T	T,T	T,T	T,C	T,T	T,T	C,C	T,T	T,T	T,T	T,T	T,T	T,T	T,T	T,T	T,T	T,T	T,T	T,T	T,T	T,T	C,C	T,T	T,T	T,T	T,T	T,T	T,T	T,T	T,T	T,T	T,T	T,T	T,T	T,T
2	12663271	G	A	G,G	G,G	G,G	G,G	G,G	G,G	G,G	G,G	A,A	G,G	G,G	A,A	G,G	A,A	G,G	G,G	G,G	G,G	G,G	G,G	G,G	G,G	G,G	G,G	G,G	G,G	G,G	G,G	A,A	G,G	G,G	G,G	G,G	G,G	G,G	G,G	G,G	G,G	G,G	G,G	A,A	A,A	G,G	G,G	G,G	G,G
2	12691608	A	G	A,A	A,A	A,A	A,A	A,A	A,A	A,A	A,A	A,A	A,A	A,A	A,A	A,A	A,A	A,A	G,G	A,A	A,A	A,A	A,A	A,A	A,A	A,A	A,A	A,A	A,A	A,A	A,A	A,A	A,A	A,A	A,A	A,A	A,A	A,A	A,A	A,A	A,A	A,G	A,A	A,A	A,A	A,A	A,A	A,A	A,A
2	12714778	G	A	G,G	G,G	G,G	G,G	G,G	G,G	G,G	G,G	G,G	G,G	G,G	G,G	G,G	G,G	G,G	G,G	G,G	G,G	G,G	G,G	G,G	G,G	G,G	G,G	G,G	G,G	G,G	G,G	G,G	G,G	G,G	G,G	G,G	G,G	A,A	G,G	G,G	G,G	G,G	G,G	G,G	G,G	G,G	G,G	G,G	G,G
2	12715454	G	T	G,G	G,G	G,G	G,G	G,G	G,G	G,G	G,G	T,T	G,G	G,G	T,T	G,G	T,T	T,T	G,G	G,G	G,G	G,G	G,G	G,G	G,G	G,G	G,G	G,G	G,G	G,G	G,G	T,T	T,T	G,G	G,G	G,G	G,G	G,G	G,G	G,G	G,G	G,G	G,G	T,T	T,T	G,G	G,G	G,G	G,G
2	12729041	T	G	G,G	T,T	T,T	T,T	T,T	T,T	T,T	T,T	T,T	T,T	T,T	T,T	G,G	T,T	T,T	T,T	T,T	T,T	G,G	G,G	T,T	T,T	G,G	G,G	G,G	G,G	T,T	G,G	T,T	T,T	G,G	G,G	T,T	T,G	T,T	G,G	G,G	T,T	G,G	T,T	T,T	T,T	T,T	T,T	T,T	G,G
2	12747600	G	A	G,G	G,G	G,G	G,G	G,G	G,G	G,A	G,G	G,G	G,G	G,G	G,G	G,G	G,G	G,G	G,G	G,G	G,G	G,G	G,G	G,G	G,G	G,G	G,G	G,G	G,G	G,G	G,G	G,G	G,G	G,G	G,G	G,G	G,G	G,G	G,G	G,G	G,A	G,G	G,G	G,G	G,G	G,G	G,G	G,G	G,G
2	12748835	T	C	T,T	T,T	T,T	C,C	T,T	C,C	T,C	C,C	T,T	C,C	T,T	T,T	T,T	T,T	T,T	T,T	T,T	T,T	T,T	T,T	T,T	T,T	T,T	T,T	T,T	T,T	T,T	T,T	T,T	T,T	T,T	T,T	T,T	T,T	T,T	T,T	T,T	T,T	T,C	T,T	T,T	T,T	T,T	T,T	T,T	T,T
2	12769950	T	C	T,T	T,T	C,C	T,T	T,T	T,T	T,T	T,T	T,T	T,T	T,T	T,T	T,T	T,T	T,T	T,T	T,T	C,C	T,T	T,T	T,T	T,T	T,T	T,T	T,T	T,T	T,T	T,C	T,T	T,T	T,T	T,T	C,C	T,T	T,T	T,T	T,T	T,T	T,T	T,T	T,T	T,T	T,T	T,T	T,T	T,T
2	12851325	C	G	C,C	C,C	C,C	C,C	C,C	C,C	C,C	C,C	C,C	C,C	C,C	C,C	C,C	C,C	C,C	C,C	G,G	C,C	C,C	C,C	C,C	C,C	C,C	C,C	C,C	C,C	C,C	C,C	C,C	C,C	C,C	C,C	C,C	C,C	C,C	C,C	C,C	C,C	C,C	C,C	C,C	C,C	C,C	C,C	C,C	C,C
2	12851390	T	A	T,T	A,A	T,T	A,A	T,T	A,A	A,A	A,A	T,T	A,A	T,T	T,T	A,A	A,A	T,T	T,T	T,T	T,T	T,T	T,T	T,T	T,T	A,A	T,T	T,T	T,T	T,T	T,T	T,T	T,A	T,T	T,T	T,T	T,T	T,T	A,A	A,A	T,T	A,A	T,T	A,A	A,A	A,A	A,A	T,T	T,T
2	12853349	T	A	T,T	T,T	T,T	T,T	T,T	T,T	T,T	T,T	T,T	T,T	T,T	T,T	T,T	T,T	T,T	T,T	T,A	T,T	T,T	T,T	T,T	T,T	T,T	T,T	T,T	T,T	T,T	T,T	T,T	T,T	T,T	T,T	T,T	T,T	T,T	T,T	T,T	T,T	T,T	T,T	T,T	T,T	T,T	T,T	T,T	T,T
2	12949493	G	A	G,G	G,G	A,A	G,G	G,G	G,G	G,G	G,G	A,A	G,G	G,G	A,A	G,G	G,G	G,G	A,A	A,A	A,A	G,G	G,G	G,G	G,G	G,G	G,G	G,G	G,G	G,G	G,G	A,A	G,G	G,G	G,G	A,A	G,G	G,G	G,G	G,G	G,G	G,G	G,G	G,G	G,G	G,G	G,G	G,G	G,G
2	13023203	G	C	G,G	G,G	G,G	G,G	G,G	G,G	G,G	G,G	G,G	G,G	G,G	G,G	G,G	G,G	G,G	G,G	G,G	G,G	G,G	G,G	G,G	G,G	G,G	G,G	G,G	G,G	G,G	G,G	G,G	G,G	G,G	G,G	G,G	G,G	G,G	G,G	G,G	G,G	G,G	G,G	G,G	G,G	G,G	G,G	G,G	G,G
2	13023302	A	C	A,A	A,A	A,A	A,A	A,A	A,A	A,A	A,A	A,A	A,A	A,A	A,A	C,C	A,A	A,A	A,A	A,A	A,A	A,A	A,A	A,A	A,A	A,C	A,A	A,A	A,A	A,C	A,A	A,A	A,A	A,A	A,A	A,A	A,A	A,A	C,C	A,A	A,A	A,C	A,A	A,A	A,A	A,A	A,A	A,A	A,A
2	13027462	A	G	A,A	A,A	A,A	A,A	A,A	A,A	A,A	A,A	A,A	A,A	A,A	G,G	A,A	A,A	A,A	A,A	A,A	A,A	A,A	A,A	G,G	A,A	A,A	A,A	A,A	A,A	A,A	A,A	A,A	A,A	A,A	A,A	A,A	A,A	A,A	A,A	A,A	G,G	A,A	A,A	A,A	A,A	A,A	A,A	G,G	A,A
2	13039764	G	A	A,A	G,G	G,G	A,A	A,A	A,A	G,A	A,A	G,G	A,A	A,A	A,A	G,G	G,G	A,A	G,G	G,G	G,G	A,A	A,A	A,A	A,A	G,G	A,A	A,A	A,A	A,A	A,A	G,G	A,A	A,A	A,A	G,G	A,A	A,A	G,G	G,G	A,A	G,A	A,A	G,G	G,G	G,G	G,G	A,A	A,A
2	13041917	A	T	A,A	T,T	T,T	A,A	A,A	A,A	A,T	A,A	T,T	A,A	A,A	A,A	T,T	T,T	A,A	T,T	T,T	T,T	A,A	A,A	A,A	A,A	T,T	A,A	A,A	A,A	A,A	A,A	T,T	A,A	A,A	A,A	A,T	A,A	A,A	T,T	A,A	A,A	A,T	A,A	T,T	T,T	T,T	T,T	A,A	T,T
2	13107657	T	A	T,T	T,T	A,A	A,A	T,T	T,T	T,T	T,T	A,A	A,A	T,T	T,T	T,T	T,T	T,T	A,A	T,T	A,A	A,A	T,T	T,T	T,T	T,T	T,T	T,T	T,T	T,T	T,T	A,A	T,T	T,T	T,T	A,A	T,T	T,T	T,T	T,T	T,T	T,T	T,T	T,T	T,T	T,T	T,T	T,T	T,T
2	13125995	A	G	G,G	A,A	G,G	A,A	G,G	A,A	A,A	A,A	G,G	A,A	G,G	A,A	G,G	A,A	G,G	G,G	G,G	G,G	A,A	G,G	G,G	A,A	G,G	G,G	G,G	G,G	A,A	G,G	G,G	G,G	G,G	G,G	G,G	G,G	A,A	G,G	G,G	A,A	G,G	G,G	A,A	A,A	A,A	A,A	G,G	G,G
2	13143793	C	T	C,C	C,T	C,C	C,C	C,C	C,C	C,C	C,C	C,C	C,C	C,C	C,C	C,C	C,C	C,C	C,C	C,C	C,C	C,T	C,C	C,C	T,T	C,C	C,C	C,C	T,T	C,C	C,C	C,C	C,C	C,C	C,C	C,C	C,C	C,C	C,C	T,T	C,C	C,T	C,C	C,C	C,C	C,C	C,C	C,C	C,C
2	13179857	C	T	C,C	C,C	C,C	T,T	C,T	T,T	C,T	T,T	C,C	T,T	C,C	C,C	C,C	C,C	C,C	C,T	C,C	C,C	C,C	C,C	C,C	C,C	C,C	C,C	C,C	C,C	T,T	C,C	C,C	C,C	C,C	C,C	C,C	C,C	T,T	C,C	C,C	C,C	C,C	C,C	C,C	C,C	C,C	C,C	C,C	C,C
2	13187325	A	G	A,A	A,A	G,G	A,A	A,A	A,A	A,A	A,A	G,G	A,A	A,A	A,A	A,A	A,A	A,A	G,G	G,G	G,G	A,A	A,A	A,A	A,A	A,A	A,A	A,A	A,A	A,A	A,A	G,G	A,A	A,A	A,A	G,G	A,A	A,A	A,A	A,A	A,A	A,A	A,A	A,A	A,A	A,A	A,A	A,A	A,A
2	13189134	C	T	C,C	C,C	C,C	C,C	C,C	C,C	C,C	C,C	C,C	C,C	C,C	C,C	T,T	C,C	C,C	C,C	C,C	C,C	C,C	C,C	C,C	C,C	T,T	C,C	C,C	C,C	C,C	C,C	C,C	C,C	C,C	C,C	C,C	C,C	C,C	T,T	T,T	C,C	C,T	C,T	C,C	C,C	C,C	C,C	C,C	C,C
2	13218341	T	A	T,T	T,T	T,T	T,T	T,T	T,T	T,T	T,T	T,T	T,T	T,T	T,T	T,T	T,T	T,T	T,T	T,T	T,T	T,T	T,T	T,T	T,T	T,T	T,T	T,T	T,T	T,T	T,T	T,T	T,T	T,T	T,T	T,T	T,T	T,T	T,T	T,T	T,T	T,T	T,T	T,T	T,T	T,T	T,T	T,T	T,T
2	13264480	A	T	A,A	A,A	A,A	A,A	A,A	A,A	A,A	A,A	A,A	A,A	A,T	A,A	A,A	A,A	A,A	A,A	A,A	A,A	A,T	A,A	A,A	A,A	A,A	A,A	A,A	A,A	A,A	A,A	A,A	A,A	A,A	A,A	A,A	A,A	A,A	A,A	A,A	A,A	A,A	A,A	A,A	A,A	A,A	A,A	A,A	A,A
2	13264545	G	A	G,G	G,G	G,G	G,G	G,G	G,G	G,G	G,G	G,G	G,G	G,G	G,G	G,G	G,G	G,G	G,G	G,G	G,G	G,A	G,G	G,G	G,G	G,G	G,G	G,G	G,G	G,G	G,G	G,G	G,G	G,G	G,G	G,G	G,G	G,G	G,G	G,G	G,G	G,G	G,G	G,G	G,G	G,G	G,G	G,G	G,G
2	13292097	C	A	C,C	C,C	C,C	C,C	A,A	C,C	C,C	C,C	C,C	C,C	A,A	C,C	C,C	C,C	A,A	C,C	C,C	C,C	C,C	C,C	C,C	C,C	C,C	C,C	C,C	C,C	C,C	C,C	C,C	A,A	C,C	C,C	C,C	C,A	C,C	C,C	C,C	C,C	C,C	A,A	C,C	C,C	C,C	C,C	C,C	C,C
2	13292941	A	G	A,A	A,A	A,A	G,G	A,A	G,G	A,G	G,G	A,A	G,G	A,A	A,A	A,A	A,A	A,A	A,A	G,G	A,A	A,A	A,A	A,A	A,A	A,A	A,A	A,A	A,A	A,A	A,A	A,A	A,A	A,G	A,A	A,A	A,A	A,A	A,A	A,A	A,A	A,G	A,A	A,A	A,A	A,A	A,A	A,A	A,A
2	13294566	G	A	G,G	G,G	G,G	G,G	A,A	G,G	G,G	G,G	G,G	G,G	A,A	G,G	G,G	G,G	A,A	G,G	G,G	G,G	G,G	G,G	G,G	G,G	G,G	G,G	G,G	G,G	G,G	G,G	G,G	A,A	G,G	G,G	G,G	G,A	G,G	G,G	G,G	G,G	G,G	A,A	G,G	G,G	G,G	G,G	G,G	G,G
2	13294631	C	T	G,G	C,C	C,C	C,C	T,T	C,C	C,C	C,C	C,C	C,C	T,T	C,C	C,C	C,C	T,T	C,C	C,C	C,C	C,C	C,C	C,C	C,C	C,C	C,C	C,C	C,C	C,C	C,C	C,C	T,T	C,C	C,C	C,C	C,T	C,C	C,C	C,C	C,C	C,C	T,T	C,C	C,C	C,C	C,C	C,C	C,C
2	13319305	A	C	A,A	A,A	A,A	A,A	A,A	A,A	A,A	A,A	A,A	A,A	A,A	A,A	A,A	A,A	A,A	A,A	C,C	A,A	A,A	A,A	A,A	A,A	A,A	A,A	A,A	A,A	A,A	A,A	A,A	A,A	A,A	A,A	A,A	A,A	A,A	A,A	A,A	A,A	A,A	A,A	A,A	A,A	A,A	A,A	A,A	A,A
2	13319370	G	T	G,G	G,G	G,G	G,G	G,G	G,G	G,G	G,G	G,T	G,G	G,G	T,T	G,T	G,G	G,G	T,T	G,G	G,G	G,G	G,G	G,G	G,G	G,G	G,G	G,G	G,G	G,G	G,G	T,T	G,G	G,G	G,G	G,G	G,G	G,G	G,G	G,G	G,G	G,T	G,G	G,G	G,G	G,G	G,G	G,G	T,T
2	13324804	G	A	G,G	G,G	G,G	G,G	G,G	G,G	G,G	G,G	G,G	G,G	G,G	G,G	G,G	G,G	G,G	G,G	A,A	G,G	G,G	G,G	G,G	G,G	G,G	G,G	G,G	G,G	G,G	G,G	G,G	G,G	G,G	G,G	G,G	G,G	G,G	G,G	G,G	G,G	G,G	G,G	G,G	G,G	G,G	G,G	G,G	G,G
2	13355462	C	T	C,C	C,C	C,C	C,C	C,C	C,C	C,C	C,C	C,C	C,C	C,C	C,C	C,C	C,C	C,C	C,C	C,C	C,C	C,C	C,C	C,C	C,C	C,C	C,C	C,C	C,C	C,C	C,C	C,C	C,C	C,C	C,C	C,C	C,C	C,C	C,C	C,C	C,C	C,C	C,C	C,C	C,C	C,C	C,C	C,C	C,C
2	13368905	C	A	C,C	C,C	C,C	A,A	C,C	A,A	C,A	A,A	C,C	A,A	C,C	C,C	C,C	C,C	C,C	C,C	C,C	C,C	C,C	C,C	C,C	C,C	C,C	C,C	C,C	C,C	C,C	C,C	C,C	C,C	C,C	C,C	C,C	C,C	A,A	C,C	C,C	C,C	C,C	C,C	C,C	C,C	C,C	C,C	C,C	C,C
2	13379216	C	T	C,C	C,C	C,C	C,C	C,C	C,C	C,C	C,C	C,C	C,C	C,C	C,C	T,T	C,C	C,C	C,C	C,C	C,C	C,C	C,C	C,C	C,C	T,T	C,T	C,T	C,C	C,C	C,C	C,C	C,C	C,C	C,C	C,C	C,C	C,C	T,T	C,C	C,C	C,T	T,T	C,C	C,C	C,C	C,C	C,C	C,C
2	13443915	C	T	C,C	C,C	C,C	C,C	C,C	C,C	C,C	C,C	C,C	C,T	C,C	C,C	C,C	C,C	C,C	C,C	C,C	C,C	T,T	C,C	T,T	T,T	C,C	C,C	C,C	C,C	C,C	C,C	C,C	C,C	C,C	C,C	C,C	C,C	T,T	C,C	C,C	C,C	C,C	C,C	C,C	C,C	C,C	C,C	T,T	C,C
2	13447794	C	T	C,C	C,C	C,C	C,T	C,C	C,C	C,C	C,C	C,C	C,C	C,C	C,C	C,C	C,C	C,C	C,C	C,C	C,C	C,C	C,C	C,C	C,C	C,C	C,C	C,C	C,C	C,C	C,C	C,C	C,C	C,C	C,C	C,C	C,C	C,C	C,C	C,C	C,C	C,C	C,C	C,C	C,C	C,C	C,C	C,C	C,C
2	13453903	T	A	T,T	T,T	T,T	T,A	T,T	T,T	T,T	T,T	T,T	T,T	T,T	A,A	A,A	T,T	T,T	T,T	T,T	T,T	T,T	T,T	T,T	T,T	T,T	T,T	T,T	T,T	T,T	T,T	T,A	T,T	T,T	T,T	T,T	T,T	T,T	T,T	T,T	T,T	T,T	T,T	T,T	T,T	T,T	T,T	T,T	T,T
2	13486694	A	G	G,G	G,G	A,A	G,G	A,A	G,G	G,G	G,G	A,A	G,G	A,A	A,A	G,G	G,G	A,A	A,A	A,A	A,A	G,G	G,G	A,A	A,A	G,G	A,A	A,A	A,A	A,A	G,G	A,A	A,A	G,G	G,G	A,A	A,G	G,G	G,G	G,G	G,G	G,G	G,G	G,G	G,G	G,G	G,G	A,A	A,A
2	13530868	T	A	T,T	T,T	T,T	T,T	T,T	T,T	T,T	T,T	T,T	T,T	T,T	A,A	T,T	T,T	T,T	T,T	T,T	T,T	T,A	T,T	T,T	T,T	T,T	T,T	T,T	T,T	T,T	T,T	T,T	T,T	T,T	T,T	T,T	T,T	T,A	T,T	T,T	A,A	T,T	T,T	T,T	T,T	T,T	T,T	T,T	T,T
2	13536835	C	T	C,C	C,C	C,C	C,C	C,C	C,C	C,T	C,C	C,C	C,C	C,C	T,T	C,C	C,C	C,C	C,C	C,C	C,C	C,T	C,C	C,C	C,C	C,C	C,C	C,C	C,C	C,C	C,C	C,T	C,C	C,C	C,C	C,C	C,C	T,T	C,C	C,C	T,T	C,C	C,C	C,C	C,C	C,C	C,C	C,C	C,C
2	13548666	G	T	G,G	G,G	G,G	G,G	G,G	G,G	G,G	G,G	G,G	G,G	G,G	T,T	G,G	G,G	G,G	G,G	G,G	G,G	G,T	G,G	G,G	G,G	G,G	G,G	G,G	G,G	G,G	G,G	G,G	G,G	G,G	G,G	G,G	G,G	T,T	G,G	G,G	T,T	G,G	G,G	G,G	G,G	G,G	G,G	G,G	G,G
2	13563479	C	T	T,T	C,C	C,C	C,C	C,C	C,C	C,C	C,C	C,C	C,C	C,C	C,T	C,C	C,C	C,C	C,C	C,C	C,C	C,C	T,T	C,C	C,C	C,C	C,C	C,C	C,C	C,C	T,T	C,C	C,C	T,T	T,T	C,C	C,T	C,C	C,C	C,C	C,C	C,C	C,C	C,C	C,C	C,C	C,C	C,T	T,T
2	13615529	G	T	G,G	G,G	G,G	G,G	G,G	G,G	G,G	G,G	G,G	G,G	G,G	G,G	T,T	G,G	G,G	G,G	G,G	G,G	G,G	G,G	G,G	G,G	T,T	G,G	G,G	G,G	G,G	G,G	G,G	G,G	G,G	G,G	G,G	G,G	G,G	T,T	G,G	G,G	G,T	T,T	G,G	G,G	G,G	G,G	G,G	G,G
2	13617675	C	T	T,T	C,C	C,C	C,C	C,C	C,C	C,C	C,C	C,C	C,C	C,C	C,C	C,T	C,C	C,C	C,C	C,C	C,C	C,C	T,T	C,C	C,C	C,C	C,C	C,C	C,C	C,C	T,T	C,C	C,C	T,T	T,T	C,C	C,T	C,C	C,C	C,C	C,C	C,C	C,C	C,C	C,C	C,C	C,C	C,C	C,C
2	13626860	C	T	C,C	C,T	C,C	C,C	C,C	C,C	C,C	C,C	C,C	C,C	C,C	C,T	C,C	C,C	C,C	C,C	C,C	C,C	C,C	C,C	C,C	C,C	C,C	C,C	C,C	C,C	C,T	C,C	C,C	C,C	C,T	C,C	C,C	C,C	C,C	C,C	C,C	C,C	C,C	C,C	C,T	C,C	C,C	C,C	C,C	C,C
2	13627559	G	A	A,A	A,A	G,G	G,G	G,G	G,G	A,A	A,A	A,A	A,A	G,G	G,G	G,G	A,A	G,G	A,A	G,G	G,G	G,G	A,A	G,G	G,G	G,G	G,G	G,G	G,G	G,G	A,A	A,A	G,G	A,A	A,A	G,G	G,A	G,G	G,G	G,G	G,G	G,A	G,G	A,A	A,A	G,A	A,A	G,G	A,A
2	13662886	G	C	G,G	G,G	G,G	G,G	G,G	G,G	G,G	G,G	C,C	G,G	G,G	G,G	G,G	G,G	G,G	C,C	G,G	G,G	G,G	G,G	G,G	G,G	G,G	G,G	G,G	G,G	G,G	G,G	C,C	C,C	G,G	G,G	G,G	G,G	G,G	G,G	G,G	G,G	G,G	G,G	G,G	G,G	G,G	G,G	G,G	G,G
2	13667914	T	G	T,T	T,T	T,T	T,G	T,T	G,G	T,G	G,G	T,T	G,G	T,T	T,T	T,T	T,T	T,T	T,T	T,T	T,T	T,T	T,T	T,T	T,T	T,T	T,T	T,T	T,G	T,T	T,T	T,T	T,T	T,T	T,T	T,T	T,T	T,T	T,T	T,T	T,T	T,T	T,T	T,T	T,T	T,T	T,T	T,T	T,T
2	13667979	A	T	A,A	A,A	A,A	A,A	T,T	A,A	A,A	A,A	T,T	A,A	T,T	A,A	A,A	A,A	T,T	T,T	A,A	T,T	A,A	A,A	A,A	A,A	A,A	A,T	A,T	A,A	A,A	A,A	T,T	T,T	A,A	A,A	T,T	A,T	A,A	A,A	A,A	A,A	A,T	A,A	A,A	A,A	A,A	A,T	A,A	A,A
2	13685450	G	A	G,G	G,G	G,G	G,G	G,G	G,G	G,G	G,G	G,G	G,G	G,G	G,G	G,G	G,G	G,G	G,G	A,A	G,G	G,G	G,G	G,G	G,G	G,G	G,G	G,G	G,G	G,G	G,G	G,G	G,G	G,G	G,G	G,G	G,G	G,G	G,G	G,G	G,G	G,G	G,G	G,G	G,G	G,G	G,G	G,G	G,G
2	13688211	C	G	C,C	C,C	C,C	C,C	C,C	C,C	C,C	C,C	C,C	C,C	C,C	C,C	C,C	C,C	C,C	C,C	C,C	C,C	C,C	C,C	C,C	C,C	C,C	C,C	C,C	C,C	C,C	C,C	C,C	C,C	C,C	C,C	C,C	C,C	C,C	C,C	C,C	C,C	C,C	C,C	C,C	C,C	C,C	C,C	C,C	C,C
2	13690701	C	G	C,C	C,C	G,G	C,C	G,G	C,C	C,C	C,C	G,G	C,C	G,G	C,C	C,C	C,C	G,G	C,C	C,C	G,G	C,G	C,C	G,G	C,C	C,C	G,G	G,G	C,C	C,C	C,C	G,G	G,G	C,C	C,C	G,G	C,G	C,C	C,C	C,C	C,C	C,C	C,C	C,C	C,C	C,C	C,C	G,G	C,G
2	13698334	C	T	C,C	C,C	C,C	T,T	T,T	T,T	C,T	T,T	C,C	T,T	T,T	T,T	T,T	C,C	T,T	T,T	C,C	T,T	T,T	C,C	C,C	C,C	T,T	T,T	T,T	T,T	T,T	C,C	C,C	T,T	C,C	C,C	T,T	C,T	T,T	T,T	T,T	T,T	T,T	T,T	C,C	C,C	C,C	C,C	C,C	C,C
2	13715419	A	C	A,A	A,A	C,C	A,A	A,A	A,A	A,A	A,A	C,C	A,A	A,A	A,A	A,A	A,A	A,A	A,A	A,A	A,A	A,C	A,A	C,C	A,A	A,A	A,A	A,A	A,A	A,A	A,A	C,C	A,A	A,A	A,A	A,A	A,A	A,A	A,A	A,A	A,A	A,A	A,A	A,A	A,A	A,A	A,A	C,C	A,A
2	13722575	A	G	A,A	A,A	A,A	G,G	A,A	G,G	G,G	G,G	A,A	G,G	A,A	A,A	A,A	A,A	A,A	A,A	A,A	A,A	A,A	A,A	A,A	A,A	A,A	A,A	A,A	A,A	G,G	A,A	A,A	A,A	A,A	A,A	A,A	A,A	A,A	A,A	A,A	A,A	A,A	A,A	A,A	A,A	A,A	A,A	A,A	A,A
2	13724482	G	C	G,G	C,C	G,G	C,C	G,G	C,C	C,C	C,C	G,G	C,C	G,G	G,G	G,G	C,C	G,G	G,G	G,G	G,G	G,G	G,G	G,G	G,G	G,G	G,G	G,G	G,G	C,C	G,G	G,G	G,G	G,G	G,G	G,G	G,G	G,G	G,G	G,G	G,G	G,G	G,G	C,C	C,C	C,C	C,C	G,G	G,G
2	13729028	A	T	A,A	A,A	A,A	T,T	T,T	T,T	A,T	T,T	A,A	T,T	T,T	T,T	T,T	A,A	T,T	T,T	T,T	T,T	T,T	A,A	A,A	A,A	T,T	T,T	T,T	A,A	T,T	A,A	A,A	T,T	A,A	A,A	T,T	A,T	T,T	T,T	T,T	T,T	T,T	T,T	A,A	A,A	A,A	A,A	A,A	A,A
2	13743767	G	A	G,G	G,G	A,A	G,G	G,G	G,G	G,G	G,G	A,A	G,G	G,G	G,G	G,G	G,G	G,G	G,G	G,G	G,G	G,G	G,G	A,A	G,G	G,G	A,A	A,A	G,G	G,G	G,G	A,A	G,G	G,G	G,G	G,G	G,G	A,A	G,G	G,G	G,G	G,G	G,G	G,G	G,G	G,G	G,G	A,A	G,G
2	13760819	G	A	G,G	G,G	G,G	A,A	G,G	A,A	G,A	A,A	G,G	A,A	G,G	G,G	G,G	G,G	G,G	G,G	G,G	G,G	G,G	G,G	G,G	G,G	G,G	G,G	G,G	G,G	A,A	G,G	G,G	G,G	G,G	G,G	G,G	G,G	G,G	G,G	G,G	G,G	G,G	G,G	G,G	G,G	G,G	G,G	G,G	G,G
2	13760884	C	A	C,C	C,C	C,C	C,C	C,C	C,C	C,C	C,C	C,C	C,C	C,C	C,C	C,C	C,C	C,C	C,C	C,C	C,C	C,C	C,C	C,C	C,C	C,C	C,C	C,C	C,C	C,C	C,C	C,C	C,C	C,C	C,C	C,C	C,C	C,C	C,C	C,C	C,C	C,C	C,C	C,C	C,C	C,C	C,C	C,C	C,C
2	13772457	G	T	T,T	G,G	G,G	G,G	T,T	G,G	G,G	G,G	G,G	G,G	T,T	T,T	G,G	G,G	T,T	G,G	G,G	G,G	G,G	T,T	G,G	G,G	G,G	G,G	G,G	G,G	G,G	T,T	G,G	T,T	T,T	T,T	G,G	T,T	G,G	G,G	G,G	G,G	G,G	G,G	G,G	G,G	G,G	G,G	G,G	T,T
2	13773275	C	A	C,C	A,A	A,A	C,C	C,C	C,C	C,A	C,C	A,A	C,C	C,C	C,C	A,A	A,A	C,C	A,A	C,C	A,A	A,A	C,C	C,A	C,A	A,A	A,A	A,A	C,C	C,C	C,C	C,A	C,C	C,C	C,C	A,A	C,C	A,A	A,A	A,A	C,C	A,A	A,A	A,A	A,A	A,A	A,A	A,A	C,C
2	13781519	G	A	G,G	G,G	G,G	A,A	G,G	A,A	G,A	A,A	G,G	A,A	G,G	G,A	A,A	G,G	G,G	G,G	A,A	A,A	G,G	G,G	G,G	G,G	A,A	G,G	G,G	G,G	A,A	G,G	G,G	G,G	G,G	G,G	A,A	G,G	G,A	A,A	A,A	G,G	G,A	A,A	G,G	G,G	G,G	G,G	G,G	G,G
2	13795535	C	T	C,C	T,T	C,C	T,T	C,C	T,T	T,T	T,T	C,C	T,T	C,C	C,C	T,T	T,T	C,C	C,T	C,T	T,T	C,C	C,C	C,C	C,C	C,T	C,C	C,C	C,C	T,T	C,C	C,C	C,C	C,C	C,C	T,T	C,C	C,T	C,T	C,C	C,C	T,T	T,T	T,T	T,T	T,T	T,T	C,C	C,C
2	13806416	T	C	T,T	T,T	T,T	T,T	T,T	T,T	T,T	T,T	T,T	T,T	T,T	T,T	T,T	T,T	T,T	T,T	T,T	T,T	T,T	T,T	T,T	T,T	T,T	T,C	T,C	T,T	T,T	T,T	T,T	T,T	T,C	T,T	T,T	T,T	T,T	T,T	T,T	C,C	T,C	T,T	T,T	T,T	T,T	T,T	T,T	T,T
2	13806481	C	T	C,C	C,C	C,C	C,C	C,C	C,C	C,C	C,C	C,C	C,C	C,C	C,C	C,C	C,C	C,C	C,C	C,C	C,C	C,C	C,C	C,C	C,C	C,C	C,C	C,C	C,C	C,C	C,C	C,C	C,C	C,C	C,C	C,C	C,C	C,C	C,C	C,C	C,T	C,C	C,C	C,C	C,C	C,C	C,C	C,C	C,C
2	13828582	C	T	C,C	C,C	C,T	C,C	T,T	C,C	C,C	C,C	T,T	C,C	T,T	C,C	C,C	C,C	T,T	C,C	T,T	C,C	C,C	C,C	T,T	C,C	C,C	C,C	C,C	C,C	C,C	C,C	T,T	T,T	C,C	C,C	C,C	C,T	T,T	C,C	C,C	C,C	C,C	C,C	C,C	C,C	C,C	C,C	T,T	C,C
2	13868136	C	A	C,C	C,C	C,C	A,A	A,A	A,A	C,A	A,A	C,C	A,A	A,A	C,C	A,A	C,C	A,A	C,C	C,C	C,C	C,C	C,C	C,C	C,C	A,A	C,C	C,C	C,C	A,A	C,C	C,C	A,A	C,C	C,C	C,C	C,A	C,C	A,A	C,C	C,C	C,A	A,A	C,C	C,C	C,C	C,A	C,C	C,C
2	13936204	T	C	T,T	T,T	T,T	C,C	T,T	C,C	T,C	C,C	T,T	C,C	T,T	T,T	T,T	T,T	T,T	T,T	C,C	T,T	T,T	T,C	T,T	T,T	T,T	T,T	T,T	T,T	C,C	T,T	T,T	T,T	T,T	T,T	T,T	T,T	T,T	T,T	T,T	T,T	T,T	T,T	T,T	T,T	T,T	T,T	T,T	T,T
2	13960167	A	G	G,G	A,A	A,A	A,A	G,G	A,A	A,A	A,A	A,A	A,A	G,G	G,G	A,A	A,A	G,G	A,A	A,A	A,A	A,A	G,G	A,A	A,A	A,A	A,A	A,A	A,A	A,A	G,G	A,A	G,G	G,G	G,G	A,A	G,G	A,A	A,A	G,G	G,G	A,A	A,A	A,A	A,A	A,A	A,A	A,A	G,G
2	13962865	G	C	C,C	C,C	C,C	C,C	C,C	C,C	C,C	C,C	C,C	C,C	C,C	G,G	G,C	C,C	C,C	C,C	C,C	C,C	C,C	C,C	C,C	G,G	C,C	C,C	C,C	G,G	C,C	C,C	C,C	C,C	C,C	C,C	C,C	C,C	C,C	C,C	G,G	C,C	C,C	C,C	C,C	C,C	C,C	C,C	C,C	G,G
2	13972882	C	A	C,C	C,C	C,C	A,A	C,C	A,A	C,C	A,A	C,C	C,C	C,C	C,C	C,C	C,C	C,C	C,C	C,C	C,C	C,C	C,C	C,C	C,C	C,C	C,C	C,C	C,C	C,C	C,C	C,C	C,C	C,C	C,C	C,C	C,C	C,C	C,C	C,C	C,C	C,C	C,C	C,C	C,C	C,C	C,C	C,C	C,C
2	13997740	G	A	A,A	G,G	G,G	G,G	G,G	G,G	G,G	G,G	G,G	G,G	G,G	G,G	A,A	G,G	G,G	G,G	G,G	A,A	A,A	A,A	A,A	A,A	A,A	G,G	G,G	G,G	G,G	A,A	G,G	G,G	A,A	A,A	A,A	G,A	G,G	A,A	A,A	G,G	A,A	A,A	G,G	G,G	G,G	G,G	A,A	A,A
2	14048817	C	T	C,C	C,C	C,C	T,T	C,C	T,T	C,T	T,T	C,C	T,T	C,C	T,T	C,C	C,C	C,C	C,C	C,C	C,C	C,C	C,C	C,C	C,C	C,C	C,C	C,C	C,C	T,T	C,C	C,C	C,C	C,C	C,C	C,C	C,C	C,C	C,C	C,C	C,C	C,C	C,C	C,C	C,C	C,C	C,C	C,C	T,T
2	14093976	G	A	A,A	G,G	G,G	G,G	G,G	G,G	G,G	G,G	G,G	G,G	G,G	G,A	G,G	G,G	G,G	G,G	G,G	G,G	G,G	A,A	G,G	G,G	G,G	G,G	G,G	G,G	G,G	A,A	G,G	G,G	A,A	A,A	G,G	G,A	G,G	G,G	G,G	A,A	G,G	G,G	G,G	G,G	G,G	G,G	G,G	G,G
2	14100123	C	A	C,C	C,C	C,C	A,A	A,A	A,A	C,A	A,A	C,C	A,A	A,A	C,C	C,A	C,C	A,A	C,C	C,C	C,C	C,C	C,C	C,C	C,C	C,C	C,C	C,C	C,C	A,A	C,C	C,C	A,A	C,C	C,C	C,C	C,A	C,A	C,C	C,C	C,C	C,C	C,C	C,C	C,C	C,C	C,C	C,A	C,C
2	14127223	C	G	C,C	C,C	C,C	C,C	C,C	C,C	C,C	C,C	C,C	C,C	C,C	C,C	G,G	C,C	C,C	C,C	C,C	C,C	C,C	C,C	C,C	C,C	G,G	G,G	G,G	C,C	C,C	C,C	C,C	C,C	C,C	C,C	C,C	C,C	C,C	G,G	C,C	C,C	C,G	G,G	C,C	C,C	C,C	C,C	C,C	C,C
2	14203336	C	A	A,A	A,A	C,C	A,A	A,A	A,A	A,A	A,A	C,C	A,A	A,A	C,A	A,A	A,A	A,A	A,A	C,C	C,A	A,A	A,A	A,A	A,A	A,A	A,A	A,A	A,A	A,A	A,A	C,C	A,A	A,A	A,A	A,A	C,A	C,C	A,A	A,A	A,A	C,A	C,A	A,A	A,A	A,A	A,A	A,A	A,A
2	14203388	A	G	A,A	A,A	A,A	A,A	A,A	A,A	A,A	A,A	A,A	A,A	A,A	A,A	A,A	A,A	A,A	A,A	A,A	A,A	A,A	A,A	A,G	A,G	A,A	A,A	A,A	A,A	A,A	A,A	A,A	A,A	A,A	A,A	A,A	A,A	A,A	A,G	A,G	A,A	A,A	A,A	A,G	A,A	A,A	A,A	A,A	A,A
2	14227577	T	C	T,T	T,T	T,T	T,T	T,T	T,T	T,T	T,T	T,T	T,T	T,T	T,T	T,T	T,T	T,T	T,T	T,T	T,C	T,T	T,T	T,T	C,C	T,T	T,T	T,T	C,C	T,T	T,T	T,T	T,T	T,T	T,T	T,T	T,T	T,T	T,T	C,C	T,T	T,T	T,T	T,T	T,T	T,T	T,T	T,T	T,T
2	14247500	T	A	T,T	T,T	T,T	T,T	T,T	T,T	T,T	T,T	T,T	T,T	T,T	T,T	A,A	T,T	T,T	T,T	T,T	T,T	T,T	T,T	T,T	T,T	A,A	T,T	T,T	T,T	T,T	T,T	T,T	T,T	T,T	T,T	T,T	T,T	T,T	A,A	T,T	T,T	T,A	A,A	T,T	T,T	T,T	T,T	T,T	T,T
2	14254297	C	T	C,C	C,C	T,T	C,C	C,C	C,C	C,C	C,C	T,T	C,C	C,C	C,C	C,C	C,C	C,C	C,C	C,C	C,C	C,C	C,C	C,C	C,C	C,C	C,C	C,C	C,C	C,C	C,C	T,T	C,C	C,C	C,C	C,T	C,C	T,T	C,C	C,C	C,C	C,C	C,C	C,C	C,C	C,C	C,C	C,C	T,T
2	14254362	C	T	C,C	C,C	T,T	T,T	C,C	T,T	C,T	T,T	T,T	T,T	C,C	C,C	T,T	C,C	C,C	C,C	C,C	C,C	C,C	C,C	C,C	C,C	T,T	C,C	C,C	C,C	C,C	C,C	T,T	C,C	C,C	C,C	C,C	C,C	T,T	T,T	T,T	C,C	T,T	T,T	C,C	C,C	C,C	C,C	C,C	T,T
2	14265012	G	T	G,G	G,G	T,T	G,G	T,T	G,G	G,G	G,G	T,T	G,G	T,T	G,G	G,G	G,G	T,T	T,T	G,G	G,G	G,G	G,G	G,G	G,G	G,G	G,G	G,G	G,G	G,G	G,G	T,T	T,T	G,G	G,G	G,G	G,T	T,T	G,G	G,G	G,G	G,G	G,G	G,G	G,G	G,G	G,T	G,G	T,T
2	14280539	G	T	T,T	T,T	G,G	G,G	G,G	G,G	G,T	G,G	G,G	G,G	G,G	T,T	T,T	T,T	G,G	G,G	G,G	G,G	G,G	T,T	G,G	G,G	T,T	T,T	T,T	G,G	G,G	T,T	G,G	G,G	T,T	T,T	G,G	G,T	G,G	T,T	G,G	G,G	T,T	T,T	T,T	T,T	T,T	T,T	G,G	G,G
2	14312313	G	A	G,G	A,A	G,G	G,G	G,G	G,G	G,A	G,G	G,G	G,G	G,G	G,G	G,G	G,A	G,G	G,G	G,G	G,G	G,G	G,G	G,G	G,G	G,G	G,G	G,G	G,G	G,G	G,G	G,G	G,G	G,G	G,G	G,G	G,G	G,G	G,G	G,G	G,G	G,G	G,G	A,A	A,A	A,A	A,A	G,G	G,G
2	14312630	C	T	C,C	C,C	C,C	T,T	C,C	T,T	C,T	T,T	C,C	T,T	C,C	C,C	T,T	C,C	C,C	C,C	C,C	C,C	C,C	C,C	T,T	T,T	T,T	C,C	C,C	C,C	T,T	C,C	C,C	C,C	C,C	C,C	C,C	C,C	C,C	T,T	T,T	C,C	T,T	T,T	C,C	C,C	C,C	C,C	T,T	T,T
2	14350685	C	G	G,G	G,G	C,C	C,C	C,C	C,C	C,G	C,C	C,C	C,C	C,C	C,C	G,G	G,G	C,C	C,C	G,G	C,C	C,C	G,G	C,C	C,C	G,G	G,G	G,G	C,C	C,C	G,G	C,C	C,C	G,G	G,G	C,C	C,G	C,C	G,G	C,C	C,C	C,G	G,G	G,G	G,G	G,G	G,G	C,C	G,G
2	14356762	A	T	A,A	A,A	A,A	A,A	A,A	A,A	A,A	A,A	A,A	A,A	A,A	A,A	A,A	A,A	A,A	A,A	T,T	A,A	A,A	A,A	A,A	A,A	A,A	T,T	T,T	A,A	A,A	A,A	A,A	A,A	A,A	A,A	A,A	A,A	A,A	A,A	A,A	A,A	A,A	A,A	A,A	A,A	A,A	A,A	A,A	A,A
2	14356827	A	T	A,A	A,A	A,A	A,A	A,A	A,A	A,A	A,A	A,A	A,A	A,A	A,A	A,A	A,A	A,A	A,A	A,A	A,A	A,A	A,A	A,A	A,A	A,A	A,A	A,A	A,A	A,A	A,A	A,A	A,A	A,A	A,A	A,A	A,A	A,A	A,A	A,A	A,A	A,A	A,A	A,A	A,A	A,A	A,A	A,A	A,A
2	14371476	G	A	A,A	A,A	G,G	A,A	G,G	A,A	A,A	A,A	G,G	A,A	G,G	G,G	A,A	A,A	G,G	G,G	G,G	G,G	G,G	A,A	G,G	G,G	A,A	A,A	A,A	A,A	A,A	A,A	G,G	G,G	G,G	A,A	G,G	G,A	G,G	A,A	A,A	G,G	A,A	A,A	A,A	A,A	A,A	A,A	G,G	G,G
2	14387828	G	A	A,A	A,A	G,G	A,A	G,G	A,A	A,A	A,A	G,G	A,A	G,G	G,G	G,G	A,A	G,G	G,G	A,A	G,G	G,G	A,A	G,G	G,G	G,G	A,A	A,A	G,G	A,A	A,A	G,A	G,G	A,A	A,A	G,G	G,A	G,G	G,G	G,G	G,G	G,G	G,G	A,A	G,A	A,A	A,A	G,G	A,A
2	14427171	A	C	C,C	C,C	A,A	C,C	A,A	A,A	C,C	C,C	A,A	A,A	A,A	A,A	C,C	C,C	A,A	A,A	A,A	A,A	A,A	C,C	A,A	A,A	C,C	A,A	A,A	A,A	A,A	C,C	A,A	A,A	C,C	C,C	A,A	A,C	A,A	C,C	A,A	A,A	A,C	C,C	C,C	C,C	C,C	C,C	A,A	C,C
2	14436522	C	G	C,C	C,C	C,C	C,C	C,C	C,C	C,C	C,C	C,C	C,C	C,C	C,C	C,C	C,C	C,C	C,C	C,C	C,C	C,C	C,C	C,C	C,C	C,C	C,C	C,C	C,C	G,G	G,G	C,C	C,C	C,C	C,C	C,C	C,C	C,C	C,C	C,C	C,C	C,C	C,C	C,C	C,C	C,C	C,C	C,C	C,C
2	14436526	C	G	C,C	C,C	C,C	C,C	C,C	C,C	C,C	C,C	C,C	C,C	C,C	C,C	C,C	C,C	C,C	C,C	C,C	C,C	C,C	C,C	C,C	C,C	C,C	C,C	C,C	C,C	G,G	C,C	C,C	C,C	C,C	C,C	C,C	C,C	C,C	C,C	C,C	C,C	C,C	C,C	C,C	C,C	C,C	C,C	C,C	C,C
2	14487125	C	T	C,C	C,C	C,C	C,C	C,C	C,C	C,C	C,C	C,C	C,C	C,C	C,C	C,T	C,C	C,C	C,C	C,C	C,C	C,C	C,C	C,C	C,C	T,T	C,C	C,C	C,C	C,T	C,C	C,C	C,C	C,C	C,C	C,C	C,C	C,C	C,T	C,C	C,C	C,T	T,T	C,C	C,C	C,C	C,C	C,C	C,C
2	14499868	A	T	T,T	A,A	A,A	A,A	A,A	A,A	A,A	A,A	A,A	A,A	A,A	A,A	A,A	A,A	A,A	A,A	A,A	A,A	T,T	T,T	A,A	A,A	A,A	A,A	A,A	A,A	A,A	T,T	A,A	A,A	T,T	T,T	A,A	A,T	A,A	A,A	A,A	A,A	A,A	A,A	A,A	A,A	A,A	A,A	A,A	T,T
2	14527625	A	C	A,A	A,A	A,A	A,A	A,A	A,A	A,C	A,A	A,A	A,A	A,A	A,A	A,A	A,A	A,A	A,A	A,A	A,A	A,A	A,A	A,A	A,A	A,A	A,A	A,A	A,A	A,A	A,A	A,A	A,A	A,A	A,A	A,A	A,A	A,A	A,A	A,A	A,A	A,A	A,A	A,A	A,A	A,A	A,A	A,A	A,A
2	14527672	A	G	A,A	A,A	A,A	A,A	A,A	A,A	A,A	A,A	A,A	A,A	A,A	A,A	A,A	A,A	A,A	A,A	A,A	G,G	A,A	A,A	G,G	A,A	A,A	A,A	A,A	A,A	A,A	A,A	A,A	A,A	A,A	A,G	G,G	A,A	A,A	A,A	A,A	A,A	A,A	A,A	A,A	A,A	A,A	A,A	G,G	A,A
2	14611877	G	A	G,G	G,G	G,G	A,A	G,G	A,A	G,A	A,A	G,G	A,A	G,G	G,G	G,G	G,G	G,G	G,G	G,G	G,G	G,G	G,G	G,G	G,G	G,G	G,G	G,G	G,G	G,G	G,G	G,G	G,G	G,G	G,G	G,G	G,G	G,G	G,G	G,G	G,G	G,G	G,G	G,G	G,G	G,G	G,G	G,G	G,G
2	14628118	C	T	C,C	C,C	C,C	C,C	C,C	C,C	C,C	C,C	C,C	C,C	C,C	C,C	C,C	C,C	C,C	C,C	C,C	C,C	C,C	C,C	C,C	C,C	C,C	C,C	C,C	C,C	C,C	C,C	C,C	C,C	C,C	C,C	C,C	C,C	C,C	C,C	C,C	C,C	C,C	C,C	C,C	C,C	C,C	C,C	C,C	T,T
2	14650716	G	T	G,G	G,T	G,G	G,T	G,G	T,T	G,T	T,T	G,G	T,T	G,G	G,G	G,G	G,G	G,G	G,G	G,G	G,G	G,G	G,G	G,G	G,G	G,G	G,G	G,G	G,G	G,G	G,G	G,G	G,G	G,G	G,G	G,G	G,G	G,T	G,G	G,G	G,G	G,G	G,G	G,G	G,G	G,G	G,G	G,G	G,G
2	14661800	T	A	T,T	T,A	T,T	T,T	T,T	T,T	T,T	T,T	T,T	T,T	T,T	T,T	T,T	T,T	T,T	A,A	T,T	T,T	T,T	T,T	T,T	T,T	T,T	T,T	T,T	T,T	A,A	T,T	T,T	T,T	T,T	T,T	T,T	T,T	T,T	T,T	T,T	T,T	T,T	T,T	T,T	T,T	T,T	T,T	T,T	T,T
2	14661865	C	T	C,C	C,C	C,C	C,T	T,T	C,C	C,C	C,C	C,C	C,C	T,T	C,C	T,T	C,C	T,T	C,C	T,T	C,C	C,C	C,C	C,C	C,C	T,T	C,C	C,C	C,C	C,C	C,C	C,C	T,T	C,C	C,C	C,C	C,T	C,C	T,T	C,C	C,C	C,T	T,T	C,C	C,C	C,C	C,C	C,C	C,C
2	14667936	A	G	A,A	A,A	A,A	G,G	A,A	G,G	A,G	G,G	A,A	G,G	A,A	A,A	A,A	A,A	A,A	G,G	A,A	G,G	A,A	A,A	A,A	A,A	A,A	A,A	A,A	A,A	G,G	A,A	A,A	A,A	A,A	A,A	G,G	A,A	A,A	A,A	A,A	A,A	A,A	A,A	A,A	A,A	A,A	A,A	A,A	A,A
2	14708956	A	C	A,A	A,A	A,A	A,A	A,A	A,C	A,A	A,A	A,A	A,A	A,A	A,A	A,A	A,A	A,A	A,A	A,A	A,A	A,A	A,A	A,A	A,A	A,A	A,A	A,A	A,A	A,A	A,C	A,A	A,A	A,A	A,A	A,A	A,A	A,A	A,A	A,A	A,A	A,A	A,A	A,A	A,A	A,A	A,A	A,A	A,A
2	14723729	A	G	A,A	A,A	A,A	A,A	A,A	A,A	A,A	A,A	A,A	A,A	A,A	A,G	A,A	A,A	A,A	A,A	A,A	A,A	A,A	A,A	A,A	A,A	A,A	A,A	A,A	A,A	A,A	A,A	A,A	A,A	A,A	A,A	A,A	A,A	A,A	A,A	A,A	A,A	A,A	A,A	A,A	A,A	A,A	A,A	A,A	A,A
2	14723826	A	T	A,A	A,A	A,A	T,T	A,A	T,T	A,T	T,T	A,A	T,T	A,A	A,A	A,A	A,A	A,A	A,A	A,A	A,A	A,A	A,A	A,A	A,A	A,A	A,A	A,A	A,A	A,A	A,A	A,A	A,A	A,A	A,A	A,A	A,A	A,A	A,A	A,A	A,A	A,A	A,A	A,A	A,A	A,A	A,A	A,A	A,A
2	14745333	C	T	C,C	C,C	C,C	C,C	C,C	C,C	C,C	C,C	C,C	C,C	C,C	C,C	T,T	C,C	C,C	C,C	C,C	C,C	C,C	C,C	C,C	C,C	T,T	C,C	C,C	C,C	C,C	C,C	C,C	C,C	C,C	C,C	C,C	C,C	C,C	T,T	C,C	C,C	C,T	T,T	C,C	C,C	C,C	C,C	C,C	C,C
2	14761230	A	C	A,A	A,A	A,A	A,A	A,A	A,A	A,A	A,A	A,A	A,A	A,A	A,A	A,A	A,A	A,A	A,A	A,A	A,A	A,A	A,A	A,A	A,A	A,A	A,A	A,A	A,A	A,A	A,A	A,A	A,A	A,A	A,A	A,A	A,A	A,A	A,C	A,A	A,A	A,A	A,A	A,A	A,A	A,A	A,A	A,A	A,A
2	14769571	A	G	A,A	A,A	A,A	A,A	A,A	A,A	A,A	A,A	A,A	A,A	A,A	A,A	G,G	A,A	A,A	A,A	A,A	A,A	A,A	A,A	A,A	A,A	G,G	A,A	A,A	A,A	A,A	A,G	A,A	A,A	A,A	A,A	A,A	A,A	A,A	G,G	G,G	A,A	G,G	G,G	A,A	A,G	A,A	A,A	A,A	A,A
2	14776289	A	T	A,A	A,A	A,A	A,A	A,A	A,A	A,A	A,A	A,A	A,A	A,A	T,T	T,T	A,A	A,A	A,A	A,A	A,A	A,A	A,A	A,A	A,A	T,T	A,A	A,A	A,A	A,A	A,A	A,A	A,A	A,A	A,A	A,A	A,A	A,A	T,T	A,A	A,A	A,T	T,T	A,A	A,A	A,A	A,A	A,A	A,A
2	14786563	T	A	T,T	T,T	T,T	T,T	T,T	T,T	T,T	T,T	T,T	T,T	T,A	T,A	T,A	T,T	T,T	T,T	T,T	T,T	T,T	T,T	T,T	T,T	T,T	T,T	T,T	T,A	T,T	T,T	T,T	T,T	T,T	T,T	T,A	T,T	T,T	T,T	T,T	T,T	T,T	T,T	T,T	T,T	T,T	T,T	T,T	T,T
2	14801704	C	A	C,C	C,C	C,C	C,C	C,C	C,C	C,C	C,C	C,C	C,C	C,C	C,C	A,A	C,C	C,C	C,C	C,C	C,C	C,C	C,C	C,C	C,C	A,A	C,C	C,C	C,C	C,C	C,C	C,C	C,C	C,C	C,C	C,C	C,C	C,C	A,A	C,C	C,C	C,A	A,A	C,C	C,C	C,C	C,C	C,C	C,C
2	14810100	A	T	A,A	A,A	A,A	A,A	A,A	A,A	A,A	A,A	A,A	A,A	A,A	A,A	T,T	A,A	A,A	A,A	A,A	A,A	A,A	A,A	A,A	A,A	T,T	A,A	A,A	A,A	A,A	A,A	A,A	A,A	A,A	A,A	A,A	A,A	A,A	T,T	A,A	A,A	A,T	T,T	A,A	A,A	A,A	A,A	A,A	A,A
2	14871577	G	A	G,G	G,G	G,G	G,G	G,G	G,G	G,G	G,G	G,G	G,G	G,G	G,G	G,G	G,G	G,G	G,G	G,G	G,G	G,G	G,A	G,G	G,G	G,G	G,G	G,G	G,G	G,G	G,G	G,G	G,G	G,G	G,G	G,G	G,G	G,G	G,G	G,G	G,G	G,G	G,G	G,G	G,G	G,G	G,G	G,G	G,G
2	14899157	T	G	T,T	T,T	T,T	T,T	T,T	T,T	T,T	T,T	T,T	T,T	T,T	G,G	T,T	T,T	T,T	T,T	T,T	T,T	T,T	T,T	T,T	T,T	T,T	T,T	T,T	T,T	T,T	T,T	T,T	T,T	T,T	T,T	T,T	T,T	T,T	T,T	T,T	T,T	T,T	T,T	T,T	T,T	T,T	T,T	T,T	T,T
2	14903738	C	G	C,C	C,C	C,C	C,C	C,C	C,C	C,C	C,C	C,C	C,C	C,C	C,C	C,C	C,C	C,C	C,C	C,C	C,C	C,C	C,C	C,C	C,C	C,C	C,C	C,C	C,C	C,C	C,C	C,C	C,C	C,C	C,C	C,C	C,C	C,C	C,C	C,C	C,C	C,C	C,G	C,C	C,C	C,C	C,C	C,C	C,C
2	14930867	A	T	A,A	A,A	A,A	A,A	A,A	A,A	A,A	A,A	A,A	A,A	A,A	A,A	T,T	A,A	A,A	A,A	A,A	A,A	A,A	A,A	A,A	A,A	T,T	A,A	A,A	A,A	A,A	A,A	A,A	A,A	A,A	A,A	A,A	A,A	A,A	T,T	T,T	A,A	T,T	T,T	A,A	A,A	A,A	A,A	A,A	A,A
2	14933915	G	T	G,G	G,G	G,G	G,G	G,G	G,G	G,G	G,G	G,G	G,G	G,G	G,G	T,T	G,G	G,G	G,G	G,G	G,G	G,G	G,G	G,G	G,G	T,T	G,G	G,G	G,G	G,G	G,G	G,G	G,G	G,G	G,G	G,G	G,G	G,G	T,T	T,T	G,G	G,T	T,T	G,G	G,G	G,G	G,G	G,G	G,G
2	14942862	A	T	T,T	A,A	A,A	A,A	T,T	A,A	A,A	A,A	A,A	A,A	T,T	A,A	A,A	A,A	T,T	A,A	A,A	A,A	A,A	T,T	A,A	A,A	A,A	A,A	A,A	A,A	T,T	T,T	A,A	T,T	T,T	T,T	A,A	T,T	A,A	A,A	A,A	A,A	A,A	A,A	A,A	A,A	A,A	A,A	A,A	A,A
2	14968224	C	T	C,C	C,C	C,C	C,C	C,C	C,C	C,C	C,C	C,C	C,C	C,C	C,C	C,C	C,C	C,C	C,C	C,C	C,C	C,T	C,C	T,T	T,T	T,T	C,C	C,C	C,C	C,C	C,C	C,C	C,C	C,C	C,C	C,C	C,C	C,C	C,C	C,C	C,C	C,C	C,C	C,C	C,C	C,C	C,C	T,T	T,T
2	14968289	G	A	G,G	G,G	G,G	G,G	G,G	G,G	G,G	G,G	G,G	G,G	G,G	A,A	G,G	G,G	G,G	G,G	G,G	G,G	G,G	G,G	G,G	G,G	G,G	G,G	G,G	G,G	G,G	G,G	G,G	G,G	G,G	G,G	G,G	G,G	G,G	G,G	G,G	G,G	G,G	G,G	G,G	G,G	G,G	G,G	G,G	G,G
2	15005578	A	G	G,G	A,A	A,A	G,G	G,G	G,G	A,G	G,G	A,A	G,G	G,G	G,G	G,G	A,A	G,G	A,A	G,G	A,A	G,G	G,G	G,G	G,G	G,G	A,A	A,A	A,A	A,A	G,G	A,A	G,G	G,G	G,G	A,A	G,G	A,A	G,G	G,G	A,A	G,G	G,G	A,A	A,A	A,A	A,A	G,G	G,G
2	15038946	A	G	G,G	A,A	A,A	A,A	A,A	A,A	A,A	A,A	A,A	A,A	A,A	A,A	A,A	A,A	A,A	A,A	A,A	A,A	G,G	G,G	A,A	A,A	A,A	A,A	A,A	A,A	A,A	A,A	A,A	A,A	G,G	G,G	A,A	A,A	A,A	A,G	A,G	A,A	A,A	A,A	A,A	A,A	A,A	A,A	A,A	A,A
2	15039011	G	C	C,C	G,G	G,G	G,G	G,G	G,G	G,G	G,G	G,G	G,G	G,G	G,G	G,G	G,G	G,G	G,G	G,G	G,G	C,C	C,C	G,G	G,G	G,G	G,G	G,G	G,G	G,G	C,C	G,G	G,G	C,C	C,C	G,G	G,C	G,G	G,G	G,G	G,G	G,G	G,G	G,G	G,G	G,G	G,G	G,G	G,G
2	15047711	C	G	C,C	C,C	C,C	G,G	C,C	G,G	C,G	G,G	C,G	G,G	C,C	G,G	C,C	C,C	C,C	C,C	G,G	C,C	C,G	C,C	G,G	C,C	C,C	C,C	C,C	C,C	G,G	C,C	C,C	C,C	C,C	C,C	C,C	C,C	C,C	C,C	C,C	C,C	C,G	C,C	C,C	C,C	C,C	C,C	G,G	C,C
2	15079483	T	G	T,T	T,T	T,T	T,T	T,T	T,T	T,T	T,T	T,T	T,T	T,T	T,T	T,T	T,T	T,T	T,T	T,T	T,T	T,T	T,T	T,T	T,T	T,T	T,T	T,T	T,T	T,T	T,T	T,T	T,T	T,T	T,T	T,T	T,T	T,T	T,T	T,T	T,T	T,T	T,T	T,T	T,T	T,T	T,T	T,T	T,T
2	15132816	A	G	A,A	G,G	G,G	A,A	A,A	A,A	A,G	A,A	G,G	A,A	A,A	A,A	A,A	G,G	A,A	A,A	A,A	A,G	A,G	A,A	G,G	G,G	A,A	G,G	G,G	G,G	G,G	A,A	G,G	A,A	A,A	A,A	A,A	A,A	G,G	A,A	A,A	A,A	A,G	A,A	G,G	G,G	G,G	G,G	G,G	A,A
2	15194675	A	G	A,A	G,G	A,A	A,A	A,A	A,A	A,G	A,A	A,A	A,A	A,A	G,G	A,A	G,G	A,A	A,A	A,A	A,A	A,A	A,A	A,A	G,G	A,G	A,A	A,A	G,G	A,A	A,A	A,A	A,A	A,A	A,A	A,A	A,A	A,A	A,A	G,G	A,A	A,A	A,A	G,G	G,G	G,G	G,G	A,A	A,A
2	15225458	A	T	A,A	A,A	A,A	A,A	A,A	A,A	A,A	A,A	A,A	A,A	A,A	A,A	T,T	T,T	A,A	A,A	A,A	A,A	A,A	A,A	A,A	A,A	T,T	A,A	A,A	A,A	A,A	A,A	A,A	A,A	A,A	A,A	A,A	A,A	A,A	T,T	T,T	A,A	A,T	A,T	A,T	A,T	A,A	A,A	A,A	A,A
2	15270091	G	A	G,G	A,A	A,A	G,G	G,G	G,G	G,A	G,G	G,G	G,G	G,G	A,A	G,G	A,A	G,G	A,A	G,G	G,G	G,G	G,G	G,G	A,A	G,G	G,G	G,G	A,A	G,G	G,G	G,A	G,G	G,G	G,G	G,G	G,G	G,G	G,G	A,A	G,G	G,G	G,G	A,A	A,A	A,A	G,A	G,G	G,G
2	15280816	C	G	C,C	C,C	C,C	G,G	C,C	G,G	C,G	G,G	C,G	G,G	C,C	C,C	C,C	C,C	C,C	C,C	G,G	C,C	C,C	C,C	C,C	C,C	C,C	C,C	C,C	C,C	C,C	C,C	C,G	C,C	C,C	C,C	C,C	C,C	C,C	C,C	C,C	C,C	C,C	C,C	C,C	C,C	C,C	C,C	C,C	C,C
2	15350014	T	C	G,G	T,T	T,T	T,T	C,C	T,T	T,T	T,T	T,T	T,T	T,C	T,T	T,T	T,T	C,C	T,T	T,T	T,T	T,T	T,T	T,T	T,T	T,T	T,T	T,T	T,T	T,T	T,T	T,T	C,C	T,T	T,T	T,T	T,C	T,T	T,T	T,T	T,T	T,T	T,T	T,T	T,T	T,T	T,T	T,T	T,T
2	15388077	T	A	T,T	T,T	T,T	T,T	A,A	T,T	T,T	T,T	A,A	T,T	A,A	T,T	T,T	T,T	A,A	T,T	T,T	A,A	T,T	T,T	T,T	T,T	T,T	T,T	T,T	T,T	T,T	T,T	A,A	A,A	T,T	T,T	A,A	T,A	A,A	T,T	T,T	A,A	T,T	T,T	T,T	T,T	T,T	T,T	T,T	T,T
2	15388142	C	T	C,C	C,C	C,C	T,T	C,C	T,T	C,T	T,T	C,C	T,T	C,C	C,C	C,C	C,C	C,C	C,C	T,T	C,C	C,C	C,C	C,C	C,C	C,C	C,C	C,C	C,C	C,C	C,C	C,C	C,C	C,C	C,C	C,C	C,C	C,C	C,C	C,C	C,C	C,C	C,C	C,C	C,C	C,C	C,C	C,C	C,C
2	15406906	A	T	A,A	A,A	A,A	A,A	T,T	A,A	A,A	A,A	T,T	A,A	T,T	A,A	A,A	A,A	T,T	A,A	A,A	T,T	A,A	A,A	A,A	A,A	A,A	A,A	A,A	A,A	T,T	A,A	T,T	T,T	A,A	A,A	T,T	A,T	T,T	A,A	A,A	A,A	A,A	A,A	A,A	A,A	A,A	A,A	A,A	A,A
2	15441095	C	T	A,A	C,C	C,C	C,C	C,C	C,C	C,C	C,C	C,C	C,C	C,C	C,C	C,C	C,C	C,C	C,T	C,C	C,C	C,C	C,C	C,C	C,C	C,C	C,C	C,C	C,C	C,C	C,C	C,C	C,C	C,C	C,C	C,C	C,C	C,C	C,C	C,C	C,C	C,C	C,C	C,T	C,C	C,C	C,C	C,C	C,C
2	15481046	C	A	A,A	C,C	C,C	A,A	C,C	A,A	C,A	A,A	C,C	A,A	C,C	C,C	C,C	C,C	C,C	C,C	A,A	C,C	C,C	A,A	C,C	C,C	C,C	C,C	C,C	C,C	C,C	C,C	C,C	C,C	C,C	C,C	C,C	C,C	C,C	C,C	C,C	A,A	C,C	C,C	C,C	C,C	C,C	C,C	C,C	C,C
2	15552144	T	C	T,T	T,T	T,T	T,T	T,T	T,T	T,T	T,T	T,T	T,T	T,T	T,T	T,T	T,T	T,T	T,T	T,T	T,T	T,T	T,T	T,T	T,T	T,T	C,C	C,C	C,C	T,T	T,T	T,T	T,T	T,T	T,T	T,T	T,T	T,T	T,T	T,T	T,T	T,T	T,T	T,T	T,T	T,T	T,T	T,T	T,T
2	15555102	G	C	G,G	G,G	G,G	G,G	G,G	G,G	G,G	G,G	G,G	G,G	G,G	G,G	C,C	G,G	G,G	G,G	G,G	G,G	G,G	G,G	G,G	G,G	C,C	C,C	C,C	C,C	G,G	G,G	G,G	G,G	G,G	G,G	G,G	G,G	G,G	C,C	C,C	G,G	C,C	C,C	G,G	G,G	G,G	G,G	G,G	G,G
2	15606853	C	A	C,C	C,C	C,C	C,C	C,C	C,C	C,C	C,C	C,C	C,C	C,C	C,C	C,C	C,C	C,C	C,C	C,C	C,C	C,C	C,C	C,C	C,C	C,C	A,A	A,A	C,C	C,C	C,C	C,C	C,C	C,C	C,C	C,C	C,C	C,C	C,C	C,C	C,C	C,C	C,C	C,C	C,C	C,C	C,C	C,C	C,C
2	15607841	A	G	A,A	A,A	A,A	A,A	A,A	A,A	A,A	A,A	A,A	A,A	A,A	A,A	A,A	A,A	A,A	A,A	A,A	A,A	A,A	A,A	A,A	A,A	A,A	G,G	G,G	G,G	A,A	A,A	A,A	A,A	A,A	A,G	A,A	A,A	A,A	A,G	A,A	A,A	A,A	A,A	A,A	A,A	A,A	A,A	A,A	A,A
2	15664069	C	A	C,C	C,C	C,C	C,C	C,C	C,C	C,C	C,C	C,C	C,C	C,C	C,C	C,C	C,C	C,C	C,C	C,C	C,C	C,C	C,C	A,A	C,C	C,C	C,C	C,C	C,C	C,C	C,C	C,C	C,C	C,C	C,C	C,C	C,C	C,C	C,C	C,C	C,C	C,C	C,C	C,C	C,C	C,C	C,C	A,A	C,C
2	15702772	G	A	G,G	G,G	G,G	G,G	G,G	G,G	G,G	G,G	G,G	G,G	G,G	G,G	A,A	G,G	G,G	G,G	G,G	G,G	G,G	G,G	A,A	G,G	A,A	G,G	G,G	G,G	G,G	G,G	G,G	G,G	G,A	G,G	G,G	G,G	G,G	A,A	A,A	G,G	A,A	A,A	G,G	G,G	G,G	G,G	A,A	G,G
2	15746724	C	G	G,G	G,G	C,C	C,C	C,C	C,C	C,G	C,C	C,C	C,C	C,C	C,C	C,C	G,G	C,C	C,C	C,C	C,C	C,C	G,G	C,C	C,C	C,C	C,C	C,C	C,C	C,C	G,G	C,C	C,C	G,G	G,G	C,C	C,G	C,C	C,C	C,C	G,G	C,C	C,C	G,G	G,G	G,G	C,G	C,C	C,C
2	15793351	G	T	G,G	G,G	G,G	G,G	G,G	G,G	G,G	G,G	G,G	G,G	G,G	G,G	G,G	G,G	G,G	G,G	T,T	G,G	G,G	G,G	G,G	G,G	G,G	G,G	G,G	G,G	G,G	G,G	G,G	G,G	G,G	G,G	G,G	G,G	G,G	G,G	G,G	G,G	G,G	G,G	G,G	G,G	G,G	G,G	G,G	G,G
2	15795759	T	A	T,T	T,T	T,T	T,T	T,T	T,T	T,T	T,T	T,T	T,T	T,T	T,T	T,T	T,T	T,T	T,T	T,T	T,T	T,T	T,T	T,T	T,T	T,T	T,T	T,T	T,T	T,T	T,T	T,T	T,T	T,T	T,T	T,T	T,T	T,T	T,T	T,T	T,T	T,T	T,T	T,T	T,T	T,T	T,T	T,T	T,T
2	15802459	T	A	T,T	T,T	T,T	A,A	T,T	A,A	T,A	A,A	T,T	A,A	T,T	T,T	A,A	T,T	T,T	T,A	T,T	T,T	T,T	T,T	A,A	A,A	A,A	T,T	T,T	T,T	T,A	T,T	T,T	T,T	T,T	T,T	T,T	T,T	T,T	A,A	A,A	T,T	A,A	T,A	T,T	T,T	T,T	T,T	T,T	T,T
2	15835575	G	T	G,G	T,T	G,G	G,G	G,G	G,G	G,T	G,G	G,G	G,G	G,G	G,G	G,G	T,T	G,G	G,G	G,G	T,T	G,T	G,G	T,T	G,G	G,G	G,G	G,G	G,G	G,G	T,T	G,G	G,G	T,T	T,T	T,T	G,T	G,G	G,G	G,G	G,G	G,G	G,T	T,T	T,T	T,T	T,T	T,T	G,G
2	15837451	T	A	T,T	T,T	T,T	T,T	A,A	T,T	T,T	T,T	T,T	T,T	A,A	T,T	T,T	T,T	A,A	T,T	T,T	T,T	T,T	T,T	T,T	T,T	T,T	T,T	T,T	A,A	T,T	T,T	T,T	A,A	T,T	T,T	T,T	T,A	T,T	T,T	A,A	T,T	T,T	T,T	T,T	T,T	T,T	T,T	T,T	A,A
2	15855719	G	T	G,G	G,G	G,G	G,G	G,G	G,G	G,G	G,G	G,G	G,G	G,G	G,G	G,G	G,G	G,G	G,G	G,G	G,G	G,G	G,G	G,G	G,G	G,G	G,G	G,G	G,G	G,G	G,G	G,G	G,G	G,G	G,G	G,G	G,G	G,G	G,G	G,G	G,G	G,G	G,G	G,G	G,G	G,G	G,G	G,G	G,G
2	15886932	G	C	C,C	G,G	G,G	G,G	G,G	G,G	G,G	G,G	G,G	G,G	G,G	G,G	G,G	G,G	G,G	G,G	G,G	G,G	G,G	C,C	G,G	G,G	G,G	G,G	G,G	G,G	G,G	G,G	G,G	G,G	G,G	G,G	G,G	G,G	G,G	G,G	G,G	G,G	G,G	G,G	G,G	G,G	G,G	G,G	G,G	G,G
2	15886997	G	T	G,G	G,G	G,G	G,G	G,G	G,G	G,G	G,G	G,G	G,G	G,G	G,G	G,G	G,G	G,G	G,G	G,G	G,G	G,G	G,G	G,G	G,G	G,G	G,G	G,G	G,G	G,G	G,G	G,G	G,G	G,G	G,G	G,G	G,G	G,G	G,G	G,G	G,G	G,G	G,G	G,G	G,G	G,G	G,G	G,G	G,G
2	15889564	T	G	T,T	G,G	T,G	T,T	G,G	T,T	T,G	T,T	T,T	T,T	G,G	G,G	G,G	G,G	G,G	T,T	T,T	G,G	T,G	T,T	G,G	T,T	T,T	T,T	T,T	T,T	T,T	G,G	T,T	G,G	G,G	G,G	G,G	G,G	T,T	T,T	T,T	T,T	T,T	T,T	G,G	G,G	G,G	G,G	G,G	T,T
2	15895642	C	T	T,T	C,C	T,T	C,C	C,C	C,C	C,C	C,C	T,T	C,C	C,C	C,C	C,C	C,C	C,C	T,T	C,C	C,C	T,T	T,T	C,C	C,C	C,C	T,T	T,T	T,T	C,C	C,C	T,T	C,C	C,C	C,C	C,C	C,C	T,T	C,C	C,C	T,T	C,C	C,C	C,C	C,C	C,C	C,C	C,C	C,C
2	15916278	A	C	A,A	A,A	A,A	A,A	A,A	A,A	A,A	A,A	A,A	A,A	A,A	C,C	A,A	A,A	A,A	A,A	A,A	A,A	A,A	A,A	A,A	A,A	A,A	A,A	A,A	A,A	A,A	A,A	A,A	A,A	A,A	A,A	A,A	A,A	A,A	A,A	A,A	A,A	A,C	A,A	A,A	A,A	A,A	A,A	A,A	A,A
2	15946525	A	G	A,A	A,A	G,G	A,A	A,A	A,A	A,A	A,A	G,G	A,A	A,A	A,A	G,G	A,A	A,A	G,G	A,A	G,G	G,G	A,A	A,A	A,A	G,G	A,A	A,A	A,A	A,A	A,A	A,G	A,A	A,A	A,A	G,G	A,A	A,A	G,G	G,G	A,A	G,G	G,G	A,A	A,A	A,A	A,A	A,A	A,A
2	16037985	G	A	G,G	G,G	G,G	G,G	A,A	G,G	G,G	G,G	G,G	G,G	A,A	G,G	G,G	G,G	A,A	G,G	G,G	G,G	G,G	G,G	G,G	G,G	G,G	G,G	G,G	G,G	G,G	G,G	G,G	A,A	G,G	G,G	G,G	G,A	G,A	G,G	G,G	G,G	G,G	G,G	G,G	G,G	G,G	G,G	G,G	G,G
2	16071123	G	T	G,G	G,G	G,G	G,G	G,G	G,G	G,G	G,G	G,G	G,G	G,G	G,G	T,T	T,T	G,G	G,G	G,G	T,T	G,T	G,G	T,T	T,T	T,T	G,G	G,G	G,G	G,G	G,G	G,G	G,G	G,G	G,G	T,T	G,G	G,G	T,T	G,G	T,T	T,T	T,T	T,T	T,T	T,T	T,T	T,T	G,G
2	16073367	A	C	A,A	A,A	A,A	A,A	A,A	A,A	A,A	A,A	A,A	A,A	A,A	A,A	A,A	A,A	A,A	A,C	A,A	A,C	A,C	A,A	C,C	A,A	A,A	A,A	A,A	A,A	A,A	A,A	A,A	A,A	A,A	A,A	A,C	A,A	A,A	A,A	A,A	A,A	A,C	A,A	A,A	A,A	A,A	A,A	C,C	A,A
2	16092981	G	A	A,A	G,G	G,G	G,G	G,G	G,G	G,G	G,G	G,G	G,G	G,G	G,G	G,G	G,G	G,G	G,G	G,G	G,G	G,G	G,G	G,G	G,G	G,G	G,G	G,G	G,G	G,G	G,G	G,G	G,G	G,G	G,G	G,G	G,G	G,G	G,G	G,G	G,G	G,G	G,G	G,G	G,G	G,G	G,G	G,G	G,G
2	16141343	C	T	C,C	C,C	C,C	C,C	C,C	C,C	C,C	C,C	C,C	C,C	C,C	C,C	T,T	C,C	C,C	C,C	C,C	C,C	C,C	C,C	C,C	C,C	T,T	C,C	C,C	C,C	C,C	C,C	C,C	C,C	C,C	C,C	C,C	C,C	C,C	T,T	T,T	C,C	T,T	T,T	C,C	C,C	C,T	C,C	C,C	C,C
2	16185216	A	T	A,A	A,A	A,A	A,A	A,A	A,A	A,A	A,A	A,A	A,A	A,A	A,A	A,A	A,A	A,A	A,A	A,A	A,A	A,A	A,A	A,A	A,A	A,A	T,T	T,T	A,A	A,A	A,A	A,A	A,A	A,A	A,A	A,A	A,A	A,A	A,A	A,A	A,A	A,A	A,A	A,A	A,A	A,A	A,A	A,A	A,A
2	16218920	G	A	A,A	G,G	G,G	G,G	G,G	G,G	G,G	G,G	G,G	G,G	G,G	G,G	G,G	G,G	G,G	G,G	G,G	G,G	G,G	A,A	G,G	G,G	G,G	G,G	G,G	G,G	G,G	G,G	G,G	G,G	G,G	G,G	G,G	G,G	G,G	G,G	G,G	G,G	G,G	G,G	G,G	G,G	G,G	G,G	G,G	G,G
2	16261509	G	C	G,G	G,G	C,C	C,C	C,C	C,C	G,C	C,C	C,C	C,C	C,C	G,G	G,G	G,G	G,C	G,G	C,C	G,G	C,C	G,G	G,G	G,G	G,G	G,G	G,G	G,G	G,G	G,G	C,C	C,C	G,G	G,G	G,G	G,C	G,G	G,G	G,G	G,G	G,C	G,C	G,G	G,G	G,G	G,G	G,C	G,G
2	16266043	C	G	C,C	C,C	C,C	C,C	C,C	C,C	C,C	C,C	C,C	C,C	C,C	C,C	C,C	C,C	C,C	C,C	C,C	C,C	C,C	C,C	C,C	C,C	C,C	C,C	C,C	C,C	C,C	C,C	C,C	C,C	C,C	C,C	C,G	C,C	G,G	C,C	C,C	C,C	C,C	C,C	C,C	C,C	C,C	C,C	C,C	C,C
2	16310839	C	T	C,C	C,C	C,C	C,C	C,C	C,C	C,C	C,C	C,C	C,C	C,C	C,C	C,C	C,C	C,C	C,C	C,C	C,C	C,C	C,T	C,C	C,C	C,C	T,T	T,T	C,C	C,C	C,C	C,C	C,C	C,C	C,C	C,C	C,C	C,C	C,C	C,C	C,C	C,C	C,C	C,C	C,C	C,C	C,C	C,C	C,C
2	16315599	A	C	C,C	A,A	A,A	A,A	A,A	A,A	A,A	A,A	A,A	A,A	A,A	A,A	A,A	A,A	A,A	A,A	A,A	A,A	A,A	A,A	A,A	A,A	A,A	C,C	C,C	A,A	A,A	A,A	A,A	A,A	A,A	A,A	A,A	A,A	A,A	A,A	A,A	A,A	A,A	A,A	A,A	A,A	A,A	A,A	A,A	A,A
2	16321303	T	A	T,T	T,T	T,T	T,T	T,T	T,T	T,T	T,T	T,T	T,T	T,T	T,T	T,T	T,T	T,T	T,T	T,T	T,T	A,A	T,T	T,T	T,T	T,T	T,T	T,T	T,T	T,T	T,T	T,T	T,T	T,T	T,T	T,T	T,T	T,T	T,T	T,T	T,T	T,T	T,T	T,T	T,T	T,T	T,T	T,T	T,T
2	16324511	C	G	C,C	C,C	C,C	G,G	C,C	G,G	C,G	G,G	C,C	G,G	C,C	C,C	C,C	C,C	G,G	C,C	G,G	C,C	C,C	C,C	C,C	C,C	C,C	C,C	C,C	C,C	C,C	C,C	C,C	C,C	C,C	C,C	C,C	C,C	C,C	C,C	C,C	C,C	C,C	C,C	C,C	C,C	C,C	C,C	C,C	C,C
2	16331681	A	G	G,G	G,G	G,G	G,G	G,G	G,G	G,G	G,G	G,G	G,G	G,G	G,G	G,G	G,G	G,G	A,A	G,G	G,G	G,G	G,G	G,G	A,A	A,A	A,A	A,A	A,A	G,G	G,G	G,G	G,G	G,G	A,G	G,G	G,G	G,G	G,G	A,A	G,G	G,G	G,G	G,G	G,G	G,G	G,G	G,G	G,G
2	16375662	A	G	G,G	G,G	G,G	G,G	G,G	G,G	G,G	G,G	G,G	G,G	G,G	G,G	A,A	G,G	G,G	G,G	G,G	G,G	G,G	G,G	G,G	G,G	A,A	G,G	G,G	G,G	G,G	G,G	G,G	G,G	G,G	G,G	G,G	G,G	G,G	A,A	A,A	G,G	A,A	A,G	G,G	G,G	G,G	G,G	G,G	G,G
2	16395875	G	A	G,G	G,G	G,G	G,G	G,G	G,G	G,G	G,G	G,G	G,G	G,G	G,G	A,A	G,G	G,G	G,G	G,G	G,G	G,G	G,G	G,G	G,G	A,A	G,G	G,G	G,G	G,G	G,G	G,G	G,G	G,G	G,G	G,G	G,G	G,G	A,A	A,A	G,G	A,A	A,A	G,G	G,G	G,G	G,G	G,G	G,G
2	16398166	G	A	A,A	A,A	G,G	G,G	G,G	G,G	G,A	G,G	G,G	G,G	G,G	A,A	G,G	A,A	G,G	G,G	G,G	A,A	A,A	A,A	A,A	G,G	G,G	G,G	G,G	G,G	G,G	A,A	G,G	G,G	A,A	A,A	A,A	G,A	A,A	A,A	G,A	A,A	G,G	G,G	A,A	A,A	A,A	A,A	A,A	A,A
2	16405915	T	C	T,T	T,C	T,T	T,T	T,T	T,T	T,T	T,T	T,T	T,T	T,T	T,T	T,T	T,T	T,T	T,T	T,T	T,T	T,T	T,T	T,T	T,T	T,T	T,T	T,T	T,T	T,C	T,T	T,T	T,T	T,T	T,T	T,T	T,T	T,T	T,T	T,T	T,T	T,T	T,T	T,T	T,T	T,T	T,T	T,T	T,T
2	16410501	G	A	A,A	A,A	G,G	G,G	G,G	G,G	G,A	G,G	G,G	G,G	G,G	A,A	G,G	A,A	G,G	G,G	G,G	A,A	A,A	A,A	A,A	G,G	G,G	A,A	A,A	G,G	G,G	A,A	G,G	G,G	A,A	A,A	A,A	G,A	A,A	G,G	G,G	A,A	G,G	G,G	A,A	A,A	A,A	A,A	A,A	A,A
2	16447890	T	A	T,T	T,T	T,T	T,T	T,T	T,T	T,T	T,T	T,T	T,T	T,A	T,T	A,A	T,T	T,T	T,T	T,T	T,T	T,T	T,T	T,T	T,T	A,A	T,T	T,T	T,T	T,T	T,T	T,T	T,T	T,T	T,T	T,T	T,T	T,T	A,A	T,T	T,T	T,A	T,A	T,T	T,T	T,T	T,T	T,T	T,T
2	16469083	T	C	T,T	T,T	T,T	T,T	T,T	T,T	T,T	T,T	T,T	T,T	T,T	T,T	T,T	T,T	T,T	T,T	T,T	T,T	T,T	T,T	T,T	T,T	T,T	T,T	T,T	T,T	T,T	T,T	T,T	T,T	T,C	T,T	T,T	T,T	T,C	T,T	T,T	T,T	T,T	T,T	T,T	T,T	T,T	T,T	T,T	T,T
2	16471934	C	A	A,A	C,C	A,A	C,C	C,C	C,C	C,C	C,C	A,A	C,C	C,C	C,C	C,C	C,C	C,C	C,C	C,C	C,C	C,C	A,A	C,C	C,C	C,C	C,C	C,C	C,C	C,C	C,C	A,A	C,C	C,C	C,C	C,C	C,C	C,C	C,C	C,C	C,C	C,C	C,C	C,C	C,C	C,C	C,C	C,C	C,C
2	16519813	C	T	C,C	C,C	C,C	T,T	C,C	T,T	C,T	T,T	C,C	T,T	C,C	C,C	C,C	C,C	T,T	T,T	T,T	C,C	C,C	C,C	C,C	C,C	C,C	C,C	C,C	C,C	C,C	C,C	C,C	C,C	C,C	C,C	C,C	C,C	C,C	C,C	C,C	C,C	C,C	C,C	C,C	C,C	C,C	C,C	C,C	C,C
2	16533936	G	T	G,G	G,G	G,G	G,G	G,G	G,G	G,G	G,G	G,G	G,G	G,G	G,G	G,T	G,G	G,G	G,G	G,G	G,G	G,G	G,G	G,G	G,G	G,G	G,G	G,G	G,G	G,T	G,G	G,G	G,G	G,G	G,G	G,G	G,G	G,T	G,G	G,G	G,G	G,G	G,G	G,G	G,G	G,G	G,G	G,G	G,G
2	16566795	G	A	A,A	A,A	G,G	A,A	G,G	A,A	A,A	A,A	G,G	A,A	G,G	A,A	G,A	G,A	A,A	G,G	A,A	G,G	G,G	G,A	G,G	A,A	A,A	G,G	G,G	A,A	G,G	A,A	G,G	G,G	A,A	A,A	G,G	G,A	G,G	A,A	A,A	A,A	G,A	G,A	G,A	G,A	G,A	G,G	G,G	G,G
2	16566860	G	T	T,T	T,T	G,G	G,G	G,G	G,G	G,T	G,G	G,G	G,G	G,G	T,T	G,G	T,T	G,G	G,G	G,G	G,G	G,G	T,T	G,G	T,T	G,G	G,G	G,G	T,T	G,G	T,T	G,G	G,G	T,T	T,T	G,G	G,T	G,G	G,G	T,T	T,T	G,G	G,G	T,T	T,T	T,T	T,T	G,G	G,G
2	16634987	C	A	C,C	C,C	C,C	C,C	C,C	C,C	C,C	C,C	C,C	C,C	C,C	C,C	C,C	C,C	C,C	C,C	C,C	C,C	C,C	C,C	C,C	C,C	C,C	C,C	C,C	C,C	C,C	C,C	C,C	C,C	C,C	C,C	C,C	C,C	C,C	C,C	C,C	C,C	C,C	C,C	C,C	C,C	C,C	C,C	C,C	C,C
2	16644002	T	A	T,T	T,T	T,T	T,T	A,A	T,T	T,T	T,T	T,T	T,T	A,A	T,T	T,T	T,T	T,T	T,T	T,T	T,T	T,T	T,T	T,T	T,T	T,T	T,T	T,T	T,T	T,T	T,T	T,T	A,A	T,T	T,T	T,T	T,A	T,T	T,T	T,T	T,T	T,T	T,A	T,T	T,T	T,T	T,T	T,T	T,T
2	16644048	A	T	A,A	A,A	A,A	A,A	A,A	A,A	A,A	A,A	A,A	A,A	A,A	A,A	A,A	A,A	A,A	T,T	A,A	A,A	A,T	A,A	A,A	A,A	A,A	T,T	T,T	A,A	A,A	A,A	A,A	A,A	A,A	A,A	A,A	A,A	A,A	A,A	A,A	A,A	A,A	A,A	A,A	A,A	A,A	A,A	A,A	A,A
2	16739086	T	C	T,T	T,T	T,T	C,C	C,C	C,C	T,C	C,C	C,C	C,C	C,C	C,C	C,C	T,T	C,C	C,C	C,C	T,T	C,C	T,T	T,T	T,T	C,C	C,C	C,C	T,T	T,T	T,T	C,C	C,C	T,T	T,T	T,T	T,C	T,T	C,C	C,C	T,T	C,C	C,C	T,T	T,T	T,T	T,T	T,T	C,C
2	16747998	T	G	T,T	T,T	T,T	T,T	T,T	T,T	T,T	T,T	G,G	T,T	T,T	T,T	G,G	T,T	T,T	G,G	T,T	T,T	T,T	T,T	T,T	T,T	G,G	T,T	T,T	T,T	T,T	T,T	G,G	T,T	T,T	T,T	T,T	T,T	T,T	G,G	G,G	T,T	T,G	T,G	T,T	T,T	T,T	T,T	T,T	T,T
2	16768313	A	T	T,T	T,T	T,T	T,T	T,T	T,T	T,T	T,T	T,T	T,T	T,T	A,T	A,A	T,T	T,T	T,T	T,T	T,T	T,T	T,T	T,T	T,T	A,A	A,A	A,A	A,A	T,T	T,T	T,T	T,T	T,T	T,T	T,T	T,T	T,T	T,T	T,T	T,T	A,A	A,T	T,T	T,T	T,T	A,T	T,T	T,T
2	16799214	G	A	A,A	G,G	G,G	A,A	A,A	G,A	G,A	A,A	A,A	A,A	A,A	G,G	G,G	G,G	A,A	G,G	A,A	G,G	A,A	A,A	G,G	G,G	G,G	A,A	A,A	G,G	G,G	A,A	A,A	A,A	A,A	A,A	G,G	A,A	G,G	G,G	G,G	G,G	G,G	G,G	G,G	G,G	G,G	G,G	G,G	A,A
2	16824669	T	A	A,A	T,T	T,T	T,T	A,A	T,T	T,T	T,T	T,T	T,T	A,A	T,T	T,T	T,T	T,T	T,T	T,T	T,T	T,T	T,T	T,T	T,T	T,T	T,T	T,T	T,T	T,T	T,T	T,T	A,A	A,A	A,A	T,T	A,A	T,T	T,T	T,T	T,T	T,T	T,A	T,T	T,T	T,T	T,T	T,T	T,T
2	16848134	A	G	A,A	A,A	A,A	G,G	A,A	G,G	A,G	G,G	A,A	G,G	A,A	A,A	A,A	A,A	G,G	A,A	G,G	A,A	A,A	A,A	A,A	A,A	A,A	A,A	A,A	A,A	A,A	A,A	A,A	A,A	A,A	A,A	A,A	A,A	A,A	A,A	A,A	G,G	A,A	A,A	A,A	A,A	A,A	A,A	A,A	A,A
2	16852252	C	G	C,C	C,C	C,C	C,C	C,C	C,C	C,C	C,C	C,C	C,C	C,C	C,C	C,C	C,C	C,C	C,C	C,C	C,C	C,C	C,C	C,C	C,C	C,C	C,C	C,C	C,C	C,C	C,C	C,C	C,C	C,C	C,C	C,C	C,C	C,C	C,C	C,C	C,C	C,C	C,C	C,C	C,C	C,C	C,C	C,C	C,C
2	16879444	G	A	G,G	G,G	G,A	G,G	G,G	G,G	G,G	G,G	G,G	G,G	G,G	A,A	A,A	G,G	G,G	A,A	G,G	A,A	A,A	G,G	A,A	A,A	A,A	A,A	A,A	A,A	G,G	G,G	G,G	G,G	G,G	G,G	A,A	G,G	A,A	A,A	A,A	G,G	A,A	G,A	G,G	G,G	G,G	G,G	A,A	A,A
2	16880836	C	T	C,C	T,T	C,C	C,C	T,T	C,C	C,T	C,C	C,C	C,C	T,T	C,C	C,C	T,T	C,C	C,C	C,C	C,C	C,C	C,C	C,C	C,C	C,C	C,C	C,C	C,C	T,T	C,C	C,C	T,T	C,C	C,C	C,C	C,T	C,C	C,C	C,C	C,C	C,C	C,T	T,T	T,T	T,T	T,T	C,C	C,C
2	16887656	A	G	A,A	A,A	A,A	A,A	A,A	A,A	A,A	A,A	A,A	A,A	A,A	A,A	A,A	A,A	A,A	A,A	A,A	A,A	A,A	A,A	A,A	A,A	A,A	A,A	A,A	A,A	A,A	A,A	A,A	A,A	A,A	A,A	A,A	A,A	A,A	A,A	A,A	A,A	A,G	A,A	A,A	A,A	A,A	A,A	A,A	A,A
2	16912666	C	G	G,G	C,C	C,C	C,C	C,C	C,C	C,C	C,C	C,C	C,C	C,C	C,C	C,C	C,G	C,C	C,C	C,C	C,C	C,C	G,G	C,C	C,C	C,C	C,C	C,C	C,C	C,C	G,G	C,C	C,C	G,G	G,G	C,C	C,G	C,C	C,C	C,C	C,C	C,C	C,C	C,C	C,C	C,C	C,C	C,C	C,C
2	16913288	G	A	A,A	G,G	G,G	G,G	G,G	G,G	G,G	G,G	G,G	G,G	G,G	G,G	G,G	G,A	G,G	G,G	G,G	G,G	G,G	A,A	G,G	G,G	G,G	G,G	G,G	G,G	G,G	A,A	G,G	G,G	A,A	A,A	G,G	G,A	G,G	G,G	G,G	G,G	G,G	G,G	G,G	G,G	G,G	G,G	G,G	G,G
2	16967940	G	A	G,G	G,G	G,G	G,G	G,G	G,G	G,G	G,G	G,G	G,G	G,G	G,G	G,G	G,G	G,G	G,G	G,G	G,G	G,G	G,G	G,G	G,G	G,G	G,G	G,G	G,G	G,G	G,G	G,G	G,G	G,G	G,G	G,G	G,A	G,G	G,G	G,G	G,A	G,G	G,G	G,G	G,G	G,G	G,G	G,G	G,G
2	17016497	T	A	T,T	T,T	T,T	T,T	T,T	T,T	T,T	T,T	T,T	T,T	T,T	T,T	T,T	T,T	T,T	T,T	T,T	T,T	T,T	T,T	T,T	T,T	T,T	T,T	T,T	T,T	A,A	T,T	T,T	T,T	T,T	T,T	T,T	T,T	T,T	T,T	T,T	T,T	T,A	T,T	T,T	T,T	T,T	T,T	T,T	T,T
2	17038861	T	C	T,T	T,T	T,T	T,T	T,T	T,T	T,T	T,T	C,C	T,T	T,T	C,C	C,C	T,T	T,T	T,T	T,T	T,T	T,T	T,T	T,T	T,T	T,T	C,C	C,C	T,T	T,T	T,T	C,C	T,T	T,T	T,T	T,T	T,T	T,T	C,C	C,C	T,T	T,T	T,C	T,T	T,T	T,T	T,T	T,T	T,T
2	17051338	A	C	A,A	A,A	A,A	A,A	A,A	A,A	A,A	A,A	A,A	A,A	A,A	A,A	C,C	A,A	A,A	A,A	A,A	A,A	A,A	A,A	A,A	A,A	C,C	A,A	A,A	A,A	A,A	A,A	A,A	A,A	A,A	A,A	A,A	A,A	A,A	C,C	A,A	A,A	A,C	A,C	A,A	A,A	A,A	A,A	A,A	A,A
2	17054803	T	A	T,T	T,T	T,T	A,A	A,A	A,A	T,A	A,A	T,T	A,A	A,A	A,A	T,T	T,T	A,A	T,T	A,A	T,T	T,T	T,T	T,T	A,A	T,T	A,A	A,A	A,A	A,A	T,T	T,T	A,A	T,T	T,T	T,T	T,A	T,T	T,T	A,A	A,A	T,T	T,A	T,T	T,T	T,T	T,T	T,T	T,T
2	17056115	C	A	A,A	C,C	C,C	C,C	C,C	C,C	C,C	C,C	C,C	C,C	C,C	C,C	A,A	C,C	C,C	C,C	C,C	C,C	C,C	C,C	C,C	C,C	A,A	C,C	C,C	C,C	C,C	C,C	C,C	C,C	C,C	C,C	C,C	C,C	C,C	A,A	A,A	C,C	C,A	C,A	C,C	C,C	C,C	C,C	C,C	C,C
2	17122877	A	G	A,A	G,G	G,G	A,A	A,A	A,A	A,G	A,A	A,A	A,A	A,A	A,A	G,G	G,G	A,A	G,G	A,A	G,G	G,G	A,A	G,G	G,G	G,G	G,G	G,G	G,G	G,G	A,A	A,A	A,A	A,A	A,A	G,G	A,A	G,G	G,G	G,G	A,A	G,G	A,G	G,G	G,G	G,G	G,G	G,G	G,G
2	17236195	G	C	G,G	G,G	G,G	G,G	C,C	G,G	G,G	G,G	G,G	G,G	C,C	G,G	G,G	G,G	G,G	G,G	G,G	G,G	G,G	G,G	G,G	G,G	G,G	G,G	G,G	G,G	G,G	G,G	G,G	C,C	G,G	G,G	G,G	G,C	G,G	G,G	G,G	G,G	G,G	C,C	G,G	G,G	G,G	G,G	G,G	C,C
2	17248400	A	G	G,G	A,A	A,A	G,G	A,A	G,G	A,G	G,G	A,A	G,G	A,A	A,A	A,A	A,A	G,G	A,A	G,G	A,A	A,G	G,G	A,A	G,G	A,A	G,G	G,G	G,G	A,A	G,G	A,A	A,A	G,G	G,G	A,A	A,G	A,A	A,A	G,G	A,G	A,A	A,A	A,A	A,A	A,A	A,A	A,G	A,A
2	17288186	T	C	C,C	T,T	T,T	C,C	C,C	C,C	T,C	C,C	T,T	C,C	C,C	C,C	T,T	T,T	C,C	T,T	C,C	T,T	T,T	C,C	T,T	T,T	T,T	T,T	T,T	T,T	C,C	C,C	T,T	C,C	C,C	C,C	T,T	C,C	T,T	T,T	T,T	T,T	T,T	T,C	T,T	T,T	T,T	T,T	T,T	T,T
2	17320353	G	C	G,G	C,C	C,C	G,G	G,G	G,G	G,C	G,G	G,G	G,G	G,G	G,G	G,G	C,C	G,G	C,C	G,G	C,C	G,G	G,G	C,C	C,C	G,G	C,C	C,C	G,G	G,G	G,G	G,G	G,G	G,G	G,G	C,C	G,G	C,C	G,G	G,G	C,C	G,G	G,G	C,C	C,C	C,C	C,C	C,C	C,C
2	17349839	G	A	G,G	A,A	G,G	G,G	G,G	G,G	G,A	G,G	G,G	G,G	G,G	G,G	G,G	A,A	G,G	G,G	G,G	G,G	G,G	G,G	G,G	G,G	G,G	A,A	A,A	G,G	G,G	G,G	G,G	G,G	G,G	G,G	G,G	G,G	A,A	G,G	G,G	A,A	G,G	G,G	A,A	A,A	A,A	A,A	G,G	G,G
2	17377242	T	C	T,T	T,T	T,T	T,T	T,T	T,T	T,T	T,T	T,C	T,T	T,T	C,C	T,C	T,T	T,T	C,C	T,T	C,C	C,C	T,T	C,C	C,C	T,T	C,C	C,C	C,C	T,T	T,T	T,C	T,T	T,T	T,T	C,C	T,T	T,C	T,T	C,C	C,C	T,C	T,T	T,T	T,T	T,T	T,T	C,C	T,T
2	17459499	T	C	T,T	T,T	T,T	T,T	T,T	T,T	T,T	T,T	T,T	T,T	T,T	T,T	T,T	T,T	T,T	T,T	T,T	T,T	T,T	T,T	T,T	T,T	T,T	T,T	T,T	T,T	T,T	T,T	T,T	T,T	T,T	T,T	T,T	T,T	T,T	T,T	T,T	T,T	T,T	T,T	T,T	T,T	T,T	T,T	T,T	T,T
2	17476738	C	T	C,C	C,C	T,T	C,C	C,C	C,T	C,C	C,C	C,C	C,C	C,C	C,C	C,C	C,C	C,C	C,C	C,C	C,C	C,C	C,C	C,C	C,C	C,C	C,C	C,C	C,C	C,T	C,C	C,C	C,C	C,C	C,C	C,C	C,C	C,C	C,C	C,C	C,C	C,C	C,C	C,C	C,C	C,C	C,C	C,C	C,C
2	17510062	T	A	T,T	T,T	T,T	T,T	T,T	T,T	T,T	T,T	T,T	T,T	T,T	T,T	T,T	T,T	T,T	T,T	T,T	T,T	T,T	T,T	T,T	T,T	T,T	T,T	T,T	T,T	T,T	T,T	T,T	T,T	T,T	T,T	T,T	T,T	T,T	T,T	A,A	T,T	T,T	T,T	T,T	T,T	T,T	T,T	T,T	T,T
2	17554989	G	T	G,G	G,G	T,T	T,T	G,G	T,T	G,T	T,T	T,T	T,T	G,G	G,G	T,T	G,G	T,T	G,G	T,T	G,G	G,G	G,G	G,G	G,G	T,T	G,G	G,G	G,G	G,G	G,G	T,T	G,G	G,G	G,G	G,G	G,G	G,G	T,T	T,T	G,G	G,T	G,T	G,G	G,G	G,G	G,G	G,G	G,G
2	17563437	C	T	C,C	C,C	C,C	C,C	C,C	C,C	C,C	C,C	C,C	C,C	C,C	C,C	C,C	C,C	C,C	C,C	C,C	C,C	C,C	C,C	C,C	C,C	C,C	C,C	C,C	C,C	T,T	C,C	C,C	C,C	C,C	C,C	C,C	C,C	C,C	C,C	C,C	C,C	C,C	C,C	C,C	C,C	C,C	C,T	C,C	C,C
2	17591721	C	T	T,T	C,C	C,C	C,C	C,C	C,C	C,C	C,C	C,C	C,C	C,C	T,T	C,T	C,C	C,C	T,T	C,C	T,T	C,C	T,T	T,T	T,T	C,C	C,C	C,C	C,C	C,C	T,T	C,C	C,C	T,T	T,T	T,T	C,T	T,T	C,C	C,C	T,T	C,C	C,C	C,C	C,C	C,C	C,C	T,T	C,C
2	17592793	C	G	G,G	C,C	C,C	C,C	C,C	C,C	C,C	C,C	C,C	C,C	C,C	G,G	G,G	C,G	C,C	G,G	C,C	G,G	C,G	G,G	G,G	G,G	G,G	C,C	C,C	C,C	C,C	G,G	C,C	C,C	G,G	G,G	G,G	C,G	G,G	G,G	G,G	G,G	G,G	C,G	C,C	C,C	C,C	C,C	G,G	C,C
2	17607996	G	T	G,G	G,G	G,G	G,G	G,G	G,G	G,G	G,G	G,G	G,G	G,G	G,G	G,G	G,G	G,G	G,G	G,G	G,G	G,G	G,G	G,G	G,G	G,G	G,G	G,G	G,G	G,G	G,G	G,G	G,G	G,G	G,G	G,G	G,G	G,G	G,G	G,G	G,G	G,G	G,G	G,G	G,G	G,G	G,G	G,G	G,G
2	17628355	C	A	C,C	C,C	C,C	C,C	C,C	C,C	C,C	C,C	C,C	C,C	C,C	C,C	C,C	C,C	C,C	C,C	C,C	C,C	C,C	C,C	C,C	C,C	C,C	A,A	A,A	C,C	C,C	C,C	C,C	C,C	C,C	C,C	C,C	C,C	C,C	C,C	C,C	C,C	C,C	C,C	C,C	C,C	C,C	C,C	C,C	A,A
2	17631421	C	T	C,C	C,C	C,C	C,C	C,C	C,C	C,C	C,C	C,C	C,C	C,C	C,C	C,C	C,C	C,C	C,C	T,T	C,C	C,C	C,C	C,C	C,C	C,C	C,C	C,C	C,C	C,C	C,C	C,C	C,C	C,C	C,C	C,C	C,C	C,C	C,C	C,C	C,C	C,C	C,C	C,C	C,C	C,C	C,C	C,C	C,C
2	17636944	T	A	T,T	T,T	T,T	T,T	T,T	T,T	T,T	T,T	T,T	T,T	T,T	T,T	T,T	T,T	T,T	T,T	T,T	T,T	T,T	T,T	T,T	T,T	T,T	T,T	T,T	T,T	T,T	T,T	T,T	T,T	T,T	T,T	T,T	T,A	T,T	T,T	T,T	T,T	T,T	T,T	T,T	T,T	T,T	T,T	T,T	T,T
2	17651091	A	G	A,A	A,A	A,A	A,A	A,A	A,A	A,A	A,A	A,A	A,A	A,G	A,A	G,G	A,A	A,A	A,A	A,A	A,A	A,A	A,G	A,A	A,A	G,G	A,A	A,A	A,A	A,A	A,A	A,A	A,A	A,A	A,A	A,A	A,A	A,A	G,G	A,A	A,A	A,G	A,G	A,A	A,A	A,A	A,A	A,A	A,A
2	17683756	T	C	T,T	C,C	T,T	T,T	T,T	T,T	T,C	T,T	T,T	T,T	T,T	T,T	T,C	C,C	T,T	T,T	T,T	T,T	T,T	T,T	T,T	T,T	T,C	T,T	T,T	T,T	T,T	T,T	T,T	T,T	T,T	T,T	T,C	T,T	T,T	T,C	T,T	T,T	T,C	T,T	C,C	C,C	C,C	C,C	T,T	T,T
2	17683788	C	T	T,T	C,T	C,T	C,C	C,C	C,C	T,T	C,C	C,C	C,C	C,C	C,C	C,T	T,T	T,T	C,C	C,C	C,C	C,C	T,T	T,T	T,T	C,C	C,C	C,C	C,C	C,C	C,C	C,C	C,C	C,C	T,T	T,T	C,C	C,C	C,T	C,T	T,T	C,C	C,C	T,T	T,T	T,T	T,T	C,C	T,T
2	17683853	A	C	C,C	A,A	A,A	A,A	A,A	A,A	A,A	A,A	A,A	A,A	A,A	A,A	A,A	A,A	A,A	A,A	A,A	A,A	A,A	C,C	A,A	A,A	A,A	C,C	C,C	A,A	C,C	C,C	A,A	A,A	C,C	C,C	A,A	A,C	A,A	A,A	A,A	C,C	A,A	A,A	A,A	A,A	A,A	A,A	A,A	C,C
2	17697997	A	T	A,A	A,A	T,T	A,A	T,T	A,A	A,A	A,A	T,T	A,A	T,T	T,T	A,T	A,A	A,A	T,T	T,T	A,A	A,T	A,A	A,A	T,T	A,A	A,A	A,A	T,T	A,A	A,A	T,T	T,T	A,A	A,A	A,A	A,T	T,T	A,A	T,T	A,A	A,T	A,T	A,A	A,A	A,A	A,A	A,A	A,A
2	17698835	C	T	C,C	C,C	T,T	C,C	T,T	C,C	C,C	C,C	T,T	C,C	T,T	T,T	C,C	C,C	C,C	T,T	T,T	C,C	C,T	C,C	C,C	T,T	C,C	C,C	C,C	C,C	C,C	C,C	T,T	T,T	C,C	C,C	C,C	C,T	T,T	C,C	T,T	C,C	C,C	C,T	C,C	C,C	C,C	C,C	C,C	C,C
2	17707159	C	A	C,C	C,C	C,C	C,C	C,C	C,C	C,A	C,C	C,C	C,C	C,C	C,C	C,A	C,C	C,C	C,C	C,C	C,C	C,C	C,C	C,C	C,C	C,A	C,C	C,C	C,C	C,C	C,C	C,C	C,C	C,C	C,C	C,C	C,C	C,C	C,A	C,C	C,C	C,A	C,A	C,A	C,C	C,C	C,C	C,C	C,C
2	17734713	T	C	T,T	T,T	T,T	T,T	T,T	T,T	T,T	T,T	T,T	T,T	T,T	T,T	T,T	T,T	T,T	T,T	T,T	T,T	T,T	T,T	T,T	T,T	T,T	T,T	T,T	T,T	T,T	T,T	T,T	T,T	T,T	T,T	T,T	T,T	T,T	T,T	T,T	C,C	T,T	T,T	T,T	T,T	T,T	T,T	T,T	T,T
2	17798867	C	T	C,C	C,C	T,T	C,C	C,C	C,C	C,C	C,C	T,T	C,C	C,C	C,C	C,C	C,C	C,C	C,C	C,C	C,C	C,C	C,C	C,C	C,C	C,C	C,C	C,C	C,C	C,C	C,C	T,T	C,C	C,C	C,C	C,C	C,C	C,C	C,C	C,C	C,C	C,T	C,C	C,C	C,C	C,C	C,C	C,C	C,C
2	17811617	A	G	A,A	A,A	G,G	G,G	A,A	A,A	A,A	A,A	G,G	G,G	A,A	A,A	A,A	A,A	A,A	G,G	A,A	A,A	A,A	A,A	A,A	A,A	A,A	A,A	A,A	A,A	A,A	A,A	G,G	A,G	A,A	A,A	A,A	A,A	A,A	A,A	A,A	A,A	A,A	A,A	A,A	A,A	A,A	A,A	A,A	A,A
2	17821198	T	G	T,T	T,T	G,G	T,T	T,T	T,T	T,T	T,T	G,G	T,T	T,T	T,T	T,T	T,T	T,T	T,T	T,T	T,T	T,T	T,T	T,T	T,T	T,T	T,T	T,T	T,T	T,T	T,T	G,G	T,T	T,T	T,T	T,T	T,T	T,T	T,T	T,T	T,T	T,T	T,T	T,T	T,T	T,T	T,T	T,T	T,T
2	17823615	T	C	T,T	C,C	T,T	T,T	T,T	T,T	T,C	T,T	T,T	T,T	T,T	T,T	T,T	C,C	T,T	T,T	T,T	T,T	T,T	T,T	T,T	T,T	T,T	T,T	T,T	T,T	C,C	T,T	T,T	T,T	T,T	T,T	T,T	T,T	T,T	T,T	T,T	T,T	T,T	T,T	C,C	C,C	C,C	C,C	T,T	T,T
2	17825176	T	C	T,T	T,T	T,T	T,T	T,T	T,T	T,T	T,T	T,T	T,T	T,T	T,T	T,T	T,T	T,T	T,T	T,T	T,T	T,T	T,T	T,T	T,T	T,T	T,T	T,T	T,T	T,T	T,T	T,T	T,T	T,T	T,T	T,T	T,T	T,T	T,T	T,T	T,T	T,T	T,T	T,T	T,T	T,T	T,T	T,T	T,T
2	17853705	C	A	C,C	C,C	C,C	A,A	C,C	A,A	C,A	A,A	C,C	A,A	C,C	C,C	C,C	C,C	A,A	C,C	C,C	C,C	C,C	C,C	C,C	C,C	C,C	C,C	C,C	C,C	C,C	C,C	C,C	C,C	C,C	C,C	C,C	C,C	C,A	C,C	C,C	C,C	C,C	C,C	C,C	C,C	C,C	C,C	C,C	C,C
2	17854186	C	T	C,C	C,C	C,C	T,T	C,C	T,T	C,T	T,T	C,C	T,T	C,C	C,C	C,C	C,C	T,T	C,C	C,C	C,C	C,C	C,C	C,C	C,C	C,C	C,C	C,C	C,C	C,C	C,C	C,C	C,C	C,C	C,C	C,C	C,C	C,C	C,C	C,C	C,C	C,C	C,C	C,C	C,C	C,C	C,C	C,C	C,C
2	17888170	G	T	G,G	G,G	G,G	G,G	G,G	G,G	G,G	G,G	G,G	G,G	G,G	G,G	G,G	G,G	G,G	T,T	G,G	T,T	G,T	G,G	T,T	G,G	G,G	G,G	G,G	G,G	G,G	G,G	G,G	G,G	G,G	G,G	T,T	G,G	G,G	G,G	G,G	G,G	G,G	G,G	G,G	G,G	G,G	G,G	T,T	G,G
2	17893711	C	T	C,C	T,T	C,C	T,T	C,C	T,T	T,T	T,T	C,C	T,T	C,C	C,C	C,C	T,T	T,T	T,T	T,T	T,T	C,C	C,C	T,T	T,T	C,C	C,C	C,C	C,C	C,C	C,C	C,C	C,C	C,C	C,C	T,T	C,C	C,C	C,C	C,C	C,C	C,C	C,C	T,T	T,T	T,T	T,T	T,T	T,T
2	17909189	T	G	T,T	T,T	T,T	T,T	T,T	T,T	T,G	T,T	T,T	T,T	T,T	T,T	T,T	T,T	T,T	T,T	T,T	T,T	T,T	T,T	T,T	G,G	T,T	T,T	T,T	G,G	T,T	T,T	T,T	T,T	T,T	T,T	T,T	T,T	T,T	T,T	T,T	T,T	T,T	T,T	T,T	T,T	T,T	T,T	T,T	T,T
2	17912927	A	C	A,A	A,A	A,A	A,A	A,A	A,A	A,A	A,A	A,A	A,A	A,A	A,A	A,A	A,A	A,A	A,A	A,A	A,A	A,A	A,A	A,A	A,A	A,A	A,A	A,A	A,A	A,A	A,A	A,A	A,A	A,A	A,A	A,A	A,A	A,A	A,A	A,A	C,C	A,A	A,A	A,A	A,A	A,A	A,A	A,A	A,A
2	17933732	T	G	T,T	T,T	T,T	T,T	T,G	T,T	T,T	T,T	T,T	T,T	T,T	T,T	T,T	T,T	T,T	T,T	T,T	T,T	T,T	T,T	T,T	T,T	T,T	T,T	T,T	T,T	T,T	T,T	T,T	T,T	T,T	T,T	T,T	T,T	T,T	T,T	T,T	T,T	T,T	T,T	T,T	T,T	T,T	T,T	T,T	T,T
2	17996765	A	T	A,A	A,A	A,A	A,A	A,A	A,A	A,A	A,A	A,A	A,A	A,A	A,A	A,A	A,A	A,A	A,A	A,A	A,A	A,A	A,A	A,A	A,A	A,A	A,A	A,A	A,A	A,A	A,A	A,A	A,A	A,A	A,A	A,A	A,A	A,A	A,A	A,A	A,A	A,A	A,A	A,A	A,A	A,A	A,A	A,A	A,A
2	18001635	C	A	C,C	C,C	C,C	C,C	A,A	C,C	C,C	C,C	C,C	C,C	A,A	C,C	C,C	C,C	C,C	C,C	C,C	C,C	C,C	C,C	C,C	C,C	C,C	C,C	C,C	C,C	C,C	C,C	C,C	A,A	C,C	C,C	C,C	C,A	C,C	C,C	C,C	C,C	C,C	C,A	C,C	C,C	C,C	C,C	C,C	C,C
2	18032277	T	A	T,T	A,A	T,T	T,T	T,T	T,T	T,A	T,T	T,T	T,T	T,T	A,A	T,A	A,A	T,T	T,T	T,T	T,T	T,T	T,T	T,T	T,T	T,A	T,T	T,T	T,T	T,T	T,T	T,T	T,T	T,T	T,T	T,T	T,T	T,T	T,A	T,A	T,T	T,A	T,A	A,A	A,A	A,A	A,A	T,T	T,T
2	18037331	C	T	C,C	T,T	C,C	C,C	C,C	C,C	C,T	C,C	C,C	C,T	C,C	T,T	C,T	C,T	C,C	C,C	C,C	C,C	C,C	C,C	C,C	C,C	C,T	C,C	C,C	C,C	C,C	C,C	C,C	C,C	C,C	C,C	C,C	C,C	C,C	C,T	C,C	C,C	C,T	C,T	T,T	T,T	T,T	T,T	C,C	C,C
2	18065342	C	T	C,C	C,C	C,C	T,T	C,C	T,T	C,T	T,T	C,C	T,T	C,C	C,C	C,C	C,C	T,T	C,C	T,T	C,C	C,C	C,C	C,C	C,C	C,C	C,C	C,C	C,C	T,T	C,C	C,C	C,C	C,C	C,C	C,C	C,C	C,C	C,C	C,C	C,C	C,C	C,C	C,C	C,C	C,C	C,C	C,C	C,C
2	18077394	G	C	G,G	G,G	G,G	G,G	G,G	G,G	G,G	G,G	G,G	G,G	G,G	G,G	G,G	G,G	G,G	G,G	G,G	G,G	G,G	G,G	G,G	G,G	G,G	G,G	G,G	G,G	G,G	G,G	G,G	G,G	G,G	G,G	G,G	G,G	G,G	G,G	G,G	G,G	G,G	G,G	G,G	G,G	G,G	G,G	G,G	G,G
2	18079878	T	A	T,T	T,T	T,T	T,T	T,T	T,T	T,T	T,T	T,T	T,T	T,T	T,T	T,T	T,T	T,T	T,T	T,T	T,T	T,T	T,T	T,T	T,T	T,A	T,T	T,T	T,T	A,A	T,T	T,T	T,T	T,T	T,T	T,T	T,T	T,T	T,T	T,T	T,T	T,T	T,T	T,T	T,T	T,T	T,T	T,T	T,T
2	18089057	G	A	G,G	A,A	G,G	G,G	A,A	G,G	G,A	G,G	G,G	G,G	A,A	G,G	G,G	A,A	G,G	G,G	G,G	G,G	G,G	G,G	G,G	G,G	A,A	G,G	G,G	G,G	G,G	G,G	G,G	A,A	G,G	G,G	G,G	G,A	G,G	G,A	G,G	G,G	G,A	A,A	A,A	A,A	A,A	A,A	G,G	G,G
2	18118282	T	A	T,T	T,T	T,T	T,T	T,T	T,T	T,T	T,T	T,T	T,T	T,T	T,T	T,T	T,T	T,T	T,T	T,T	T,T	T,T	T,T	T,T	T,T	T,T	T,T	T,T	T,T	T,T	T,T	T,T	T,T	T,T	T,T	T,T	T,T	T,T	T,T	T,T	T,T	T,T	T,T	T,T	T,T	T,T	T,T	T,T	T,T
2	18159671	C	G	G,G	G,G	G,G	C,C	G,G	C,C	C,G	C,C	G,G	C,C	G,G	G,G	G,G	G,G	C,C	G,G	C,C	G,G	G,G	G,G	G,G	G,G	G,G	G,G	G,G	G,G	G,G	G,G	G,G	G,G	G,G	G,G	G,G	G,G	G,G	G,G	G,G	G,G	G,G	G,G	G,G	G,G	G,G	G,G	G,G	G,G
2	18172256	C	G	C,C	C,C	C,C	C,C	C,C	C,C	C,C	C,C	C,C	C,C	C,C	C,C	C,C	C,C	C,C	C,C	C,C	C,C	C,C	C,C	C,C	C,C	C,C	C,C	C,C	C,C	C,C	C,C	C,C	C,C	C,C	C,C	C,C	C,C	C,C	C,C	C,C	C,C	C,C	C,C	C,C	C,G	C,C	C,C	C,C	C,C
2	18245858	T	C	T,T	T,T	T,T	T,T	C,C	T,T	T,C	T,C	T,T	T,T	C,C	T,T	T,C	T,T	T,T	T,T	T,T	T,C	T,T	T,T	T,T	T,T	T,C	T,T	T,T	T,T	T,T	T,T	T,T	C,C	T,T	T,T	T,T	T,C	T,C	T,C	T,C	T,T	T,C	T,C	T,T	T,T	T,T	T,C	T,T	T,T
2	18261752	C	T	C,C	C,C	C,C	C,C	C,C	C,C	C,C	C,C	C,C	C,C	C,C	C,C	C,C	C,C	C,C	C,C	C,C	C,C	C,C	C,C	C,C	C,C	C,C	C,C	C,C	C,C	C,C	C,C	C,C	C,C	C,C	C,C	C,C	C,C	C,C	C,C	C,C	C,C	C,C	C,C	C,C	C,C	C,C	C,C	C,C	C,C
2	18263899	G	T	G,G	G,G	G,G	G,G	T,T	G,G	G,G	G,G	G,G	G,G	T,T	G,G	G,G	G,G	G,G	G,G	G,G	G,G	G,G	G,G	G,G	G,G	G,G	G,G	G,G	G,G	G,G	G,G	G,G	T,T	G,G	G,G	G,G	G,T	G,G	G,G	G,G	G,G	G,G	G,G	G,G	G,G	G,G	G,G	G,G	G,G
2	18265860	T	G	T,T	T,T	G,G	T,T	T,T	T,T	T,T	T,T	G,G	T,T	T,T	T,T	T,T	T,T	T,T	T,T	T,T	T,T	T,T	T,T	T,T	T,T	T,T	T,T	T,T	T,T	T,T	T,T	G,G	T,T	T,T	T,T	T,T	T,T	T,T	T,T	T,T	T,T	T,T	T,T	T,T	T,T	T,T	T,T	T,T	T,T
2	18266680	G	C	G,G	G,G	G,G	G,G	G,G	G,G	G,G	G,G	G,G	G,G	G,G	G,G	G,G	G,G	G,G	C,C	G,G	G,G	G,G	G,G	G,G	C,C	G,G	G,G	G,G	C,C	G,G	G,G	G,G	G,G	G,G	G,G	G,G	G,G	C,C	G,G	C,C	G,G	G,G	G,G	G,G	G,G	G,G	G,G	G,G	G,G
2	18266737	A	G	A,A	A,A	A,A	G,G	A,A	A,G	A,G	G,G	A,A	G,G	A,A	A,A	A,A	A,A	G,G	A,A	G,G	A,A	A,A	A,A	A,A	A,A	A,A	A,A	A,A	A,A	G,G	A,A	A,A	A,A	A,A	A,A	A,A	A,A	A,A	A,A	A,A	G,G	A,A	A,A	A,A	A,A	A,A	A,A	A,A	G,G
2	18282730	T	G	T,T	T,T	T,T	T,T	T,T	T,T	T,T	T,T	T,T	T,T	T,T	T,T	T,T	T,T	T,T	T,T	T,T	T,T	T,T	T,T	T,T	T,T	T,T	T,T	T,T	T,T	T,T	T,T	T,T	T,T	T,T	T,T	T,T	T,T	T,T	T,T	T,T	T,T	T,T	T,T	T,T	T,T	T,T	T,T	T,T	T,T
2	18404343	C	A	C,C	C,C	C,C	C,C	C,C	C,C	C,C	C,C	C,C	C,C	C,C	C,C	C,A	C,C	C,C	C,C	C,C	C,C	C,C	C,C	C,C	C,C	C,C	C,C	C,C	C,C	C,C	C,C	C,C	C,C	C,C	C,C	C,C	C,C	C,C	C,A	C,A	C,C	C,A	C,C	C,C	C,C	C,C	C,C	C,C	C,C
2	18404408	T	A	T,T	T,T	T,T	T,T	T,T	T,T	T,T	T,T	T,T	T,T	T,T	T,T	T,A	T,T	T,T	T,T	T,T	T,T	T,T	T,T	T,T	T,T	T,A	T,T	T,T	T,T	T,T	T,T	T,T	T,T	T,T	T,T	T,T	T,T	T,T	T,A	T,T	T,T	T,A	T,T	T,T	T,T	T,T	T,T	T,T	T,T
2	18499985	G	A	G,G	G,G	G,G	G,G	G,G	G,G	G,G	G,G	G,G	G,G	G,G	G,G	G,A	G,G	G,G	G,G	G,G	G,G	G,G	G,G	G,G	G,G	G,A	G,G	G,G	G,G	G,G	G,G	G,G	G,G	G,G	G,G	G,G	G,G	G,G	G,A	G,A	G,G	G,A	G,G	G,G	G,G	G,G	G,G	G,G	G,G
2	18505465	T	C	T,T	C,C	T,T	T,T	C,C	T,T	T,C	T,T	C,C	T,T	C,C	T,T	T,C	T,T	T,T	T,T	T,T	T,T	T,T	T,T	T,T	T,T	T,T	T,T	T,T	T,T	C,C	T,T	C,C	C,C	T,T	T,T	T,T	T,C	C,C	T,C	T,C	T,T	T,C	T,T	T,T	T,T	C,C	C,C	T,T	T,T
2	18505530	G	A	G,G	G,G	G,G	G,G	G,G	G,G	G,G	G,A	G,G	G,G	G,G	G,G	G,G	G,G	G,G	G,G	G,G	G,G	G,G	G,G	G,G	A,A	G,G	G,G	G,G	G,G	G,G	G,G	G,G	G,G	G,G	G,G	G,G	G,A	G,G	G,G	G,G	G,G	G,G	G,G	G,G	G,G	G,G	G,G	G,G	G,G
2	18511811	G	A	G,G	A,A	G,G	G,G	G,G	G,G	G,A	G,G	G,G	G,G	G,G	G,G	G,A	G,G	G,G	G,G	G,G	G,G	G,G	G,G	G,G	G,G	A,A	G,G	G,G	G,G	G,G	G,G	G,G	G,G	G,G	G,G	G,G	G,G	G,G	G,A	G,A	G,G	G,A	G,A	G,G	G,G	A,A	A,A	G,G	G,G
2	18512646	G	A	G,G	A,A	G,G	G,G	G,G	G,G	G,A	G,G	G,G	G,G	G,G	G,G	G,A	G,G	G,G	G,G	G,G	G,G	G,G	G,G	G,G	G,G	A,A	G,G	G,G	A,A	G,G	G,G	G,G	G,G	G,G	G,G	G,G	G,G	G,G	G,A	G,A	G,G	G,A	G,G	G,G	G,G	A,A	A,A	G,G	G,G
2	18518053	C	G	C,C	C,C	C,C	C,C	C,C	C,C	C,C	C,C	G,G	C,C	C,C	C,C	C,C	C,C	C,C	C,C	C,C	C,C	C,C	C,C	C,C	C,C	C,C	C,C	C,C	C,C	C,C	C,C	G,G	C,C	C,C	C,C	C,C	C,C	G,G	C,C	C,C	C,C	C,C	C,C	C,C	C,C	C,C	C,C	C,C	C,C
2	18596341	C	T	T,T	C,C	C,C	C,C	C,C	C,C	C,C	C,C	C,C	C,C	C,C	C,C	C,T	C,C	C,C	C,C	C,C	C,C	T,T	T,T	C,C	C,C	C,T	T,T	T,T	C,C	C,C	T,T	C,C	C,C	T,T	T,T	C,C	C,T	C,C	T,T	T,T	T,T	C,T	C,C	C,C	C,C	C,C	C,C	C,C	C,C
2	18611558	G	A	G,G	G,G	G,G	G,G	G,G	G,G	G,G	G,G	G,G	G,G	G,G	G,A	G,A	G,G	G,G	A,A	G,G	A,A	G,A	G,G	A,A	G,G	G,A	G,G	G,G	G,G	G,G	G,G	G,G	G,G	G,G	G,G	A,A	G,G	A,A	G,A	G,G	G,G	G,A	G,A	G,G	G,G	G,G	G,G	A,A	G,G
2	18638008	C	T	C,C	C,T	C,C	C,C	C,C	C,C	C,C	C,C	C,C	C,C	C,C	C,C	C,C	C,C	C,T	C,C	C,T	C,C	C,C	C,C	C,C	C,C	C,C	C,C	C,C	C,C	C,C	C,C	C,C	C,C	C,C	C,C	C,C	C,C	C,C	C,C	C,C	C,C	C,C	C,C	C,C	C,C	C,C	C,C	C,C	C,C
2	18671244	T	A	T,T	A,A	T,T	T,T	T,T	T,T	T,A	T,T	T,T	T,T	T,T	T,T	T,T	T,T	T,T	T,T	T,T	T,T	T,T	T,T	T,T	T,T	T,T	T,T	T,T	A,A	A,A	T,T	T,T	T,T	T,T	T,T	T,T	T,T	T,T	T,T	A,A	T,T	T,T	T,T	T,T	T,T	A,A	A,A	T,T	T,T
2	18674412	C	T	C,C	T,T	C,C	T,T	T,T	T,T	T,T	T,T	C,C	T,T	T,T	T,T	C,C	C,C	C,T	C,C	T,T	C,C	C,C	C,C	C,C	C,C	C,C	C,C	C,C	T,T	T,T	C,C	C,C	T,T	C,C	C,C	C,C	C,T	C,C	C,C	C,C	C,C	C,C	C,T	C,C	C,C	T,T	T,T	C,C	C,C
2	18782848	A	T	T,T	A,A	A,A	A,A	A,A	A,A	A,A	A,A	T,T	A,A	A,A	A,A	A,A	T,T	A,A	A,A	A,A	A,A	T,T	T,T	A,A	A,A	A,A	T,T	T,T	T,T	A,A	T,T	T,T	A,A	T,T	T,T	A,A	A,T	A,A	A,A	A,A	A,A	A,A	A,A	T,T	T,T	A,A	A,A	A,A	A,A
2	18799914	T	A	T,T	T,T	T,T	T,T	T,T	T,T	T,T	T,T	T,T	T,T	T,T	T,T	A,A	T,T	T,T	T,T	T,T	T,T	T,T	T,T	T,T	T,T	A,A	T,T	T,T	T,T	T,T	T,T	T,T	T,T	T,T	T,T	T,A	T,T	T,T	A,A	T,T	T,T	T,A	T,T	T,T	T,T	T,T	T,T	T,T	T,T
2	18801830	A	C	A,A	A,A	A,A	A,A	A,A	A,A	A,A	A,A	A,A	A,A	A,A	A,A	A,C	A,A	A,A	A,A	A,A	A,A	A,A	A,A	A,A	A,A	A,C	A,A	A,A	A,A	A,A	A,A	A,A	A,A	A,A	A,A	A,A	A,A	A,A	A,C	A,A	A,A	A,C	A,C	A,A	A,A	A,A	A,A	A,A	A,A
2	18839074	G	A	G,G	G,A	G,G	G,G	G,G	G,G	G,G	G,G	G,G	G,G	G,G	G,G	G,G	G,G	G,G	G,G	G,G	G,G	G,G	G,G	G,G	G,G	G,G	G,G	G,G	G,G	G,G	G,G	G,G	G,G	G,G	G,G	G,G	G,G	G,G	G,G	G,G	G,G	G,G	G,G	G,G	G,G	G,G	G,G	G,G	G,G
2	18839139	T	A	T,T	T,T	T,T	T,T	T,T	T,T	T,T	T,T	T,T	T,T	T,T	T,T	T,T	T,T	T,T	T,T	T,T	T,T	T,T	T,T	T,T	T,T	T,T	T,T	T,T	T,T	T,T	T,T	T,T	T,T	T,T	T,T	T,T	T,T	T,T	T,T	T,T	T,T	T,T	T,T	T,T	T,T	T,T	T,T	T,T	T,T
2	18857487	C	T	C,C	C,C	C,C	T,T	C,C	T,T	C,T	T,T	T,T	T,T	C,C	T,T	C,T	C,C	T,T	C,C	T,T	C,C	T,T	C,C	C,C	C,C	C,T	T,T	T,T	T,T	C,C	C,C	T,T	C,C	C,C	C,C	C,C	C,C	C,C	C,T	C,T	C,C	C,T	C,C	C,C	C,C	C,C	C,C	C,C	C,C
2	18877258	G	A	G,G	A,A	G,G	G,G	G,G	G,G	G,A	G,G	G,G	G,G	G,G	G,G	G,G	A,A	G,G	G,G	G,G	G,A	G,G	G,G	G,G	G,G	G,G	G,G	G,G	G,G	G,G	G,G	G,G	G,G	G,G	G,G	G,G	G,G	G,G	G,G	G,G	G,G	G,G	G,G	A,A	A,A	A,A	A,A	G,G	G,G
2	18940499	G	T	G,G	G,G	G,G	G,G	G,G	G,G	G,G	G,G	G,G	G,G	G,G	G,G	G,G	G,G	G,G	T,T	G,G	G,G	G,G	G,G	G,G	G,G	G,G	G,G	G,G	G,G	G,G	G,G	G,G	G,G	G,G	G,G	G,G	G,G	G,G	G,G	G,G	G,G	G,G	G,G	G,G	G,G	G,G	G,G	G,G	G,G
2	18975410	T	G	T,T	T,T	T,T	T,T	T,T	T,T	T,T	T,T	T,T	T,T	T,T	T,T	T,T	T,T	T,T	T,T	G,G	T,T	T,T	T,T	T,T	T,T	T,T	T,T	T,T	T,T	T,T	T,T	T,T	T,T	T,T	T,T	T,T	T,T	T,T	T,T	T,T	T,T	T,T	T,T	T,T	T,T	T,T	T,T	T,T	T,T
2	18975977	C	A	C,C	C,C	C,C	C,C	C,C	C,C	C,C	C,C	C,C	C,C	C,C	C,C	A,A	C,C	C,C	C,C	C,C	C,C	C,C	C,C	C,C	C,C	A,A	C,C	C,C	C,C	C,C	C,C	C,C	C,C	C,C	C,C	C,C	C,C	C,C	A,A	C,C	C,C	C,A	C,C	C,C	C,C	C,C	C,C	C,C	C,C
2	19051434	G	A	C,C	G,G	G,G	G,G	G,G	G,G	G,G	G,G	G,G	G,G	G,G	G,G	A,A	G,G	G,G	G,G	G,G	G,G	G,G	G,G	G,G	G,G	A,A	G,G	G,G	G,G	G,G	G,G	G,G	G,G	G,G	G,G	G,G	G,G	G,G	A,A	G,G	G,G	G,A	G,G	G,G	G,G	G,G	G,G	G,G	G,G
2	19098947	C	G	C,C	C,C	C,C	G,G	C,C	G,G	C,G	G,G	C,C	G,G	C,C	C,C	C,C	C,C	G,G	C,C	C,C	C,C	C,C	C,C	C,C	C,C	C,C	C,C	C,C	C,C	C,C	C,C	C,C	C,C	C,C	C,C	C,C	C,C	C,C	C,C	C,C	C,C	C,C	C,C	C,C	C,C	C,C	C,C	C,C	C,C
2	19260478	A	C	A,A	A,A	A,A	A,A	A,A	A,A	A,A	A,A	A,A	A,A	A,A	A,A	A,C	A,A	A,A	A,A	A,A	A,A	A,A	A,A	A,A	A,A	A,C	A,A	A,A	A,A	A,A	A,A	A,A	A,A	A,A	A,A	A,A	A,A	A,A	A,C	A,C	A,A	A,C	A,C	A,A	A,A	A,A	A,A	A,A	A,A
2	19266137	T	C	T,T	T,T	C,C	C,C	T,T	C,C	T,C	C,C	C,C	T,C	T,T	C,C	C,C	T,T	C,C	C,C	C,C	C,C	C,C	T,T	C,C	C,C	C,C	T,T	T,T	C,C	C,C	T,T	C,C	T,T	T,T	T,T	C,C	T,T	T,T	C,C	C,C	C,C	C,C	T,C	T,T	T,T	T,T	T,T	C,C	C,C
2	19302922	T	G	T,T	T,T	T,T	T,T	T,T	T,T	T,T	T,T	T,T	T,T	T,T	T,T	T,T	T,T	T,T	T,T	T,T	T,T	T,T	T,T	T,T	T,T	T,T	G,G	G,G	G,G	T,T	T,T	T,T	T,T	T,T	T,T	T,T	T,T	T,T	T,T	T,T	G,G	T,T	T,T	T,T	T,T	T,T	T,T	T,T	G,G
2	19353978	C	T	C,C	C,C	C,C	T,T	C,C	T,T	C,T	T,T	C,C	T,T	C,C	C,C	C,C	C,C	T,T	T,T	C,C	T,T	C,C	C,C	C,C	C,C	C,C	C,C	C,C	C,C	C,T	C,C	C,C	C,C	C,C	C,C	T,T	C,C	T,T	C,C	C,C	C,C	C,C	C,C	C,C	C,C	C,C	C,C	C,C	C,C
2	19362222	A	C	A,A	A,A	A,A	A,A	A,A	A,A	A,A	A,A	A,A	A,A	A,A	A,A	A,A	C,C	A,A	A,A	A,A	A,A	A,A	A,A	A,A	A,A	A,A	A,A	A,A	A,A	A,A	A,A	A,A	A,A	A,A	A,A	A,A	A,A	A,A	A,A	A,A	A,A	A,A	A,A	A,A	C,C	A,A	A,A	A,A	A,A
2	19363028	C	A	C,C	C,C	C,C	A,A	C,C	A,A	C,A	A,A	C,C	A,A	C,C	C,C	C,C	C,C	A,A	C,C	C,C	C,C	C,C	C,C	C,C	C,C	C,C	C,C	C,C	C,C	C,C	C,C	C,C	C,C	C,C	C,C	C,C	C,C	C,C	C,C	C,C	C,C	C,C	C,C	C,C	C,C	C,C	C,C	C,C	C,C
2	19384855	T	C	T,C	T,T	T,T	T,C	T,T	T,T	T,T	T,T	T,T	T,T	T,T	T,T	T,T	T,C	T,T	T,T	T,T	T,T	T,C	T,T	T,T	T,T	T,C	T,T	T,T	T,T	T,T	T,C	T,T	T,T	T,T	T,T	T,T	T,T	T,T	T,T	T,T	T,T	T,T	T,T	T,T	T,C	T,T	T,T	T,T	T,T
2	19391403	A	C	A,A	A,A	A,A	A,A	A,A	A,A	A,A	A,A	A,A	A,A	A,A	A,A	A,A	A,A	A,A	A,A	C,C	A,A	A,A	A,A	A,A	A,A	A,A	A,A	A,A	A,A	A,A	A,A	A,A	A,A	A,A	A,A	A,A	A,A	A,A	A,A	A,A	A,A	A,A	A,A	A,A	A,A	A,A	A,A	A,A	A,A
2	19398276	C	A	C,C	C,C	C,C	C,C	C,C	C,C	C,C	C,C	C,C	C,C	C,C	C,C	A,A	A,A	C,C	C,C	C,C	C,C	C,C	C,C	C,C	C,C	A,A	C,C	C,C	C,C	C,C	C,C	C,C	C,C	C,C	C,C	C,C	C,C	C,C	A,A	C,C	C,C	C,A	C,A	C,C	C,C	C,C	C,C	C,C	C,C
2	19422962	C	T	C,C	C,C	C,C	C,C	C,C	C,C	C,C	C,C	C,C	C,C	C,C	C,C	C,C	C,C	C,C	C,C	T,T	T,T	C,C	C,C	C,C	C,C	C,C	C,C	C,C	C,C	C,C	C,C	C,C	C,C	C,C	C,C	C,C	C,C	C,C	C,C	C,C	C,C	C,C	C,C	C,C	C,C	C,C	C,C	C,C	C,C
2	19425450	G	A	G,G	G,G	G,G	G,G	G,G	G,G	G,G	G,G	G,G	G,G	G,G	G,G	G,G	G,G	G,G	G,G	G,G	G,G	G,G	G,G	G,G	G,G	G,G	A,A	A,A	A,A	G,G	G,G	G,G	G,G	G,G	G,G	G,G	G,G	G,G	G,G	G,G	A,A	G,G	G,G	G,G	G,G	G,G	G,G	G,G	G,G
2	19436836	A	G	A,A	G,G	A,A	A,A	A,A	A,A	G,G	G,G	A,A	A,A	A,A	A,A	A,A	A,A	A,A	A,A	A,A	A,A	A,A	A,A	A,A	A,A	A,A	A,A	A,A	A,A	A,A	G,G	A,A	A,A	G,G	G,G	A,A	A,G	A,A	A,A	A,A	A,A	A,A	A,A	G,G	A,A	G,G	G,G	A,A	A,A
2	19445113	A	T	A,A	T,T	A,A	T,T	A,A	T,T	T,T	T,T	A,A	T,T	A,A	A,A	A,T	T,T	T,T	T,T	A,A	T,T	A,A	A,A	A,A	A,A	A,A	A,A	A,A	A,A	T,T	T,T	A,A	A,A	T,T	T,T	T,T	A,T	T,T	T,T	T,T	A,A	A,T	A,T	T,T	T,T	T,T	T,T	A,A	A,A
2	19466407	C	G	C,C	C,C	C,C	C,C	C,C	C,C	C,C	C,C	C,C	C,C	C,C	C,C	C,C	C,C	C,C	C,C	C,C	C,C	C,C	C,C	C,C	C,C	C,C	C,C	C,C	C,C	C,C	C,C	C,C	C,C	C,C	C,C	C,C	C,C	C,C	C,C	C,C	C,C	C,C	C,C	C,C	C,C	C,C	C,C	C,C	C,C
2	19489158	C	T	C,C	C,C	C,C	C,C	C,C	C,C	C,C	C,C	C,C	C,C	C,C	C,C	C,C	T,T	C,C	T,T	C,C	T,T	C,C	C,C	C,C	C,C	C,C	C,C	C,C	C,C	C,C	C,C	C,C	C,C	C,C	C,C	T,T	C,C	T,T	C,C	C,C	C,C	C,C	C,C	C,C	T,T	C,C	C,C	C,C	C,C
2	19493612	C	A	C,C	C,C	A,A	C,C	C,C	C,C	C,C	C,C	A,A	C,C	C,C	C,C	C,C	C,C	C,C	C,C	C,C	C,C	C,C	C,C	C,C	A,A	C,C	C,C	C,C	A,A	C,C	C,C	A,A	C,C	C,C	C,C	C,C	C,C	C,C	C,C	C,C	C,C	C,A	C,C	C,C	C,C	C,C	C,C	C,C	C,C
2	19501712	C	A	C,C	C,C	C,C	C,C	C,C	C,C	C,C	C,C	C,C	C,C	C,C	C,C	C,C	A,A	C,C	A,A	C,C	A,A	C,C	C,C	C,C	C,C	C,C	C,C	C,C	C,C	C,C	C,C	C,C	C,C	C,C	C,C	A,A	C,C	A,A	C,C	C,C	C,C	C,C	C,C	C,C	A,A	C,C	C,C	C,C	C,C
2	19524286	G	A	A,A	G,G	G,G	G,A	G,G	A,A	G,A	A,A	G,G	A,A	G,G	G,G	G,A	G,G	A,A	G,G	G,G	G,G	G,G	A,A	G,G	G,G	G,G	A,A	A,A	A,A	A,A	G,G	G,G	G,G	G,G	G,G	G,G	G,G	G,G	G,A	G,A	A,A	A,A	G,G	G,G	G,G	G,G	G,G	G,G	G,G
2	19524932	T	A	T,T	T,T	T,T	T,T	T,T	T,T	T,T	T,T	T,A	T,T	T,T	T,T	T,T	T,T	T,T	T,T	T,T	T,T	T,T	T,T	T,T	T,T	T,T	T,T	T,T	T,T	T,T	T,T	T,T	T,T	T,T	T,T	T,T	T,T	T,T	T,T	T,T	T,T	T,T	T,T	T,T	T,T	T,T	T,T	T,T	T,T
2	19546163	T	C	T,T	T,T	T,T	T,T	C,C	T,C	T,T	T,T	T,T	T,T	C,C	T,T	T,C	T,T	T,T	T,T	T,T	T,T	T,T	T,T	T,T	T,T	T,C	T,T	T,T	T,T	C,C	T,T	T,T	C,C	T,T	T,T	T,T	T,C	T,T	T,C	T,C	T,T	T,C	T,C	T,T	T,T	T,T	T,T	T,T	T,T
2	19560773	T	C	T,T	T,T	C,C	T,T	C,C	T,T	T,C	T,T	C,C	T,T	C,C	T,T	T,T	T,C	T,T	T,C	T,T	C,C	C,C	T,T	T,T	C,C	T,T	C,C	C,C	C,C	T,T	T,T	C,C	T,C	T,T	T,T	C,C	T,C	C,C	T,T	T,T	T,T	T,C	T,C	T,T	C,C	T,T	T,T	T,T	C,C
2	19572284	G	T	G,G	G,G	G,G	G,G	G,G	G,G	G,G	G,G	G,G	G,G	G,G	G,G	G,T	G,G	G,G	G,G	G,G	G,G	G,G	G,G	G,G	G,G	G,T	G,G	G,G	G,G	G,G	G,G	G,G	G,G	G,G	G,G	G,G	G,G	G,G	G,T	G,G	G,G	G,T	G,G	G,T	G,G	G,G	G,G	G,G	G,G
2	19577763	A	G	A,A	A,A	A,A	A,A	A,A	A,A	A,A	A,A	A,A	A,A	A,A	A,A	A,A	A,A	A,A	A,A	A,A	A,A	A,A	A,A	A,A	A,A	A,A	A,A	A,A	A,A	A,A	A,A	A,A	A,A	A,G	A,A	A,A	A,A	A,A	A,A	A,A	A,A	A,A	A,A	A,A	A,A	A,A	A,A	A,A	A,A
2	19604713	G	C	G,G	G,G	G,G	G,G	G,G	G,G	G,G	G,G	G,G	G,G	G,G	G,G	G,G	G,G	G,G	G,G	G,G	G,G	G,G	G,G	G,G	G,G	G,G	G,G	G,G	G,G	G,G	G,G	G,G	G,G	G,G	G,G	G,G	G,G	G,G	G,G	G,G	G,G	G,G	G,G	G,G	G,G	G,G	G,G	G,G	G,G
2	19611274	T	C	T,T	T,T	T,T	T,T	T,T	T,C	T,T	T,T	T,T	T,T	T,T	T,T	T,T	T,T	T,T	T,T	T,T	T,T	T,T	T,T	T,T	T,T	T,T	T,T	T,T	T,T	T,T	T,T	T,T	T,T	T,T	T,T	T,T	T,T	T,T	T,T	T,T	T,T	T,T	T,T	T,T	T,T	T,T	T,T	T,T	T,T
2	19616977	T	G	T,T	T,T	T,T	T,T	T,T	T,T	T,T	T,T	T,T	T,T	T,T	T,T	T,T	T,T	T,T	T,T	T,T	T,T	T,T	T,T	T,T	T,T	T,T	T,T	T,T	T,T	G,G	T,T	T,T	T,T	T,T	T,T	T,T	T,T	T,T	T,T	T,T	T,T	T,T	T,T	T,T	T,T	T,T	T,T	T,T	T,T
2	19617042	C	T	C,C	C,C	C,C	C,C	C,C	C,C	C,C	C,C	C,C	C,C	C,C	C,C	C,C	C,T	C,C	C,C	C,C	C,C	C,C	C,C	C,C	C,C	C,C	C,C	C,C	C,C	C,C	C,C	C,C	C,C	C,C	C,C	C,C	C,T	C,C	C,C	C,C	C,C	C,T	C,C	C,C	C,C	C,C	C,C	C,C	C,C
2	19624410	C	G	G,G	G,G	C,C	C,C	G,G	G,G	G,G	G,G	C,C	C,C	G,G	G,G	C,C	C,C	C,C	C,C	C,C	C,C	C,C	G,G	G,G	C,C	C,C	C,C	C,C	C,C	C,C	G,G	C,C	G,G	G,G	G,G	C,C	G,G	C,C	C,C	C,C	G,G	C,C	G,G	G,G	C,C	G,G	G,G	G,G	G,G
2	19692773	T	A	T,T	T,T	T,T	T,T	T,T	T,T	T,T	T,T	T,T	T,T	T,T	T,T	T,T	T,T	T,T	T,T	T,T	T,T	T,T	T,T	T,T	T,T	T,T	T,T	T,T	T,T	T,T	T,T	T,T	T,T	T,T	T,T	T,T	T,T	T,T	T,T	T,T	T,T	T,T	T,T	T,T	T,T	T,T	T,T	T,T	T,T
3	5803	A	T	A,A	A,A	A,A	A,A	A,A	A,A	A,A	A,A	A,A	A,A	A,A	A,A	T,T	A,A	A,A	A,A	A,A	A,A	A,A	A,A	A,A	A,A	T,T	A,A	A,A	A,A	A,A	A,A	A,A	A,A	A,A	A,A	A,A	A,A	A,A	T,T	A,A	A,A	A,T	A,A	A,A	A,A	A,A	A,A	A,A	A,A
3	11967	C	T	C,C	C,C	C,C	C,C	C,C	C,C	C,C	C,C	C,C	C,C	C,C	C,C	C,T	C,C	C,C	C,C	C,T	C,C	C,C	C,C	C,C	C,C	T,T	C,C	C,C	C,C	C,C	C,C	C,C	C,C	C,C	C,C	C,C	C,C	C,C	T,T	C,C	C,C	C,T	C,C	C,C	C,C	C,C	C,C	C,C	C,C
3	20335	T	A	T,T	T,T	T,T	T,T	T,T	T,T	T,T	T,T	T,T	T,T	T,T	T,A	A,A	T,T	T,T	T,T	T,T	T,T	T,T	T,T	T,T	T,T	A,A	T,T	T,T	T,T	T,T	T,T	T,A	T,T	T,T	T,T	T,T	T,T	T,T	A,A	A,A	T,T	T,A	T,T	T,T	T,T	T,T	T,T	T,T	T,T
3	79480	G	A	A,A	G,G	G,G	G,G	G,A	G,G	G,G	G,G	G,A	G,G	G,G	A,A	G,G	G,G	G,G	A,A	G,G	A,A	A,A	A,A	A,A	A,A	G,G	A,A	A,A	A,A	A,A	G,G	A,A	G,G	G,G	G,G	A,A	G,G	A,A	G,G	A,A	G,A	G,A	G,G	G,G	G,G	G,A	G,G	G,G	A,A
3	97067	C	G	C,C	C,C	G,G	C,C	C,C	C,C	C,C	C,C	C,C	C,C	C,C	C,C	C,C	C,C	C,C	C,C	C,C	C,C	C,C	C,C	G,G	C,C	C,C	C,C	C,C	C,C	C,C	C,C	C,C	C,C	C,C	C,C	C,C	C,C	C,C	C,C	C,C	C,C	C,C	C,C	C,C	C,C	C,C	C,C	G,G	C,C
3	97396	G	A	A,A	G,G	G,G	G,G	G,G	G,G	G,G	G,G	A,A	G,G	G,G	A,A	G,G	G,G	G,G	A,A	G,G	A,A	A,A	A,A	G,G	G,G	G,G	A,A	A,A	A,A	G,G	G,G	A,A	G,G	G,G	G,G	A,A	G,G	A,A	G,G	G,G	A,A	G,G	G,G	G,G	G,G	G,G	G,G	G,G	G,G
3	107442	G	A	G,G	G,G	G,G	G,G	G,G	G,G	G,G	G,A	G,G	G,G	G,G	G,G	A,A	G,G	G,G	G,G	G,G	G,G	G,G	G,G	G,G	G,G	A,A	G,G	G,G	G,G	G,G	G,G	G,G	G,G	G,G	G,G	G,G	G,G	G,G	A,A	G,G	G,G	G,A	G,G	G,G	G,G	G,G	G,G	G,G	G,G
3	123462	C	T	T,T	C,C	C,C	C,C	C,C	C,C	C,C	C,C	C,C	C,C	C,C	C,C	C,C	C,C	C,C	C,C	C,C	T,T	T,T	T,T	C,C	T,T	C,C	T,T	T,T	T,T	C,C	C,C	C,C	C,C	C,C	C,C	T,T	C,C	C,C	C,C	T,T	T,T	C,C	C,C	C,T	C,C	C,C	C,C	C,C	C,C
3	140793	C	A	C,C	A,A	C,C	C,C	C,C	A,A	A,A	A,A	C,C	A,A	A,A	C,C	C,C	C,C	C,C	C,C	A,A	C,C	C,C	C,C	C,C	C,C	C,C	C,C	C,C	C,C	C,C	C,C	C,C	C,C	C,C	C,C	C,C	C,C	C,C	C,C	C,C	C,C	C,C	C,C	C,C	C,C	A,A	A,A	C,C	A,A
3	185833	C	G	C,C	C,C	C,C	G,G	G,G	C,C	C,C	C,C	C,C	C,C	C,C	C,C	G,G	C,C	G,G	C,C	C,C	G,G	C,C	C,C	C,C	C,C	G,G	C,C	C,C	C,C	C,G	C,C	C,C	G,G	C,C	C,C	G,G	C,G	C,C	G,G	G,G	C,C	C,G	G,G	C,C	C,C	C,C	C,C	C,C	C,C
3	217730	A	G	A,A	A,A	A,G	A,A	A,A	A,A	A,A	A,A	G,G	A,A	A,A	A,A	A,A	A,G	A,A	G,G	A,A	A,A	G,G	A,A	A,A	A,A	A,A	A,A	A,A	A,A	A,A	A,A	G,G	A,A	A,A	A,A	A,A	A,A	G,G	A,A	A,A	A,A	A,G	A,A	A,A	A,A	A,A	A,A	A,A	A,A
3	258825	A	G	A,A	G,G	A,A	A,A	A,A	G,G	G,G	G,G	A,A	G,G	G,G	A,A	A,A	A,G	A,A	A,A	G,G	A,A	A,A	A,A	A,A	A,A	A,A	A,A	A,A	G,G	A,A	A,A	A,A	A,A	A,A	A,G	A,A	A,A	A,A	A,G	G,G	G,G	A,A	A,A	A,A	A,A	A,G	G,G	A,A	A,A
3	281889	A	G	A,A	A,A	A,A	A,A	A,A	A,A	A,A	A,A	G,G	A,A	A,A	A,A	A,A	A,G	A,A	A,A	A,A	A,A	G,G	A,A	A,A	A,A	A,A	A,A	A,A	A,A	A,A	A,A	G,G	A,G	A,A	A,A	A,A	A,A	G,G	A,A	A,A	A,A	A,G	A,A	A,A	A,A	A,A	A,A	A,G	G,G
3	286851	C	G	C,C	C,C	C,C	C,C	C,C	C,C	C,C	C,C	G,G	C,C	C,C	C,C	C,C	G,G	C,C	G,G	C,C	C,C	G,G	C,C	C,C	G,G	C,C	C,C	C,C	G,G	C,C	G,G	G,G	C,C	G,G	G,G	C,C	C,G	G,G	C,C	G,G	G,G	C,G	C,C	G,G	G,G	C,C	C,C	C,C	G,G
3	347710	C	G	C,C	C,C	C,C	C,C	C,C	C,C	C,C	C,C	C,C	C,C	C,C	C,C	C,C	G,G	C,C	C,C	C,C	C,C	C,C	C,C	C,C	C,C	C,C	C,C	C,C	C,C	C,C	G,G	C,C	C,C	G,G	G,G	C,C	C,G	C,C	C,C	C,C	C,C	C,C	C,C	G,G	G,G	C,C	C,C	C,C	C,C
3	359256	C	A	C,C	C,C	C,C	C,C	C,C	C,C	C,C	C,C	C,C	C,C	C,C	C,C	C,C	C,C	C,C	C,C	C,C	C,C	C,C	C,C	C,C	C,C	C,C	C,C	C,C	C,C	A,A	C,C	C,C	C,C	C,C	C,C	C,C	C,C	C,C	C,C	C,C	C,C	C,C	C,C	C,C	C,C	C,C	C,C	C,C	C,C
3	366988	T	A	T,T	T,T	T,T	T,T	T,T	T,T	T,T	T,T	T,T	T,T	T,T	T,T	T,T	T,T	T,T	T,T	T,T	T,T	T,T	T,T	T,T	T,T	T,T	T,T	T,T	T,T	A,A	T,T	T,T	T,T	T,T	T,T	T,T	T,T	T,T	T,T	T,T	T,T	T,T	T,T	T,T	T,T	T,T	T,T	T,T	T,T
3	381359	A	G	A,A	A,A	A,A	A,A	A,A	A,A	A,A	A,A	A,A	A,A	A,A	A,A	A,A	A,A	A,A	A,A	A,A	A,A	G,G	A,A	A,A	A,A	A,A	A,A	A,A	A,A	A,A	A,A	A,A	A,A	A,A	A,A	A,A	A,A	A,A	A,A	A,A	A,A	A,A	A,A	A,A	A,A	A,A	A,A	A,A	A,A
3	397679	T	A	A,A	T,T	T,T	T,T	T,T	T,T	T,T	T,T	T,T	T,T	T,T	T,T	T,T	A,A	T,T	T,T	T,T	T,T	T,T	A,A	T,T	A,A	A,A	A,A	A,A	A,A	T,T	A,A	T,T	T,T	A,A	A,A	T,T	T,A	T,T	T,T	A,A	A,A	T,T	T,T	A,A	T,A	T,T	T,T	T,T	T,T
3	397818	C	A	C,C	C,C	C,C	C,C	C,C	C,C	C,C	C,C	C,C	C,C	C,C	A,A	C,C	C,C	C,C	C,C	C,C	C,C	C,C	C,C	C,C	C,C	C,C	C,C	C,C	C,C	C,C	C,C	C,C	C,C	C,C	C,C	C,C	C,C	A,A	C,C	C,C	C,C	C,C	C,C	C,C	C,C	C,C	C,C	C,C	C,C
3	398772	C	T	C,C	T,T	C,C	T,T	T,T	T,T	T,T	T,T	C,T	T,T	T,T	C,C	C,C	C,C	T,T	C,C	T,T	T,T	T,T	C,C	C,C	C,C	C,C	C,C	C,C	C,C	T,T	C,C	T,T	T,T	C,C	C,C	T,T	C,T	C,C	C,C	C,C	C,C	C,C	T,T	C,C	C,C	T,T	C,T	C,C	C,C
3	405123	G	T	G,G	G,G	G,G	G,G	G,G	G,G	G,G	G,G	G,G	G,G	G,G	G,T	G,G	T,T	G,G	G,G	G,G	G,G	G,G	G,G	G,G	G,G	G,G	G,G	G,G	G,G	G,G	T,T	G,G	G,G	T,T	T,T	G,G	G,T	T,T	G,G	G,G	G,G	G,G	G,G	T,T	T,T	G,G	G,G	G,G	G,G
3	409014	A	G	A,A	A,A	A,A	G,G	G,G	A,A	A,A	A,A	A,A	A,A	A,A	A,A	A,A	A,A	G,G	A,A	A,A	A,A	A,A	A,A	A,A	A,A	A,A	A,A	A,A	A,A	A,A	A,A	A,A	G,G	G,G	G,G	A,A	G,G	G,G	A,A	A,A	A,A	A,A	G,G	G,G	G,G	A,A	A,A	A,A	A,A
3	437236	G	A	G,G	G,G	G,G	G,G	G,G	G,G	G,G	G,G	G,G	G,G	G,G	A,A	G,G	G,G	G,G	G,G	G,G	G,G	G,G	G,G	G,G	G,G	G,G	G,G	G,G	G,G	G,G	G,G	G,G	G,G	G,G	G,G	G,G	G,G	A,A	G,G	G,G	G,G	G,G	G,G	G,G	G,G	G,G	G,G	G,G	G,G
3	437301	C	G	C,C	C,C	C,C	C,C	C,C	C,C	C,C	C,C	C,C	C,C	C,C	G,G	C,C	C,C	C,C	C,C	C,C	C,C	C,C	C,C	C,C	C,C	C,C	C,C	C,C	C,C	C,C	C,C	C,C	C,C	C,C	C,C	C,C	C,C	G,G	C,C	C,C	C,C	C,C	C,C	C,C	C,C	C,C	C,C	C,C	C,C
3	506800	A	G	A,A	A,A	A,A	G,G	G,G	A,A	A,A	A,A	A,A	A,A	A,A	G,G	A,A	A,A	G,G	A,A	A,A	A,A	A,A	A,A	A,A	A,A	A,A	A,A	A,A	A,A	A,A	A,A	A,A	G,G	A,A	A,A	A,A	A,G	A,A	A,A	A,A	G,G	A,A	G,G	A,A	A,A	A,A	A,A	A,A	A,A
3	544636	C	T	C,C	C,C	T,T	C,C	C,C	C,C	C,C	C,C	C,C	C,C	C,C	C,C	C,C	T,T	C,C	C,C	C,C	C,C	C,C	C,C	T,T	T,T	C,C	C,C	C,C	C,C	C,C	T,T	C,C	C,C	T,T	T,T	C,C	C,T	T,T	C,C	C,C	C,C	C,C	C,C	T,T	T,T	C,C	C,C	T,T	T,T
3	593993	A	G	A,A	A,A	A,A	G,G	G,G	A,A	A,A	A,A	A,A	A,A	A,A	A,A	G,G	G,G	G,G	G,G	A,A	A,A	A,A	A,A	A,A	A,A	G,G	A,A	A,A	A,A	A,A	G,G	A,A	G,G	G,G	G,G	A,A	G,G	G,G	G,G	G,G	G,G	G,G	G,G	G,G	G,G	A,A	A,A	A,A	A,A
3	594638	T	G	G,G	G,G	T,T	G,G	G,G	G,G	G,G	G,G	G,G	G,G	G,G	G,G	G,G	G,G	G,G	G,G	G,G	G,G	T,G	T,G	T,T	G,G	G,G	G,G	G,G	G,G	G,G	G,G	T,G	G,G	G,G	G,G	G,G	G,G	G,G	G,G	G,G	G,G	G,G	G,G	G,G	G,G	G,G	G,G	T,T	T,G
3	609981	A	T	A,A	A,A	T,T	A,A	A,A	A,A	A,A	A,A	A,A	A,A	A,A	A,A	A,A	A,A	A,A	A,A	A,A	A,A	A,A	A,A	T,T	T,T	T,T	A,A	A,A	A,A	A,A	A,A	A,A	A,A	A,A	A,A	A,A	A,A	A,A	A,A	A,A	A,A	A,A	A,A	A,A	A,A	A,A	A,A	T,T	A,A
3	629381	G	A	G,G	G,G	G,G	G,G	G,G	G,G	G,G	G,G	G,G	G,G	G,G	G,G	G,G	G,G	G,G	G,G	G,G	G,G	G,G	G,G	G,G	G,G	G,G	G,G	G,G	G,G	A,A	G,G	G,G	G,G	G,G	G,G	G,G	G,G	G,G	G,G	G,G	G,G	G,G	G,G	G,G	G,G	G,G	G,G	G,G	G,G
3	646345	T	C	T,T	T,T	T,T	T,T	T,T	T,T	T,T	T,T	T,T	T,T	T,T	T,T	T,T	T,T	T,T	C,C	T,T	T,T	T,T	T,T	T,T	T,T	T,C	T,T	T,T	T,T	T,T	T,T	T,T	T,T	T,T	T,T	T,T	T,T	T,T	T,T	T,T	T,T	T,T	T,T	T,T	T,T	T,T	T,T	T,T	C,C
3	674591	T	C	T,T	T,T	T,T	T,T	T,T	T,T	T,T	T,T	T,T	T,T	T,T	T,T	C,C	T,T	T,T	T,T	T,T	T,T	T,T	T,T	T,T	T,T	C,C	T,T	T,T	T,T	T,T	T,T	T,T	T,T	T,T	T,T	T,T	T,T	T,T	C,C	C,C	T,T	T,C	T,T	T,T	T,T	T,T	T,T	T,T	T,T
3	682573	C	T	C,C	C,C	C,C	C,C	C,C	C,C	C,C	C,C	T,T	C,C	C,C	C,C	C,C	C,C	C,C	C,C	C,C	T,T	C,C	C,C	C,C	C,C	C,C	C,C	C,C	C,C	C,C	C,C	T,T	C,C	C,C	C,C	T,T	C,C	C,C	C,C	C,C	C,C	C,C	C,C	C,C	C,C	C,C	C,C	C,C	C,C
3	688729	T	G	T,T	T,T	T,T	T,T	T,T	T,T	T,T	T,T	T,T	T,T	T,T	T,T	T,T	T,T	T,T	T,T	T,T	T,T	G,G	T,T	T,T	T,T	T,T	T,T	T,T	T,T	T,T	T,T	T,T	T,T	T,T	T,T	T,T	T,T	T,T	T,T	T,T	T,T	T,T	T,T	T,T	T,T	T,T	T,T	T,T	T,T
3	701724	C	G	T,T	G,G	C,C	C,C	C,C	G,G	G,G	G,G	C,C	G,G	G,G	C,C	C,C	C,C	C,C	C,C	G,G	G,G	C,C	C,C	C,C	C,C	C,C	C,C	C,C	C,C	C,C	C,C	C,C	C,C	C,C	C,C	C,C	C,C	C,C	C,C	C,C	C,C	C,C	C,C	C,C	C,C	G,G	G,G	C,C	C,C
3	750816	G	A	A,A	A,A	G,G	G,G	G,G	G,G	G,G	G,G	G,G	G,G	G,G	G,G	G,G	G,G	G,G	A,A	A,A	A,A	A,A	A,A	G,G	A,A	G,G	G,G	G,G	A,A	G,G	G,G	G,G	G,G	G,G	G,G	A,A	G,G	A,A	G,G	G,G	A,A	G,G	G,G	G,G	G,G	G,G	G,G	G,G	A,A
3	778994	C	A	C,C	C,C	C,C	C,C	C,C	C,C	C,C	C,C	C,C	C,C	C,C	C,C	A,A	C,C	C,C	C,C	C,C	C,C	C,C	C,C	C,C	A,A	A,A	C,C	C,C	A,A	C,C	C,C	C,C	C,C	C,C	C,C	C,C	C,C	A,A	A,A	A,A	A,A	C,A	C,C	C,C	C,C	C,C	C,C	C,C	C,C
3	783109	T	G	T,T	T,T	T,T	T,T	T,T	T,T	T,T	T,T	T,T	T,T	T,T	T,T	T,T	T,T	T,T	T,T	T,T	T,T	T,T	T,T	T,T	G,G	T,T	T,T	T,T	T,G	T,T	T,T	T,T	T,T	T,T	T,T	T,T	T,T	G,G	T,T	T,T	T,T	T,T	T,T	T,T	T,T	T,T	T,T	T,T	T,T
3	791383	A	G	A,A	G,G	G,G	A,A	A,A	G,G	G,G	G,G	G,G	G,G	G,G	A,A	A,A	G,G	A,A	A,A	G,G	A,A	A,G	A,A	G,G	G,G	G,G	A,G	A,G	A,G	A,A	G,G	G,G	A,A	G,G	G,G	A,A	A,G	A,G	A,G	A,G	A,G	G,G	A,A	G,G	G,G	G,G	G,G	G,G	A,A
3	797147	G	A	A,A	A,A	G,G	A,A	A,A	A,A	A,A	A,A	G,G	A,A	A,A	A,A	G,G	G,G	A,A	A,A	A,A	A,A	G,A	A,A	G,G	A,A	G,G	A,A	A,A	A,A	A,A	G,G	G,G	A,A	G,G	G,G	A,A	G,A	A,A	G,G	G,G	G,A	G,G	A,A	G,G	G,G	A,A	A,A	G,G	A,A
3	797939	G	A	G,G	G,G	A,A	G,G	G,G	G,G	G,G	G,G	A,A	G,G	G,G	G,G	G,G	A,A	G,G	G,G	G,G	G,G	G,G	G,G	A,A	G,G	G,G	G,G	G,G	G,G	G,G	A,A	A,A	G,G	A,A	A,A	G,G	A,A	G,G	G,G	G,G	G,G	G,G	G,G	A,A	A,A	G,G	G,G	A,A	A,A
3	798004	G	A	G,G	G,G	G,G	G,G	G,G	G,G	G,G	G,G	G,G	G,G	G,G	G,G	A,A	G,G	G,G	G,G	G,G	G,G	G,G	G,G	G,G	G,G	A,A	G,G	G,G	G,G	G,G	G,G	G,G	G,G	G,G	G,G	G,G	G,G	G,G	A,A	G,G	G,G	G,A	G,G	G,G	G,G	G,G	G,G	G,G	G,G
3	813113	G	C	G,G	C,C	G,G	G,G	G,G	C,C	C,C	C,C	G,G	C,C	G,C	G,G	G,G	G,G	G,G	G,G	C,C	G,G	G,G	G,G	G,G	G,G	G,G	G,G	G,G	G,G	G,G	G,G	G,G	G,G	G,G	G,G	G,G	G,G	G,G	G,G	G,G	G,G	G,G	G,G	G,G	G,G	C,C	C,C	G,G	G,G
3	923880	T	A	T,T	T,A	T,T	A,A	A,A	T,T	T,T	T,T	T,T	T,T	T,T	T,T	T,T	T,T	A,A	A,A	T,T	T,T	A,A	T,T	T,T	T,T	T,T	T,T	T,T	T,T	A,A	T,T	T,T	A,A	T,T	T,T	T,T	T,A	T,T	T,T	T,T	T,T	T,A	A,A	T,T	T,T	T,T	T,T	T,T	T,T
3	964506	T	G	T,T	T,T	T,T	G,G	G,G	T,T	T,T	T,T	T,T	T,T	T,T	T,G	G,G	T,T	G,G	T,T	T,T	T,T	T,T	T,T	T,T	T,T	G,G	G,G	G,G	T,T	T,T	T,T	T,T	G,G	T,T	T,T	T,T	T,G	T,T	G,G	G,G	T,T	G,G	G,G	T,T	T,T	T,T	T,T	T,T	T,T
3	964913	C	T	C,C	T,T	T,T	C,C	C,C	T,T	T,T	T,T	T,T	T,T	T,T	C,C	C,C	C,C	C,C	C,C	T,T	C,C	C,C	C,C	T,T	T,T	C,C	C,C	C,C	C,C	C,C	C,C	T,T	C,C	C,C	C,C	C,C	C,C	C,C	C,C	C,C	C,C	C,C	C,C	C,C	C,C	T,T	T,T	T,T	T,T
3	970560	G	A	G,G	G,G	G,G	G,G	G,G	G,G	G,G	G,G	G,G	G,G	G,G	G,G	G,G	G,G	G,G	G,A	G,G	G,G	G,G	G,G	G,G	G,G	G,G	G,G	G,G	G,G	G,G	G,G	G,G	G,G	G,G	G,G	G,G	G,G	G,G	G,G	G,G	G,G	G,G	G,G	G,G	G,G	G,G	G,G	G,G	G,G
3	1035439	C	G	C,C	G,G	C,C	C,C	C,C	G,G	G,G	C,G	C,C	G,G	G,G	C,C	C,C	C,C	C,C	C,C	G,G	C,C	C,C	C,C	C,C	C,C	C,C	C,C	C,C	C,C	C,C	C,C	C,C	C,C	C,C	C,C	C,C	C,C	C,C	C,C	C,C	C,C	C,C	C,C	C,C	C,C	G,G	G,G	C,C	C,C
3	1069872	G	T	G,G	G,G	T,T	G,G	G,G	G,G	G,G	G,G	T,T	G,G	G,G	G,G	G,G	G,G	G,G	G,G	G,G	G,G	T,T	G,G	T,T	G,G	G,G	G,G	G,G	G,G	G,G	G,G	T,T	G,G	G,G	G,G	G,G	G,G	T,T	G,G	G,G	G,G	G,G	G,G	G,G	G,G	G,G	G,G	T,T	G,G
3	1075702	C	T	C,C	T,T	C,C	C,C	C,C	T,T	T,T	T,T	C,C	T,T	T,T	C,C	C,C	C,C	C,C	C,C	T,T	C,C	C,C	C,C	C,C	C,C	C,C	C,C	C,C	C,C	C,C	C,C	C,C	C,C	C,C	C,C	C,C	C,C	C,C	C,C	C,C	C,C	C,C	C,C	C,C	C,C	T,T	T,T	C,C	C,C
3	1081698	C	G	C,C	C,C	C,C	C,C	C,C	C,C	C,C	C,C	C,C	C,C	C,C	C,C	C,C	G,G	C,C	C,C	C,C	G,G	C,C	C,C	C,C	C,C	C,C	G,G	G,G	C,C	C,C	G,G	C,C	C,C	G,G	G,G	G,G	C,G	C,C	C,C	C,C	G,G	C,C	C,C	G,G	G,G	C,C	C,C	C,C	C,C
3	1099786	T	C	T,T	C,C	T,T	T,T	T,T	C,C	C,C	C,C	T,T	C,C	T,C	T,T	T,C	T,T	T,T	T,T	C,C	T,T	T,T	T,T	T,T	T,T	T,T	T,T	T,T	T,T	T,T	T,T	T,T	T,T	T,T	T,T	T,T	T,C	T,T	T,T	T,T	T,T	T,C	T,T	T,T	T,T	C,C	C,C	T,C	T,T
3	1109727	C	T	C,C	C,C	T,T	C,C	C,C	C,C	C,C	C,C	T,T	C,C	C,C	C,C	C,C	C,C	C,C	C,C	C,C	C,C	C,C	C,C	T,T	T,T	C,C	C,C	C,C	C,C	C,C	C,C	T,T	C,C	C,C	C,C	C,C	C,C	T,T	C,C	C,C	C,C	C,C	C,C	C,C	C,C	C,C	C,C	T,T	C,C
3	1160210	T	C	T,T	T,T	T,T	T,T	T,T	T,T	T,T	T,T	T,T	T,T	T,T	T,T	T,T	T,T	T,C	T,T	T,T	T,T	T,T	T,T	T,T	T,T	T,T	T,T	T,T	T,T	T,T	T,T	T,T	T,T	T,T	T,T	T,T	T,T	T,T	T,T	T,T	T,T	T,T	T,T	T,T	T,T	T,T	T,T	T,T	C,C
3	1160275	T	G	T,T	G,G	G,G	T,T	T,T	G,G	G,G	G,G	G,G	G,G	G,G	G,G	T,T	T,T	T,T	G,G	G,G	G,G	T,T	T,T	G,G	G,G	G,G	T,T	T,T	T,T	G,G	T,T	G,G	T,T	T,T	T,T	G,G	T,T	G,G	T,T	T,T	T,T	T,T	T,T	T,T	T,T	G,G	G,G	G,G	G,G
3	1162928	T	A	T,T	T,T	T,T	T,T	T,T	T,T	T,T	T,T	T,T	T,T	T,T	A,A	T,T	T,T	T,T	A,A	T,T	T,T	T,T	T,T	T,T	T,T	T,T	T,T	T,T	T,T	A,A	T,T	T,T	T,T	T,T	T,T	T,T	T,T	T,T	T,T	T,T	T,T	T,A	T,T	T,T	T,T	T,T	T,T	T,T	T,A
3	1259313	T	C	T,T	C,C	T,T	T,T	T,T	C,C	C,C	C,C	T,T	C,C	C,C	T,C	T,T	C,C	T,T	C,C	C,C	T,T	T,T	T,T	T,T	T,T	T,T	T,T	T,T	T,T	C,C	C,C	T,T	T,T	C,C	C,C	T,T	T,C	T,T	T,T	T,T	T,T	T,T	T,T	C,C	C,C	C,C	C,C	T,T	T,T
3	1280487	G	A	G,G	G,G	G,G	G,G	G,G	G,G	G,G	G,G	G,G	G,G	G,G	G,G	G,G	G,G	G,G	G,G	G,G	G,G	G,G	G,G	G,G	G,G	G,G	G,G	G,G	G,G	G,G	G,G	G,G	G,G	G,G	G,G	G,G	G,G	G,G	G,G	G,A	G,G	G,G	G,G	G,G	G,G	G,G	G,G	G,G	G,G
3	1286348	T	C	T,T	T,T	T,T	T,T	T,T	T,T	T,T	T,T	T,T	T,T	T,T	T,T	C,C	T,T	T,T	T,T	T,T	T,T	T,T	T,T	T,T	T,T	T,T	T,T	T,T	T,T	T,T	T,T	T,T	T,T	T,T	T,T	T,T	T,T	T,T	C,C	C,C	T,T	C,C	T,T	T,T	T,T	T,T	T,T	T,T	T,T
3	1314455	C	T	C,C	T,T	C,C	T,T	T,T	T,T	T,T	T,T	C,C	T,T	T,T	C,C	T,T	C,C	T,T	C,C	T,T	C,C	C,C	C,C	C,T	C,C	T,T	C,C	C,C	C,C	C,C	C,C	C,C	T,T	C,C	C,C	C,C	C,T	T,T	T,T	C,C	C,C	T,T	T,T	C,C	C,C	T,T	T,T	C,C	C,C
3	1350707	C	T	T,T	T,T	C,T	T,T	T,T	T,T	T,T	T,T	T,T	T,T	T,T	C,C	C,C	C,C	T,T	C,C	C,C	C,C	C,T	T,T	C,C	T,T	T,T	T,T	T,T	T,T	C,C	C,C	T,T	T,T	C,C	C,C	C,C	C,T	T,T	T,T	T,T	T,T	T,T	T,T	C,C	C,C	C,C	C,C	C,C	C,C
3	1350772	C	T	C,C	T,T	C,C	C,C	C,C	T,T	T,T	C,T	C,C	T,T	T,T	C,C	C,C	C,C	C,C	C,C	T,T	C,C	C,C	C,C	C,C	C,C	C,C	C,C	C,C	C,C	C,C	C,C	C,T	C,C	C,C	C,C	C,C	C,C	C,C	C,C	C,C	C,C	C,C	C,C	C,C	C,C	T,T	T,T	C,C	C,C
3	1399586	A	G	A,A	G,G	G,G	G,G	G,G	G,G	G,G	G,G	G,G	G,G	G,G	G,G	G,G	G,G	G,G	A,A	A,A	G,G	G,G	A,A	G,G	G,G	G,G	A,A	A,A	A,A	G,G	G,G	G,G	G,G	G,G	G,G	G,G	G,G	G,G	G,G	G,G	G,G	G,G	G,G	G,G	G,G	G,G	G,G	G,G	G,G
3	1404050	A	C	A,A	C,C	A,A	A,A	A,A	C,C	C,C	C,C	A,A	C,C	C,C	A,A	A,A	A,A	A,A	A,A	C,C	A,A	A,A	A,A	A,A	A,A	A,A	A,A	A,A	A,A	A,A	A,A	A,A	A,A	A,A	A,A	A,A	A,A	A,A	A,A	A,A	A,A	A,A	A,A	A,A	A,A	C,C	C,C	A,A	A,A
3	1421144	C	A	A,A	A,A	C,C	C,C	C,C	A,A	A,A	A,A	A,A	A,A	A,A	A,A	C,C	C,C	C,C	A,A	A,A	C,C	A,A	A,A	C,C	C,C	C,C	A,A	A,A	A,A	A,A	C,C	A,A	C,C	C,C	C,C	C,C	C,C	C,C	C,C	A,A	A,A	C,C	C,C	C,C	C,C	A,A	A,A	C,C	C,C
3	1432718	A	T	A,A	A,A	A,A	A,A	A,A	A,A	A,A	A,A	A,A	A,A	A,A	T,T	A,A	A,A	A,A	A,A	A,A	A,A	A,A	A,A	A,A	A,A	A,A	A,A	A,A	A,A	A,A	A,A	A,A	A,A	A,A	A,A	A,A	A,A	A,A	A,A	A,A	A,A	A,A	A,A	A,A	A,A	A,A	A,A	A,A	A,A
3	1485222	A	T	A,A	A,A	A,A	A,A	A,A	A,A	A,A	A,A	A,A	A,A	A,A	A,A	T,T	A,A	A,A	A,T	A,A	A,A	A,A	A,A	A,A	A,A	T,T	A,A	A,A	A,A	A,A	A,A	A,A	A,A	A,A	A,A	A,A	A,A	A,A	T,T	A,A	A,A	A,T	A,A	A,A	A,A	A,A	A,A	A,A	A,A
3	1522940	A	C	A,A	C,C	A,A	A,A	A,A	A,A	A,C	A,A	A,A	A,A	A,A	A,A	A,A	A,A	A,A	A,A	A,A	A,A	A,A	A,A	A,A	A,A	A,A	A,A	A,A	A,A	A,A	A,A	A,A	A,A	A,A	A,A	A,A	A,A	A,A	A,A	A,A	A,A	A,A	A,A	A,A	A,A	C,C	C,C	A,A	A,A
3	1527209	T	G	T,T	T,T	T,T	T,T	T,T	T,T	T,T	T,T	T,T	T,T	T,T	G,G	T,T	G,G	T,T	T,T	T,T	T,T	T,T	T,T	T,T	T,T	T,T	G,G	G,G	T,T	G,G	G,G	T,T	T,T	G,G	G,G	T,T	T,G	G,G	T,T	T,T	G,G	T,G	T,T	G,G	G,G	T,T	T,T	T,T	G,G
3	1542955	G	C	G,G	G,G	G,G	G,G	G,G	G,G	G,G	G,G	G,G	G,G	G,G	G,G	G,G	G,G	G,G	G,G	G,G	G,G	G,G	G,G	G,G	G,G	G,G	G,G	G,G	G,G	G,G	G,G	G,G	G,G	G,G	G,G	G,G	G,C	G,G	G,G	G,G	G,G	G,G	G,G	G,G	G,G	G,G	G,G	G,G	G,G
3	1546616	A	C	C,C	C,C	A,A	C,C	C,C	C,C	C,C	A,C	C,C	C,C	C,C	A,A	C,C	A,A	C,C	A,A	C,C	A,A	A,C	C,C	A,A	A,A	C,C	A,A	A,A	A,A	A,A	A,A	A,C	C,C	A,A	A,A	A,A	A,C	A,A	C,C	A,A	A,A	A,C	C,C	A,A	A,A	C,C	C,C	A,A	A,A
3	1546681	G	T	T,T	T,T	G,G	T,T	T,T	T,T	T,T	T,T	T,T	T,T	T,T	G,G	T,T	G,G	T,T	G,G	T,T	G,G	T,T	T,T	G,G	G,G	T,T	G,T	G,T	G,G	G,G	G,G	T,T	T,T	G,G	G,G	G,G	G,T	G,G	T,T	G,G	G,G	T,T	T,T	G,G	G,G	T,T	T,T	G,G	G,G
3	1575561	G	A	G,G	A,A	G,G	G,G	G,G	A,A	A,A	A,A	A,A	A,A	A,A	G,G	A,A	G,G	G,G	A,A	A,A	G,G	G,G	G,G	G,G	G,G	A,A	G,G	G,G	G,G	G,G	G,G	A,A	G,G	G,G	G,G	G,G	G,G	G,G	A,A	A,A	G,G	A,A	G,G	G,G	G,G	A,A	A,A	G,G	G,G
3	1623619	A	C	A,A	A,A	C,C	C,C	C,C	A,A	A,A	A,A	A,A	A,A	A,A	A,A	A,A	A,A	C,C	C,C	A,A	C,C	C,C	A,A	C,C	C,C	A,A	A,A	A,A	A,A	C,C	A,A	A,A	C,C	A,A	A,A	C,C	A,C	A,A	A,A	A,A	A,A	A,A	A,C	A,A	A,A	A,A	A,A	C,C	A,A
3	1631328	G	T	A,A	G,G	G,G	G,G	G,G	G,G	G,G	G,G	G,G	G,G	G,G	G,G	G,G	G,G	G,G	G,G	G,G	G,G	G,G	G,G	G,G	G,G	G,G	G,G	G,G	G,G	G,G	G,G	G,G	G,G	G,G	G,G	G,G	G,G	G,G	G,G	G,G	T,T	G,G	G,G	G,G	G,G	G,G	G,G	G,G	G,G
3	1754825	G	A	G,G	A,A	G,G	G,G	G,G	G,G	G,A	G,G	G,G	G,G	G,G	G,G	A,A	G,G	G,G	G,G	G,G	G,G	G,G	G,G	G,G	G,G	A,A	G,G	G,G	G,G	G,G	G,G	G,G	G,G	G,G	G,G	G,G	G,G	G,G	A,A	A,A	G,G	A,A	A,A	G,G	G,G	A,A	A,A	G,G	G,G
3	1803431	A	G	G,G	G,G	A,A	G,G	G,G	G,G	G,G	G,G	G,G	G,G	G,G	G,G	G,G	A,A	G,G	A,A	A,G	G,G	G,G	G,G	A,A	A,A	G,G	G,G	G,G	G,G	A,A	A,A	G,G	G,G	A,A	A,A	G,G	A,G	G,G	G,G	G,G	G,G	G,G	G,G	A,A	A,A	G,G	A,G	A,A	A,A
3	1809435	C	T	C,C	T,T	C,C	T,T	T,T	T,T	T,T	T,T	C,C	T,T	T,T	C,C	T,T	C,C	T,T	C,C	T,T	C,C	C,C	C,C	C,C	C,C	T,T	C,C	C,C	C,C	C,C	C,C	C,C	T,T	C,C	C,C	C,C	C,T	C,C	T,T	T,T	C,C	T,T	T,T	C,C	C,C	T,T	T,T	C,C	C,C
3	1829872	G	A	G,G	G,G	G,G	G,G	G,G	G,G	G,G	G,G	G,G	G,G	G,G	G,G	A,A	G,G	G,G	G,G	G,G	G,G	G,G	G,G	G,G	G,G	A,A	G,G	G,G	G,G	G,G	G,G	G,G	G,G	G,G	G,G	G,G	G,G	G,G	A,A	A,A	G,G	G,A	G,G	G,G	G,G	G,G	G,G	G,G	G,G
3	1864476	T	G	T,T	T,G	T,T	T,T	T,T	G,G	G,G	G,G	T,T	G,G	G,G	T,T	T,T	T,T	T,T	T,T	G,G	T,T	T,T	T,T	T,T	T,T	T,T	T,T	G,G	T,T	T,T	T,T	T,G	T,T	T,T	T,T	T,T	T,T	T,T	T,T	T,T	T,T	T,T	T,T	T,T	T,T	G,G	G,G	T,T	T,T
3	1875674	A	G	G,G	A,A	A,A	A,G	A,A	A,A	A,A	A,A	A,A	A,A	A,A	A,A	A,A	G,G	A,A	A,A	A,A	A,A	A,A	G,G	A,A	A,A	A,A	A,A	A,A	A,A	A,A	G,G	A,A	A,A	G,G	G,G	A,A	A,G	A,A	A,A	A,A	A,G	A,G	A,A	A,G	G,G	A,A	A,A	A,A	A,A
3	1914320	G	A	G,G	G,G	G,G	G,G	G,G	G,G	G,G	G,G	G,G	G,G	G,G	G,G	G,G	A,A	G,G	G,G	G,G	G,G	G,G	G,G	G,G	G,G	G,G	G,G	G,G	G,G	G,G	G,A	G,G	G,G	A,A	A,A	G,G	G,A	G,G	G,G	G,G	G,G	G,G	G,G	A,A	A,A	A,A	A,A	G,G	G,G
3	1922214	C	T	C,C	C,T	C,C	C,C	C,C	T,T	T,T	T,T	C,C	T,T	T,T	C,C	C,C	C,C	C,C	C,C	T,T	C,C	C,C	C,C	C,C	C,C	C,C	C,C	C,C	C,C	C,C	C,C	C,C	C,C	C,C	C,C	C,C	C,C	C,C	C,C	C,T	C,C	C,C	C,C	C,C	C,C	C,T	T,T	C,C	C,C
3	1941203	C	T	T,T	C,C	C,C	C,C	C,C	C,C	C,C	C,C	C,T	C,C	C,C	C,C	C,C	T,T	C,C	C,C	C,C	C,C	C,C	C,T	C,C	C,C	C,C	T,T	T,T	T,T	C,C	C,C	T,T	C,C	C,C	C,C	C,C	C,C	C,C	C,C	C,C	T,T	C,C	C,C	C,C	T,T	C,C	C,C	C,C	C,C
3	1941666	C	T	C,C	C,C	C,C	C,C	C,C	C,T	C,C	C,C	C,C	C,C	C,C	C,C	C,C	C,C	C,C	C,C	C,C	C,C	C,C	C,C	C,C	C,C	C,C	C,C	C,C	C,C	C,C	C,C	C,C	C,C	C,T	C,C	C,C	C,C	C,C	C,C	C,C	C,C	C,C	C,C	C,C	C,C	C,C	C,C	C,C	C,C
3	1943983	C	T	T,T	C,C	C,C	C,C	C,C	C,C	C,C	C,C	T,T	C,T	C,C	C,C	C,C	T,T	C,C	C,C	C,C	C,C	C,C	T,T	C,C	C,C	C,C	T,T	T,T	C,C	C,T	C,C	T,T	C,C	C,C	C,C	C,C	C,C	C,C	C,C	C,C	T,T	C,C	C,C	C,C	T,T	C,C	C,C	C,C	C,C
3	1976577	C	A	C,C	A,A	C,C	C,C	C,C	A,A	A,A	A,A	C,C	A,A	A,A	C,C	C,C	C,C	C,C	C,C	A,A	C,C	C,C	C,C	C,C	C,C	C,C	C,A	C,A	C,C	C,C	C,C	C,C	C,C	C,C	C,C	C,C	C,C	C,C	C,C	C,C	C,C	C,C	C,C	C,C	C,C	A,A	A,A	C,C	C,C
3	2007482	C	A	C,C	C,C	C,C	C,C	C,C	C,C	C,C	C,C	A,A	C,C	C,C	C,C	C,C	C,C	C,C	C,C	C,C	C,C	C,C	C,C	C,C	C,C	C,C	A,A	A,A	C,C	C,C	C,C	C,A	C,C	C,C	C,C	C,C	C,C	C,C	C,C	C,C	C,C	C,C	C,C	C,C	C,C	C,C	C,C	C,C	C,C
3	2026480	C	A	C,C	A,A	C,C	C,C	C,C	A,A	A,A	A,A	C,C	A,A	A,A	C,C	C,C	C,A	C,C	C,C	A,A	C,C	C,C	C,C	C,C	C,C	C,C	C,C	C,C	C,C	C,C	C,C	C,C	C,A	C,C	C,C	C,C	C,C	C,C	C,C	C,C	C,C	C,C	C,C	C,C	C,C	A,A	A,A	C,C	C,C
3	2027351	C	T	C,C	C,C	C,C	C,C	C,C	C,C	C,C	C,C	C,C	C,C	C,C	C,C	C,C	C,C	C,C	C,C	C,C	C,C	C,C	C,C	C,C	C,C	C,C	C,C	C,C	C,C	C,C	C,C	C,C	C,C	C,C	C,C	C,C	C,C	C,C	C,C	C,C	C,C	C,C	C,C	C,C	C,C	C,C	C,C	C,C	C,C
3	2035821	A	G	A,A	A,A	A,A	A,A	A,A	A,A	A,A	A,A	A,A	A,A	A,A	A,A	A,A	A,A	A,A	A,A	A,G	A,G	A,A	A,A	A,A	A,A	A,A	A,A	A,A	A,A	A,A	A,A	A,A	A,A	A,A	A,A	A,A	A,A	A,A	A,A	A,A	A,A	A,A	A,A	A,A	A,A	A,A	A,A	A,A	A,A
3	2053747	A	G	G,G	A,A	G,G	A,A	A,G	A,A	A,A	A,A	G,G	A,A	A,A	G,G	G,G	G,G	A,A	A,A	A,A	A,A	G,G	G,G	G,G	A,A	G,G	G,G	G,G	A,A	A,A	A,A	G,G	A,A	A,A	A,A	A,G	A,A	G,G	G,G	A,A	G,G	A,G	A,A	A,A	G,G	A,A	A,A	G,G	A,A
3	2063867	G	T	G,G	G,G	G,G	G,G	G,G	G,G	G,G	G,G	G,G	G,G	G,G	G,G	T,T	G,G	G,G	G,G	G,G	G,G	G,G	G,G	G,G	G,G	G,G	G,G	G,G	G,G	G,G	G,G	G,G	G,G	G,G	G,G	G,G	G,G	G,G	T,T	T,T	G,G	T,T	G,G	G,G	G,G	G,G	G,G	G,G	G,G
3	2070243	C	A	C,C	C,C	C,C	C,C	C,C	C,C	C,C	C,C	C,C	C,C	C,C	A,A	C,C	C,C	C,C	C,C	C,C	C,C	C,C	C,C	C,C	C,C	C,C	C,C	C,C	C,C	C,C	C,C	C,C	C,C	C,C	C,C	C,C	C,C	C,C	C,C	C,C	C,C	C,C	C,C	C,C	C,C	C,C	C,C	C,C	C,C
3	2078500	G	A	C,C	G,G	G,G	G,G	G,G	G,G	G,G	G,G	G,G	G,G	G,G	G,G	A,A	G,G	G,G	G,G	G,G	G,G	G,G	G,G	G,G	G,G	A,A	G,G	G,G	G,G	G,G	G,G	G,G	G,G	G,G	G,G	G,G	G,G	G,G	A,A	A,A	G,G	A,A	G,G	G,G	G,G	G,G	G,G	G,G	G,G
3	2084812	C	A	C,C	C,C	C,C	C,C	C,C	C,C	C,C	C,C	C,C	C,C	C,C	C,C	C,C	C,C	C,C	C,C	C,C	C,C	C,C	C,C	C,C	C,C	C,C	C,C	C,C	C,C	C,C	C,C	C,C	C,C	C,C	C,C	C,C	C,C	C,C	C,C	C,C	C,C	C,C	C,C	C,C	C,C	C,C	C,C	C,C	C,C
3	2097681	A	G	A,A	A,G	A,A	G,G	G,G	A,A	A,A	A,A	A,A	A,A	A,A	A,A	A,A	A,A	G,G	A,A	A,A	A,A	G,G	A,A	A,A	A,A	A,A	A,A	A,A	A,A	A,A	A,A	A,A	G,G	G,G	A,A	A,A	A,A	A,A	A,A	A,A	G,G	A,A	G,G	A,A	A,A	A,A	A,A	A,A	A,A
3	2110679	A	G	A,A	A,A	A,A	A,A	A,A	A,A	A,A	A,A	A,A	A,A	A,A	A,A	G,G	A,A	A,A	A,A	A,A	A,A	A,A	A,A	A,A	A,A	G,G	A,A	A,A	A,A	A,A	A,A	A,A	A,A	A,A	A,A	A,A	A,A	A,A	G,G	A,A	A,A	G,G	A,A	A,A	A,A	A,A	A,A	A,A	A,A
3	2142985	T	G	T,T	G,G	T,T	G,G	G,G	G,G	G,G	G,G	T,T	G,G	G,G	G,G	T,T	T,T	G,G	T,T	G,G	T,T	T,G	T,T	T,T	T,T	T,T	T,T	T,T	T,T	T,T	G,G	T,T	G,G	G,G	G,G	T,T	G,G	T,T	T,T	T,T	T,T	T,G	G,G	G,G	T,T	G,G	G,G	T,T	T,T
3	2152503	C	A	C,C	C,C	C,C	C,C	C,C	C,C	C,C	C,C	C,C	C,C	C,C	A,A	C,C	C,C	C,C	C,C	C,C	C,C	C,A	C,C	C,C	C,C	C,C	C,C	C,C	C,C	C,C	C,C	C,C	C,C	C,C	C,C	C,C	C,C	C,C	C,C	C,C	C,C	C,C	C,C	C,C	C,C	C,C	C,C	C,C	C,C
3	2153100	A	C	A,A	A,A	A,A	A,A	A,A	A,A	A,A	A,A	A,A	A,A	A,A	A,A	A,A	A,A	A,A	A,A	A,A	C,C	A,A	A,A	A,A	C,C	A,A	A,A	A,A	C,C	C,C	A,A	A,A	A,A	A,A	A,A	C,C	A,A	A,A	A,A	A,A	C,C	A,A	A,A	A,A	A,A	A,A	A,A	A,A	C,C
3	2174515	C	G	C,C	C,C	C,C	C,C	C,C	C,C	C,C	C,C	C,C	C,C	C,C	C,C	C,C	C,C	C,C	C,C	C,C	C,C	C,C	C,C	C,C	C,C	C,C	C,C	C,C	C,C	C,C	C,C	C,C	C,C	C,C	C,C	C,C	C,C	C,C	C,C	C,C	C,C	C,C	C,C	C,C	C,C	C,C	C,C	C,C	C,C
3	2181743	C	A	C,C	C,C	C,C	C,C	C,C	C,C	C,C	C,C	A,A	C,C	C,C	C,C	C,C	C,C	C,C	C,C	C,C	C,C	C,C	C,C	C,C	C,C	C,C	A,A	A,A	C,C	C,C	C,C	A,A	C,C	C,C	C,C	C,C	C,C	C,C	C,C	C,C	C,C	C,C	C,C	C,C	C,C	C,C	C,C	C,C	C,C
3	2192509	T	C	T,T	T,T	C,C	C,C	C,C	T,T	T,T	T,T	T,T	T,T	T,T	T,T	T,T	T,T	C,C	C,C	T,T	T,T	T,C	T,T	C,C	T,T	T,T	T,T	T,T	T,T	T,T	T,T	T,T	C,C	T,T	T,T	T,T	T,C	T,T	T,T	T,T	T,T	T,T	C,C	T,T	T,T	T,T	T,T	C,C	T,T
3	2192574	G	C	G,G	G,G	G,G	G,G	G,G	G,G	G,G	G,G	G,G	G,G	G,G	G,G	G,G	G,G	G,G	G,G	G,G	G,G	G,G	G,G	G,G	G,G	G,G	C,C	C,C	G,G	G,G	G,G	G,G	G,G	G,G	G,G	G,G	G,G	G,G	G,G	G,G	G,G	G,G	G,G	G,G	G,G	G,G	G,G	G,G	G,G
3	2195452	A	T	T,T	A,A	A,A	A,A	A,A	A,A	A,A	A,A	A,A	A,A	A,A	A,A	A,A	T,T	A,A	A,A	A,A	A,A	A,A	T,T	A,A	A,A	A,A	A,A	A,A	A,A	T,T	A,A	A,A	A,A	A,A	A,A	A,A	A,A	A,A	A,A	A,A	T,T	A,A	A,A	A,A	T,T	A,A	A,A	A,A	A,A
3	2234108	T	C	T,T	T,T	T,T	T,T	T,T	T,T	T,T	T,T	T,T	T,T	T,T	T,T	T,T	T,T	T,T	T,T	T,T	T,T	T,T	T,T	T,T	T,T	T,T	T,T	T,T	T,T	T,T	C,C	T,T	T,T	C,C	C,C	T,T	T,C	T,T	T,T	T,T	T,T	T,T	T,T	C,C	T,T	T,T	T,T	T,T	T,T
3	2248858	C	T	C,C	T,T	C,C	C,C	C,C	T,T	T,T	T,T	C,C	T,T	C,T	C,T	C,T	C,C	C,C	C,C	T,T	C,C	C,C	C,C	C,C	C,C	C,C	C,C	C,C	C,C	C,C	C,C	C,C	C,C	C,C	C,C	C,C	C,C	T,T	T,T	T,T	C,C	T,T	C,C	C,C	C,C	T,T	T,T	C,C	C,C
3	2265355	T	C	T,T	C,C	T,T	C,C	C,C	C,C	C,C	C,C	T,T	C,C	C,C	T,T	T,T	T,C	C,C	T,T	C,C	T,T	T,T	T,T	T,T	T,T	T,T	T,T	T,T	T,T	T,T	T,T	T,T	C,C	T,T	T,T	T,T	T,C	T,T	T,T	T,T	T,T	T,C	C,C	T,T	T,T	C,C	C,C	T,T	T,T
3	2301096	A	G	A,A	G,G	A,A	A,A	A,A	G,G	G,G	G,G	A,A	G,G	A,G	A,A	A,A	A,A	A,A	A,A	G,G	A,A	A,A	A,A	A,G	A,G	A,G	A,A	A,A	A,A	A,A	A,A	A,A	A,A	A,A	A,A	A,A	A,A	A,A	A,A	A,A	A,A	A,A	A,A	A,A	A,A	G,G	G,G	A,A	A,A
3	2311977	C	T	C,C	C,C	C,C	C,C	C,T	C,C	C,C	C,C	C,C	C,C	C,C	C,C	T,T	C,C	C,C	C,C	C,C	C,C	C,C	C,C	C,C	C,C	T,T	C,C	C,C	C,C	C,C	C,C	C,C	C,C	C,C	C,C	C,C	C,C	C,C	T,T	T,T	C,C	C,T	C,C	C,C	C,C	C,C	C,C	C,C	C,C
3	2325584	T	C	C,C	T,T	T,T	C,C	C,C	T,T	T,T	T,T	C,C	T,T	T,T	C,C	T,T	C,C	C,C	T,T	T,T	C,C	C,C	C,C	T,T	T,T	T,T	C,C	C,C	C,C	C,C	T,C	C,C	C,C	T,T	T,T	C,C	T,C	C,C	T,T	T,T	C,C	T,T	C,C	T,T	C,C	T,T	T,T	T,T	T,T
3	2427075	A	G	G,G	G,G	A,A	A,A	A,A	G,G	G,G	G,G	G,G	G,G	G,G	G,G	G,G	A,A	A,A	A,A	G,G	A,A	G,G	G,G	A,A	G,G	G,G	A,A	A,A	G,G	G,G	G,G	G,G	G,G	G,G	G,G	A,A	G,G	G,G	G,G	G,G	A,G	G,G	G,G	G,G	A,A	G,G	G,G	A,A	A,A
[truncated: 2,564 more rows]
[truncated: 85 more columns]
