# Supplementary material for: A Polynucleotide Repeat Expansion Causing Temperature-Sensitivity Persists in Wild Irish Accessions of Arabidopsis thaliana
Source: Front Plant Sci. 2016 Aug 31;7:1311. doi: 10.3389/fpls.2016.01311 (PMC5006647; doi:10.3389/fpls.2016.01311)
Supplement: Table S7 — Mean phenotypic values and heritability for hypocotyl and root length in Irish accessions. [file Table7.XLSX]

## Sheet: Sheet1
Phenotypic trait	Total number of plants	Mean	STDev	Heritability
Root length (23SD)	5185	8.454	2.896	0.42
Root length (27SD)	3918	9.957	3.75	0.544
Hypocotyl length (23SD)	4229	5.89	1.71	0.473
Hypocotyl length (27SD)	4226	9.59	2.77	0.481
